# Supplementary material for: Genome-wide expression profiling reveals increased stability and mitochondrial energy metabolism of the human liver cell line HepaRG-CAR
Source: Cytotechnology. 2020 Mar 4;72(3):377–95. doi: 10.1007/s10616-020-00384-w (PMC7225227; doi:10.1007/s10616-020-00384-w)
Supplement: Supplementary file 1 — Supplementary material 1 (xlsx 19 kb) Excel file with functionality and mRNA data. [file 10616_2020_384_MOESM1_ESM.xlsx]

## Sheet: Sheet1
Protein content
mg/cm2		Passage #	Passage #	Passage #	Passage #	Passage #	Passage #				Passage #	Passage #	Passage #	Passage #	Passage #	Passage #	Passage #
	HepaRG cells	15	17	19	21	23	25			HepaRG-CAR cells	19	21	23	25	27	29	31
	Sample 1	0.09	0.12	0.1	0.27					Sample 1	0.1	0.15	0.13	0.13	0.16	0.15	0.16
	Sample 2	0.09	0.13	0.1	0.26					Sample 2	0.11	0.15	0.14	0.13	0.16	0.14	0.18
	Sample 3	0.08	0.12	0.11	0.23					Sample 3	0.12	0.16	0.12	0.13	0.17	0.14	0.19
	Sample 4	0.16	0.17	0.22	0.21					Sample 4	0.12		0.18	0.14	0.18	0.19	0.23
	Sample 5	0.18	0.19	0.22	0.18					Sample 5	0.13		0.19	0.15	0.21	0.2	0.26
	Sample 6	0.16	0.19	0.22	0.16					Sample 6	0.13		0.21	0.13	0.19	0.19	0.26
	Sample 7			0.11	0.13	0.19	0.21
	Sample 8			0.1	0.14	0.19	0.22
	Sample 9			0.1	0.13	0.21	0.21
Mean		0.126667	0.153333	0.142222	0.19	0.196667	0.213333				0.118333	0.153333	0.161667	0.135	0.178333	0.168333	0.213333
SD		0.044572	0.0338625	0.058476	0.0547723	0.011547	0.0057735				0.0116905	0.0057735	0.0365605	0.0083666	0.0194079	0.0278687	0.0427395
Ammonia elimination
nmol/hr/mg protein		Passage #	Passage #	Passage #	Passage #	Passage #	Passage #				Passage #	Passage #	Passage #	Passage #	Passage #	Passage #	Passage #
	HepaRG cells	15	17	19	21	23	25			HepaRG-CAR cells	19	21	23	25	27	29	31
	Sample 1	49	89	109	22					Sample 1	13.2	47.1	40.1	45.4	19.2	30	24.8
	Sample 2	60	90	104	22					Sample 2	22.8	42	31.1	34.1	24.3	40	19.2
	Sample 3	72	125	99	29					Sample 3	21.8	49.3	41.9	32.1	14.4	34	18.9
	Sample 4	39	34	23	23					Sample 4	24.4		27.8	26.1	20.2	8	23.1
	Sample 5	33	41	26	28					Sample 5	22.9		22.3	18.9	30	0	17.2
	Sample 6	45	45	17	29					Sample 6	27.4		23	26.2	20.6	21	23.1
	Sample 7			40	12	4	-3
	Sample 8			31	13	3	-2
	Sample 9			30	16	1	1
Mean		49.6667	70.6667	53.2222	21.5556	2.66667	-1.33333				22.0833	46.1333	31.0333	30.4667	21.45	22.1667	21.05
SD		14.2782	36.181	38.6645	6.61648	1.52753	2.08167				4.77092	3.74477	8.38515	9.05465	5.2588	15.5746	3.01115
Bile acid production
nmol/h/mg protein		Passage #	Passage #	Passage #	Passage #	Passage #	Passage #				Passage #	Passage #	Passage #	Passage #	Passage #	Passage #	Passage #
	HepaRG cells	15	17	19	21	23	25			HepaRG-CAR cells	19	21	23	25	27	29	31
	Sample 1	0.16	0.11	0.2	0.05	0.04	0.04			Sample 1	0.66	0.56	0.71	0.83	0.62	0.57	0.44
	Sample 2	0.14	0.09	0.19	0.05	0.03	0.04			Sample 2	0.53	0.54	0.6	0.51	0.68	0.64	0.44
	Sample 3	0.18	0.11	0.16	0.05	0.03	0.02			Sample 3	0.57	0.5	0.76	0.71	0.55	0.57	0.47
	Sample 4	0.12	0.1	0.04	0.05					Sample 4	0.76	0.41	0.43		0.22	0.17	0.19
	Sample 5	0.09	0.08	0.04	0.05					Sample 5	0.57	0.45	0.31		0.12	0.09	0.18
	Sample 6	0.11	0.08	0.03	0.04					Sample 6	0.45	0.54	0.23		0.31	0.18	0.14
	Sample 7			0.12	0.06					Sample 7	0.33
	Sample 8			0.09	0.05					Sample 8	0.19
	Sample 9			0.12	0.05					Sample 9	0.32
Mean		0.133333	0.095	0.11	0.05	0.0333333	0.0333333				0.486667	0.5	0.506667	0.683333	0.416667	0.37	0.31
SD		0.0332666	0.013784	0.065	0.005	0.0057735	0.011547				0.181039	0.0589915	0.216949	0.161658	0.230882	0.247952	0.154661
Lactate production
nmol/h/mg protein		Passage #	Passage #	Passage #	Passage #	Passage #	Passage #				Passage #	Passage #	Passage #	Passage #	Passage #	Passage #	Passage #
	HepaRG cells	15	17	19	21	23	25			HepaRG-CAR cells	19	21	23	25	27	29	31
	Sample 1	123	212	263	244					Sample 1	109	60	88	55	89	81	72
	Sample 2	143	215	263	227					Sample 2	56	41	56	45	74	0	81
	Sample 3	154	208	247	251					Sample 3	77	48	61	41	73	85	67
	Sample 4	61	184	305	265					Sample 4	124		38	175	295	179	291
	Sample 5	106	172	288	343					Sample 5	97		38	175	198	155	276
	Sample 6	100	209	319	376					Sample 6	113		25	170	240	164	244
	Sample 7			210	435	285	346
	Sample 8			188	308	278	305
	Sample 9			248	326	225	313
Mean		114.5	200	259	308.333	262.667	321.333				96	49.6667	51	110.167	161.5	110.667	171.833
SD		33.435	17.6295	42.2729	68.971	32.8075	21.7332				25.314	9.60902	22.3964	69.3698	95.9807	68.2134	109.057
Data obtained for baseline (early passage only)
Mitosox fluorescence activity		HepaRG cells	HepaRG-CAR
	Sample 1	9383	4680
	Sample 2	9483	4802
	Sample 3	9238	4911
	Sample 4	10043	5053
Average		9536.75	4861.5
SD		352.169	158.75
Transcript levels of antioxidant genes
% human livers	HepaRG cells	18S	CAT	SOD1	SOD2
	Sample 1	86	40	59	696
	Sample 2	89	39	65	502
	Sample 3	79	48	78	660
	HepaRG-CAR cells	18S	CAT	SOD1	SOD2
	Sample 1	97	57	83	690
	Sample 2	81	71	88	810
	Sample 3	99	59	82	745
	HepaRG cells
	18S	CAT	SOD1	SOD2
Average	84.6667	42.3333	67.3333	619.333
SD	5.1316	4.93288	9.71253	103.196
	HepaRG-CAR cells
	18S	CAT	SOD1	SOD2
Average	92.3333	62.3333	84.3333	748.333
SD	9.86577	7.57188	3.21455	60.0694
