# Supplementary material for: Genome-wide expression profiling reveals increased stability and mitochondrial energy metabolism of the human liver cell line HepaRG-CAR
Source: Cytotechnology. 2020 Mar 4;72(3):377–95. doi: 10.1007/s10616-020-00384-w (PMC7225227; doi:10.1007/s10616-020-00384-w)
Supplement: Supplementary file 2 — Supplementary material 2 (txt 1,406 kb) The complete CAMERA analysis of the differential geneset expression in HepaRG early-passage vs. HepaRG-CAR early-passage. [file 10616_2020_384_MOESM2_ESM.txt]

geneset	NGenes	Direction	PValue	FDR
C2_KEGG_RIBOSOME	82	Up	1.6591149829758e-13	2.80738846269335e-09
C2_REACTOME_PEPTIDE_CHAIN_ELONGATION	81	Up	3.79771643654135e-13	3.21305799113581e-09
C2_REACTOME_SRP_DEPENDENT_COTRANSLATIONAL_PROTEIN_TARGETING_TO_MEMBRANE	104	Up	6.4894657796142e-13	3.66027501522840e-09
C2_REACTOME_INFLUENZA_VIRAL_RNA_TRANSCRIPTION_AND_REPLICATION	96	Up	3.20535715166111e-12	1.35594620908144e-08
C2_REACTOME_TRANSLATION	139	Up	1.44316430702205e-11	4.88395664782404e-08
C2_ROSTY_CERVICAL_CANCER_PROLIFERATION_CLUSTER	140	Up	2.6660860041015e-11	6.55862281978652e-08
C2_REACTOME_3_UTR_MEDIATED_TRANSLATIONAL_REGULATION	100	Up	2.73612057174406e-11	6.55862281978652e-08
C5_GO_ESTABLISHMENT_OF_PROTEIN_LOCALIZATION_TO_ENDOPLASMIC_RETICULUM	100	Up	3.10082043367958e-11	6.55862281978652e-08
C2_KOBAYASHI_EGFR_SIGNALING_24HR_DN	248	Up	7.55494365078964e-11	1.42041335016679e-07
C2_HARRIS_HYPOXIA	80	Up	1.20214558443869e-10	2.0341505434287e-07
C5_GO_CYTOSOLIC_RIBOSOME	103	Up	1.51664960195794e-10	2.33302071952094e-07
C2_KONG_E2F3_TARGETS	94	Up	1.75639233786491e-10	2.40563806545075e-07
H_HALLMARK_MYC_TARGETS_V1	197	Up	1.84819424684473e-10	2.40563806545075e-07
C2_REACTOME_NONSENSE_MEDIATED_DECAY_ENHANCED_BY_THE_EXON_JUNCTION_COMPLEX	102	Up	2.51166703038876e-10	3.03570841580058e-07
C2_SOTIRIOU_BREAST_CANCER_GRADE_1_VS_3_UP	148	Up	3.28849913386883e-10	3.70964625627963e-07
C2_KANG_DOXORUBICIN_RESISTANCE_UP	53	Up	4.07926745646139e-10	4.31408028942395e-07
C2_ZHOU_CELL_CYCLE_GENES_IN_IR_RESPONSE_24HR	126	Up	4.4644544335825e-10	4.44370785121468e-07
C2_BURTON_ADIPOGENESIS_3	101	Up	6.26496183274108e-10	5.88941217621176e-07
C5_GO_TRANSLATIONAL_INITIATION	137	Up	6.89068392950693e-10	6.13669804058878e-07
C2_BOYAULT_LIVER_CANCER_SUBCLASS_G3_UP	187	Up	7.99051804209724e-10	6.76037778951637e-07
C2_SHEDDEN_LUNG_CANCER_POOR_SURVIVAL_A6	443	Up	9.31463216828222e-10	7.50537575807159e-07
C2_ZHOU_CELL_CYCLE_GENES_IN_IR_RESPONSE_6HR	84	Up	1.15851946857935e-09	8.91059451265055e-07
C5_GO_CYTOSOLIC_LARGE_RIBOSOMAL_SUBUNIT	58	Up	1.40723179704409e-09	9.61623615566969e-07
C2_ISHIDA_E2F_TARGETS	52	Up	1.44391888718531e-09	9.61623615566969e-07
C5_GO_NUCLEAR_TRANSCRIBED_MRNA_CATABOLIC_PROCESS_NONSENSE_MEDIATED_DECAY	114	Up	1.49261571253619e-09	9.61623615566969e-07
C2_BILANGES_SERUM_AND_RAPAMYCIN_SENSITIVE_GENES	66	Up	1.54556982355872e-09	9.61623615566969e-07
C2_REACTOME_INFLUENZA_LIFE_CYCLE	130	Up	1.5571676870595e-09	9.61623615566969e-07
C2_WHITFIELD_CELL_CYCLE_LITERATURE	44	Up	1.60417091807364e-09	9.61623615566969e-07
C5_GO_PROTEIN_LOCALIZATION_TO_ENDOPLASMIC_RETICULUM	119	Up	1.69819965276624e-09	9.61623615566969e-07
C7_GSE15750_DAY6_VS_DAY10_EFF_CD8_TCELL_UP	193	Up	1.75791291830296e-09	9.61623615566969e-07
C2_ZHANG_TLX_TARGETS_60HR_DN	273	Up	1.76173583609574e-09	9.61623615566969e-07
C2_CHANG_CYCLING_GENES	146	Up	1.86878729534268e-09	9.88179682015419e-07
C2_FARDIN_HYPOXIA_11	32	Up	2.21998749577482e-09	1.13831540654563e-06
C2_REACTOME_METABOLISM_OF_MRNA	206	Up	2.44911056687477e-09	1.21886470300259e-06
C2_RHODES_UNDIFFERENTIATED_CANCER	68	Up	2.74015450202024e-09	1.32474726653384e-06
C7_GSE15750_DAY6_VS_DAY10_TRAF6KO_EFF_CD8_TCELL_UP	196	Up	3.02091866351939e-09	1.41991568626143e-06
C2_LEE_LIVER_CANCER_SURVIVAL_DN	171	Up	3.62234506163585e-09	1.65658650778217e-06
C2_CROONQUIST_NRAS_SIGNALING_DN	71	Up	4.0204796307553e-09	1.78705702880927e-06
C2_WHITEFORD_PEDIATRIC_CANCER_MARKERS	113	Up	4.11885964916739e-09	1.78705702880927e-06
C2_REACTOME_SYNTHESIS_OF_DNA	90	Up	5.32179850994022e-09	2.25125381466746e-06
C2_SONG_TARGETS_OF_IE86_CMV_PROTEIN	60	Up	5.79159497945735e-09	2.39023362554629e-06
C2_REACTOME_DNA_REPLICATION	187	Up	6.0786759335106e-09	2.44898274930792e-06
C2_MORI_IMMATURE_B_LYMPHOCYTE_DN	89	Up	6.51402515805821e-09	2.56334464417449e-06
C2_RODRIGUES_THYROID_CARCINOMA_POORLY_DIFFERENTIATED_UP	622	Up	6.72120108578397e-09	2.58476008119433e-06
C2_CROONQUIST_IL6_DEPRIVATION_DN	97	Up	6.98592565365792e-09	2.62686328856768e-06
C2_GRAHAM_NORMAL_QUIESCENT_VS_NORMAL_DIVIDING_DN	86	Up	7.34777239865425e-09	2.70286210342671e-06
C2_ELVIDGE_HIF1A_TARGETS_DN	90	Up	1.00590792564167e-08	3.62148255527291e-06
C2_REACTOME_METABOLISM_OF_RNA	250	Up	1.03241422487554e-08	3.63947522898314e-06
C2_KIM_HYPOXIA	23	Up	1.14584278872405e-08	3.95689914857135e-06
C2_REACTOME_S_PHASE	106	Up	1.17132411447937e-08	3.96399506822108e-06
C2_VERNELL_RETINOBLASTOMA_PATHWAY_UP	70	Up	1.59309930993494e-08	5.28564491449837e-06
C2_WINNEPENNINCKX_MELANOMA_METASTASIS_UP	159	Up	1.65339347826164e-08	5.28564491449837e-06
C2_BERENJENO_TRANSFORMED_BY_RHOA_UP	526	Up	1.6555710683081e-08	5.28564491449837e-06
C2_ELVIDGE_HIF1A_AND_HIF2A_TARGETS_DN	103	Up	1.72487419076083e-08	5.40492521886372e-06
C2_SARRIO_EPITHELIAL_MESENCHYMAL_TRANSITION_UP	174	Up	1.92940147273605e-08	5.9358913309394e-06
C2_CHIANG_LIVER_CANCER_SUBCLASS_PROLIFERATION_UP	172	Up	2.13284834019959e-08	6.44462977937809e-06
C7_GSE13547_CTRL_VS_ANTI_IGM_STIM_BCELL_12H_UP	176	Up	2.30511097386225e-08	6.72715214829028e-06
H_HALLMARK_E2F_TARGETS	199	Up	2.30586150109826e-08	6.72715214829028e-06
C2_REACTOME_ASSEMBLY_OF_THE_PRE_REPLICATIVE_COMPLEX	63	Up	2.36948755988258e-08	6.79561000013103e-06
C2_BENPORATH_PROLIFERATION	147	Up	2.46652698189429e-08	6.95601717677222e-06
C2_LEE_EARLY_T_LYMPHOCYTE_UP	103	Up	2.54682609931035e-08	7.06472859449679e-06
C5_GO_MULTI_ORGANISM_METABOLIC_PROCESS	134	Up	2.64726776023564e-08	7.22490609208826e-06
C7_GSE2405_0H_VS_24H_A_PHAGOCYTOPHILUM_STIM_NEUTROPHIL_UP	192	Up	3.40067084369657e-08	9.13377005495073e-06
C2_REACTOME_M_G1_TRANSITION	78	Up	4.0957956138995e-08	1.07449604559905e-05
C2_RUIZ_TNC_TARGETS_DN	142	Up	4.15621503890632e-08	1.07449604559905e-05
C2_MORI_LARGE_PRE_BII_LYMPHOCYTE_UP	84	Up	4.1910489338418e-08	1.07449604559905e-05
C2_REACTOME_ORC1_REMOVAL_FROM_CHROMATIN	65	Up	4.38646863973691e-08	1.10781247541774e-05
C2_REACTOME_MITOTIC_M_M_G1_PHASES	167	Up	4.70723015376588e-08	1.17133884458636e-05
C2_SEMENZA_HIF1_TARGETS	36	Up	5.14407449332773e-08	1.25532636185513e-05
C2_MARKEY_RB1_ACUTE_LOF_UP	226	Up	5.19312365284908e-08	1.25532636185513e-05
C2_MANALO_HYPOXIA_UP	201	Up	5.68635367112756e-08	1.34406920530652e-05
C7_GSE14415_TCONV_VS_FOXP3_KO_INDUCED_TREG_DN	178	Up	5.73097761979065e-08	1.34406920530652e-05
C2_REACTOME_MITOTIC_G1_G1_S_PHASES	130	Up	5.79853743793961e-08	1.34406920530652e-05
C2_ZHANG_TLX_TARGETS_DN	88	Up	5.9590828267061e-08	1.36261676365803e-05
C2_MENSE_HYPOXIA_UP	94	Up	6.43220372602845e-08	1.45119092330837e-05
C2_YAMASHITA_LIVER_CANCER_WITH_EPCAM_UP	51	Up	6.68731774274784e-08	1.48889609901363e-05
C2_GRAHAM_CML_DIVIDING_VS_NORMAL_QUIESCENT_UP	173	Up	7.86043709589907e-08	1.72735657272348e-05
H_HALLMARK_HYPOXIA	198	Up	8.03704095388133e-08	1.74352269205931e-05
C2_CAIRO_HEPATOBLASTOMA_CLASSES_UP	599	Up	8.3917924542213e-08	1.78888831506287e-05
C2_WINTER_HYPOXIA_METAGENE	235	Up	8.5057301978421e-08	1.78888831506287e-05
C7_GSE14415_NATURAL_TREG_VS_TCONV_DN	173	Up	8.56332093375641e-08	1.78888831506287e-05
C2_REACTOME_G1_S_TRANSITION	106	Up	8.93523645692761e-08	1.83353136651882e-05
C2_DUTERTRE_ESTRADIOL_RESPONSE_24HR_UP	320	Up	8.99374170681768e-08	1.83353136651882e-05
C2_ZHAN_MULTIPLE_MYELOMA_PR_UP	45	Up	9.70812339434939e-08	1.95560899947364e-05
H_HALLMARK_G2M_CHECKPOINT	198	Up	1.20095379239436e-07	2.38664730748468e-05
C2_REN_BOUND_BY_E2F	60	Up	1.21299963621348e-07	2.38664730748468e-05
C2_FUJII_YBX1_TARGETS_DN	197	Up	1.45355794570261e-07	2.79929937373788e-05
C2_HOFFMANN_LARGE_TO_SMALL_PRE_BII_LYMPHOCYTE_UP	162	Up	1.45581434246754e-07	2.79929937373788e-05
C2_ZHANG_TLX_TARGETS_36HR_DN	183	Up	1.50474392995087e-07	2.86087326277513e-05
C5_GO_RRNA_METABOLIC_PROCESS	247	Up	1.81873688888656e-07	3.41942743298327e-05
C2_WATANABE_RECTAL_CANCER_RADIOTHERAPY_RESPONSIVE_DN	90	Up	1.87081834820563e-07	3.47869420549312e-05
C5_GO_PROTEIN_TARGETING_TO_MEMBRANE	150	Up	1.95656158992466e-07	3.59858463729513e-05
C2_BORCZUK_MALIGNANT_MESOTHELIOMA_UP	303	Up	1.99384729663258e-07	3.62773011895913e-05
C2_CHIARADONNA_NEOPLASTIC_TRANSFORMATION_KRAS_UP	124	Up	2.1479718428575e-07	3.86657782478637e-05
C2_SENGUPTA_NASOPHARYNGEAL_CARCINOMA_UP	284	Up	2.67015979611264e-07	4.75597620105494e-05
C7_GSE2405_0H_VS_9H_A_PHAGOCYTOPHILUM_STIM_NEUTROPHIL_DN	193	Up	3.42114747252803e-07	5.99684712880056e-05
C7_GOLDRATH_EFF_VS_MEMORY_CD8_TCELL_UP	195	Up	3.43770564088206e-07	5.99684712880056e-05
C1_chr2q12	40	Up	3.9165113696644e-07	6.76237641694809e-05
C2_MIYAGAWA_TARGETS_OF_EWSR1_ETS_FUSIONS_DN	216	Up	4.13223384071501e-07	7.06278068876148e-05
H_HALLMARK_EPITHELIAL_MESENCHYMAL_TRANSITION	197	Up	4.29226167770996e-07	7.26293598485302e-05
C2_GOBERT_OLIGODENDROCYTE_DIFFERENTIATION_UP	561	Up	4.3477534315597e-07	7.28399364509126e-05
C7_GSE13547_WT_VS_ZFX_KO_BCELL_ANTI_IGM_STIM_2H_UP	169	Up	4.42794745125383e-07	7.34561753163392e-05
C2_RHEIN_ALL_GLUCOCORTICOID_THERAPY_DN	359	Up	4.82066034314365e-07	7.91945569576056e-05
C2_LI_WILMS_TUMOR_VS_FETAL_KIDNEY_1_DN	159	Up	4.9451119293681e-07	7.98507731419198e-05
C2_MALONEY_RESPONSE_TO_17AAG_DN	78	Up	4.95498562726883e-07	7.98507731419198e-05
C7_GSE14415_INDUCED_VS_NATURAL_TREG_DN	173	Up	5.22766461877942e-07	8.26816009997183e-05
C2_EGUCHI_CELL_CYCLE_RB1_TARGETS	23	Up	5.228373799994e-07	8.26816009997183e-05
C2_REACTOME_CELL_CYCLE_MITOTIC	306	Up	5.47428630499168e-07	8.57688875618187e-05
C2_KAUFFMANN_MELANOMA_RELAPSE_UP	61	Up	5.96721904845184e-07	9.26342325861042e-05
C2_ODONNELL_TARGETS_OF_MYC_AND_TFRC_DN	44	Up	6.30905059962858e-07	9.70504047239229e-05
C7_GSE24634_TEFF_VS_TCONV_DAY7_IN_CULTURE_UP	189	Up	6.69703684986798e-07	0.000102090595078033
C2_REACTOME_CELL_CYCLE_CHECKPOINTS	111	Up	6.85448305098439e-07	0.000103557774737238
C2_VERHAAK_GLIOBLASTOMA_MESENCHYMAL	214	Up	8.19400534726512e-07	0.000122699791576171
C2_HORIUCHI_WTAP_TARGETS_DN	307	Up	8.36767118037507e-07	0.000123547727315067
C2_REACTOME_CDT1_ASSOCIATION_WITH_THE_CDC6_ORC_ORIGIN_COMPLEX	54	Up	8.39666015083786e-07	0.000123547727315067
C2_REACTOME_FORMATION_OF_THE_TERNARY_COMPLEX_AND_SUBSEQUENTLY_THE_43S_COMPLEX	44	Up	8.85182177370301e-07	0.000129122134683473
C7_GSE24634_TREG_VS_TCONV_POST_DAY7_IL4_CONVERSION_UP	191	Up	9.59860258433024e-07	0.000138818764384147
C7_GSE33292_WT_VS_TCF1_KO_DN3_THYMOCYTE_DN	197	Up	9.72039492974599e-07	0.000139388815767993
C2_NGO_MALIGNANT_GLIOMA_1P_LOH	15	Up	9.99527152562943e-07	0.000142126041584181
C2_FOURNIER_ACINAR_DEVELOPMENT_LATE_2	276	Up	1.0382860904566e-06	0.000146406991138468
C7_GSE39110_DAY3_VS_DAY6_POST_IMMUNIZATION_CD8_TCELL_DN	194	Up	1.13670728527706e-06	0.000158960528712174
C2_SHIPP_DLBCL_VS_FOLLICULAR_LYMPHOMA_UP	45	Up	1.14732072088458e-06	0.000159129622279409
C7_GSE13547_2H_VS_12_H_ANTI_IGM_STIM_ZFX_KO_BCELL_DN	164	Up	1.24953823561109e-06	0.000171897857599799
C2_CHEMNITZ_RESPONSE_TO_PROSTAGLANDIN_E2_UP	140	Up	1.26497942255869e-06	0.000172618683944481
C2_REACTOME_E2F_MEDIATED_REGULATION_OF_DNA_REPLICATION	33	Up	1.42068718454746e-06	0.000192315582797821
C2_ONDER_CDH1_TARGETS_2_UP	253	Up	1.52193323383654e-06	0.000202882414413123
C2_REACTOME_ACTIVATION_OF_ATR_IN_RESPONSE_TO_REPLICATION_STRESS	35	Up	1.52272718104524e-06	0.000202882414413123
C2_REACTOME_DNA_STRAND_ELONGATION	30	Up	1.53788338878607e-06	0.000203300975169134
C7_GSE39556_CD8A_DC_VS_NK_CELL_MOUSE_3H_POST_POLYIC_INJ_UP	197	Up	1.64161927969508e-06	0.000214304434569295
C2_REACTOME_G2_M_CHECKPOINTS	41	Up	1.64644976620817e-06	0.000214304434569295
C2_REACTOME_ACTIVATION_OF_THE_MRNA_UPON_BINDING_OF_THE_CAP_BINDING_COMPLEX_AND_EIFS_AND_SUBSEQUENT_BINDING_TO_43S	52	Up	1.66906232840049e-06	0.000215589340907364
C7_GSE3982_MEMORY_CD4_TCELL_VS_TH2_DN	196	Up	1.81089136260736e-06	0.000230718230251675
C2_CHARAFE_BREAST_CANCER_LUMINAL_VS_MESENCHYMAL_DN	459	Up	1.81345810670012e-06	0.000230718230251675
C2_ELVIDGE_HYPOXIA_BY_DMOG_UP	129	Up	1.84620821620007e-06	0.000233132009151652
C2_HSIAO_HOUSEKEEPING_GENES	384	Up	1.87987741925787e-06	0.000235625228231573
C2_CHIARADONNA_NEOPLASTIC_TRANSFORMATION_CDC25_UP	117	Up	1.97135923007778e-06	0.000245274775971662
C2_ELVIDGE_HYPOXIA_UP	169	Up	1.99561975736972e-06	0.000246480889886519
C2_LEONARD_HYPOXIA	46	Up	2.06066969732676e-06	0.000252670956148306
C2_ZHONG_SECRETOME_OF_LUNG_CANCER_AND_FIBROBLAST	129	Up	2.21481693043801e-06	0.000269618109927638
C2_SEIDEN_ONCOGENESIS_BY_MET	88	Up	2.24389861197348e-06	0.000270284129864259
C2_CHICAS_RB1_TARGETS_SENESCENT	548	Up	2.25223463807461e-06	0.000270284129864259
C2_LE_EGR2_TARGETS_UP	107	Up	2.3195448072557e-06	0.000276401532982913
C2_REACTOME_RESPIRATORY_ELECTRON_TRANSPORT_ATP_SYNTHESIS_BY_CHEMIOSMOTIC_COUPLING_AND_HEAT_PRODUCTION_BY_UNCOUPLING_PROTEINS_	93	Down	2.34477871574239e-06	0.000277454549993546
C2_DODD_NASOPHARYNGEAL_CARCINOMA_DN	1316	Up	2.5344908453343e-06	0.00029782027495765
C2_PUJANA_CHEK2_PCC_NETWORK	761	Up	2.67101385870732e-06	0.000311698106918527
C2_PID_PLK1_PATHWAY	46	Up	2.78484170610073e-06	0.000322755524033771
C2_MISSIAGLIA_REGULATED_BY_METHYLATION_DN	120	Up	2.94016508131935e-06	0.000338103402202275
C2_REACTOME_CELL_CYCLE	390	Up	2.95723086850285e-06	0.000338103402202275
C2_CHIANG_LIVER_CANCER_SUBCLASS_UNANNOTATED_DN	192	Up	2.99286636047941e-06	0.000339881152252833
C2_CHNG_MULTIPLE_MYELOMA_HYPERPLOID_UP	50	Up	3.04330680343833e-06	0.000343305296139867
C5_GO_RIBOSOMAL_SUBUNIT	152	Up	3.11431519433686e-06	0.000348988923201152
C2_CHICAS_RB1_TARGETS_GROWING	238	Up	3.18449695190059e-06	0.000352496192491896
C2_BASAKI_YBX1_TARGETS_UP	281	Up	3.2062130604726e-06	0.000352496192491896
C2_DANG_MYC_TARGETS_UP	139	Up	3.20810907415354e-06	0.000352496192491896
C2_TIEN_INTESTINE_PROBIOTICS_6HR_UP	52	Up	3.35951653991429e-06	0.000364798475408578
C7_GSE7764_IL15_TREATED_VS_CTRL_NK_CELL_24H_UP	196	Up	3.36743833258543e-06	0.000364798475408578
C5_GO_RNA_CATABOLIC_PROCESS	222	Up	3.38475034803775e-06	0.000364798475408578
C2_RODRIGUES_THYROID_CARCINOMA_ANAPLASTIC_UP	708	Up	3.41011533629609e-06	0.000365206086110545
C2_WU_APOPTOSIS_BY_CDKN1A_VIA_TP53	53	Up	3.49644644075419e-06	0.000372096668075483
C2_BLUM_RESPONSE_TO_SALIRASIB_DN	337	Up	3.67834815106375e-06	0.000389008306650935
C2_LY_AGING_OLD_DN	56	Up	3.7056034252194e-06	0.000389456618373525
C2_REACTOME_TCA_CYCLE_AND_RESPIRATORY_ELECTRON_TRANSPORT	129	Down	3.89354473035045e-06	0.000406683150507778
C7_GOLDRATH_NAIVE_VS_EFF_CD8_TCELL_DN	191	Up	3.98857446014771e-06	0.000412173496232888
C7_GSE1460_CD4_THYMOCYTE_VS_NAIVE_CD4_TCELL_CORD_BLOOD_UP	196	Up	3.9948261557942e-06	0.000412173496232888
C2_PUJANA_BRCA_CENTERED_NETWORK	116	Up	4.09747958728825e-06	0.000418427744291781
C2_MITSIADES_RESPONSE_TO_APLIDIN_DN	246	Up	4.1361324441128e-06	0.000418427744291781
C2_BURTON_ADIPOGENESIS_7	50	Up	4.13738957150638e-06	0.000418427744291781
C5_GO_RIBOSOME_BIOGENESIS	297	Up	4.15435618704682e-06	0.000418427744291781
C7_GSE30962_PRIMARY_VS_SECONDARY_ACUTE_LCMV_INF_CD8_TCELL_UP	198	Up	4.29846913353571e-06	0.000430381042654188
C7_GSE13547_WT_VS_ZFX_KO_BCELL_DN	170	Up	4.34211995277846e-06	0.000432194186593908
C2_MOLENAAR_TARGETS_OF_CCND1_AND_CDK4_DN	57	Up	4.49741149026605e-06	0.000443444498460361
C2_FLOTHO_PEDIATRIC_ALL_THERAPY_RESPONSE_UP	51	Up	4.53202250778519e-06	0.000443444498460361
C2_REACTOME_ER_PHAGOSOME_PATHWAY	58	Up	4.53376858540526e-06	0.000443444498460361
C2_SWEET_KRAS_TARGETS_UP	81	Up	4.66859495834186e-06	0.000454007444195992
C5_GO_LARGE_RIBOSOMAL_SUBUNIT	91	Up	4.83776411754351e-06	0.000467770323616879
C5_GO_CYTOSOLIC_SMALL_RIBOSOMAL_SUBUNIT	37	Up	5.09770796615017e-06	0.000490104070995608
C7_GSE27241_WT_VS_RORGT_KO_TH17_POLARIZED_CD4_TCELL_UP	152	Up	5.16260737202473e-06	0.000493539431310907
C5_GO_CYTOSOLIC_PART	206	Up	5.22377594103366e-06	0.000496581532012531
C7_GSE37416_CTRL_VS_6H_F_TULARENSIS_LVS_NEUTROPHIL_DN	185	Up	5.38922586487742e-06	0.000509447434969781
C7_GSE36476_CTRL_VS_TSST_ACT_72H_MEMORY_CD4_TCELL_YOUNG_DN	198	Up	5.62543278914897e-06	0.000528821934584387
C7_GSE21360_SECONDARY_VS_QUATERNARY_MEMORY_CD8_TCELL_DN	159	Up	5.70765639023737e-06	0.00053358703745418
C2_CHARAFE_BREAST_CANCER_LUMINAL_VS_BASAL_DN	445	Up	5.79951265802288e-06	0.000539195349925303
C5_GO_CELL_CYCLE_G1_S_PHASE_TRANSITION	108	Up	6.58339808224361e-06	0.000608730486063629
C2_CONCANNON_APOPTOSIS_BY_EPOXOMICIN_DN	166	Up	6.80209622508796e-06	0.000623584468541728
C2_WONG_EMBRYONIC_STEM_CELL_CORE	331	Up	6.81774875481471e-06	0.000623584468541728
C7_GSE29614_CTRL_VS_DAY7_TIV_FLU_VACCINE_PBMC_DN	174	Up	6.91547596334453e-06	0.000629122412772865
C2_FEVR_CTNNB1_TARGETS_DN	547	Up	7.13189883877696e-06	0.000645341498668155
C7_GSE9006_HEALTHY_VS_TYPE_1_DIABETES_PBMC_4MONTH_POST_DX_UP	198	Up	7.40152925337373e-06	0.000664690323993505
C2_JIANG_HYPOXIA_NORMAL	297	Up	7.42429355444551e-06	0.000664690323993505
C7_GSE10239_NAIVE_VS_DAY4.5_EFF_CD8_TCELL_DN	196	Up	7.65723169772222e-06	0.000681936934511356
C1_chr2p25	51	Up	8.1990993699997e-06	0.000726371520627041
C7_GSE1460_INTRATHYMIC_T_PROGENITOR_VS_NAIVE_CD4_TCELL_CORD_BLOOD_UP	201	Up	8.32896687182722e-06	0.000730302877364281
C7_GSE2405_S_AUREUS_VS_UNTREATED_NEUTROPHIL_DN	186	Up	8.32979465346647e-06	0.000730302877364281
C2_FERRANDO_T_ALL_WITH_MLL_ENL_FUSION_DN	84	Up	8.58646359678361e-06	0.000748925518150389
C2_GOLDRATH_ANTIGEN_RESPONSE	334	Up	8.68054775335967e-06	0.000753248966844097
C5_GO_DRUG_CATABOLIC_PROCESS	12	Down	8.7282734162034e-06	0.000753526094263152
C2_HOLLEMAN_ASPARAGINASE_RESISTANCE_B_ALL_UP	24	Up	9.04035810414333e-06	0.000776507103960453
C2_REACTOME_RESPIRATORY_ELECTRON_TRANSPORT	75	Down	9.25865609418797e-06	0.000791241008938155
C2_PASINI_SUZ12_TARGETS_DN	309	Up	9.62383846357563e-06	0.000815236613025827
C7_GSE22886_UNSTIM_VS_IL2_STIM_NKCELL_DN	199	Up	9.63579709267569e-06	0.000815236613025827
C5_GO_VIRAL_LIFE_CYCLE	283	Up	9.761063874824e-06	0.000821726178238293
C2_MOROSETTI_FACIOSCAPULOHUMERAL_MUSCULAR_DISTROPHY_UP	20	Up	9.93103072973122e-06	0.000831895895929614
C2_REACTOME_CDK_MEDIATED_PHOSPHORYLATION_AND_REMOVAL_OF_CDC6	46	Up	1.00003711098091e-05	0.000832521645877
C2_CROMER_TUMORIGENESIS_UP	59	Up	1.00369018237047e-05	0.000832521645877
C2_SASAKI_ADULT_T_CELL_LEUKEMIA	167	Up	1.00863099869966e-05	0.00083253878678034
C2_REACTOME_G1_S_SPECIFIC_TRANSCRIPTION	17	Up	1.02576294572285e-05	0.000842569650707588
C2_IGLESIAS_E2F_TARGETS_UP	146	Up	1.04380293553881e-05	0.000853245868224747
C2_KIM_LRRC3B_TARGETS	30	Up	1.11941911940108e-05	0.000910658217278159
C2_KRIEG_HYPOXIA_VIA_KDM3A	52	Up	1.17081971615097e-05	0.000947915809425388
C7_GSE37532_VISCERAL_ADIPOSE_TISSUE_VS_LN_DERIVED_PPARG_KO_TCONV_CD4_TCELL_UP	163	Up	1.19785155376757e-05	0.000965183149585767
C2_PELLICCIOTTA_HDAC_IN_ANTIGEN_PRESENTATION_DN	49	Up	1.21454372339059e-05	0.000969202208279873
C2_WINTER_HYPOXIA_UP	91	Up	1.21517239251296e-05	0.000969202208279873
C2_WANG_RESPONSE_TO_GSK3_INHIBITOR_SB216763_DN	353	Up	1.2200228731376e-05	0.000969202208279873
C2_REACTOME_P53_INDEPENDENT_G1_S_DNA_DAMAGE_CHECKPOINT	48	Up	1.25348819793432e-05	0.000991134289590964
C2_MUELLER_PLURINET	293	Up	1.27157697777027e-05	0.000998637609459586
C2_VANTVEER_BREAST_CANCER_METASTASIS_DN	117	Up	1.274781181037e-05	0.000998637609459586
C2_KARLSSON_TGFB1_TARGETS_UP	124	Up	1.31570087233489e-05	0.00102594352353819
C2_HAHTOLA_MYCOSIS_FUNGOIDES_CD4_DN	112	Up	1.34160191854258e-05	0.001040503000206
C2_IRITANI_MAD1_TARGETS_DN	43	Up	1.3466707466764e-05	0.001040503000206
C2_SMID_BREAST_CANCER_LUMINAL_A_DN	17	Up	1.35842071143141e-05	0.00104481076627868
C2_TARTE_PLASMA_CELL_VS_PLASMABLAST_DN	305	Up	1.3701103453488e-05	0.00104903335536864
C7_GSE22886_UNSTIM_VS_IL15_STIM_NKCELL_DN	199	Up	1.38952330836431e-05	0.00105910468021768
C2_LEE_BMP2_TARGETS_DN	870	Up	1.40167754671916e-05	0.00106357783713161
C1_chr2q31	75	Up	1.47584631736487e-05	0.0011112904079535
C2_REACTOME_METABOLISM_OF_PROTEINS	410	Up	1.47769246374054e-05	0.0011112904079535
C2_REACTOME_CDC6_ASSOCIATION_WITH_THE_ORC_ORIGIN_COMPLEX	11	Up	1.52184860028454e-05	0.00113943363563782
C2_REACTOME_SCF_BETA_TRCP_MEDIATED_DEGRADATION_OF_EMI1	49	Up	1.53197879619947e-05	0.00114196533966922
C5_GO_GROWTH_FACTOR_BINDING	120	Up	1.58802068611856e-05	0.00117854815920229
C7_GSE28726_NAIVE_VS_ACTIVATED_CD4_TCELL_DN	192	Up	1.60396249659e-05	0.00118518119671613
C2_ODONNELL_TFRC_TARGETS_DN	127	Up	1.67374438282172e-05	0.00123136646529245
C7_GSE22886_NAIVE_BCELL_VS_NEUTROPHIL_UP	190	Up	1.7206365696288e-05	0.001260384908861
C2_REACTOME_ACTIVATION_OF_THE_PRE_REPLICATIVE_COMPLEX	30	Up	1.74207864881689e-05	0.0012675903357157
C2_JOHANSSON_GLIOMAGENESIS_BY_PDGFB_UP	56	Up	1.7454556363203e-05	0.0012675903357157
C7_GSE41978_ID2_KO_VS_ID2_KO_AND_BIM_KO_KLRG1_LOW_EFFECTOR_CD8_TCELL_DN	191	Up	1.78244966127181e-05	0.00128707614510653
C5_GO_CELL_ADHESION_MEDIATED_BY_INTEGRIN	12	Up	1.7875001128777e-05	0.00128707614510653
C2_NAKAYAMA_SOFT_TISSUE_TUMORS_PCA2_UP	82	Up	1.81211169856713e-05	0.00129463117629414
C2_DANG_REGULATED_BY_MYC_DN	250	Up	1.81329465623611e-05	0.00129463117629414
C5_GO_CELLULAR_RESPIRATION	141	Down	1.85005370255269e-05	0.00131532599583588
C2_ONDER_CDH1_SIGNALING_VIA_CTNNB1	81	Up	1.89734210417985e-05	0.0013380099694407
C2_GRUETZMANN_PANCREATIC_CANCER_UP	354	Up	1.89777431987334e-05	0.0013380099694407
C7_GSE7568_IL4_VS_IL4_AND_DEXAMETHASONE_TREATED_MACROPHAGE_UP	164	Up	1.91455741580963e-05	0.00134424174410435
C2_REACTOME_ASSOCIATION_OF_LICENSING_FACTORS_WITH_THE_PRE_REPLICATIVE_COMPLEX	13	Up	1.93339092136508e-05	0.00135185569340573
C7_GSE36476_CTRL_VS_TSST_ACT_40H_MEMORY_CD4_TCELL_OLD_DN	200	Up	1.97026082664522e-05	0.0013719663970232
C2_REACTOME_VIF_MEDIATED_DEGRADATION_OF_APOBEC3G	49	Up	2.07083279839238e-05	0.00143608859760645
C2_REACTOME_XENOBIOTICS	14	Down	2.09103121191671e-05	0.00144417710762623
C7_GSE13547_2H_VS_12_H_ANTI_IGM_STIM_BCELL_DN	175	Up	2.13922573867102e-05	0.00147145685870131
C2_PASQUALUCCI_LYMPHOMA_BY_GC_STAGE_UP	279	Up	2.1551418048731e-05	0.00147640301539505
C7_GSE14415_ACT_TCONV_VS_ACT_NATURAL_TREG_DN	171	Up	2.18582615205075e-05	0.00149138565801817
C2_WACKER_HYPOXIA_TARGETS_OF_VHL	13	Up	2.22207057335388e-05	0.00151002635227795
C7_GSE3982_MEMORY_CD4_TCELL_VS_TH1_DN	195	Up	2.25124344877471e-05	0.00152373161586868
C7_GSE30962_ACUTE_VS_CHRONIC_LCMV_SECONDARY_INF_CD8_TCELL_DN	196	Up	2.26763748799445e-05	0.00152427289698906
C2_BENPORATH_ES_CORE_NINE_CORRELATED	97	Up	2.27005951209292e-05	0.00152427289698906
H_HALLMARK_GLYCOLYSIS	198	Up	2.3011874764496e-05	0.00153906692841912
C2_REACTOME_ANTIGEN_PROCESSING_CROSS_PRESENTATION	71	Up	2.32212768625603e-05	0.00154695758185584
C2_KRIEG_HYPOXIA_NOT_VIA_KDM3A	722	Up	2.46241292914948e-05	0.00163397996761327
C7_GSE22886_CTRL_VS_LPS_24H_DC_DN	194	Up	2.49911169581572e-05	0.00165185425800382
C6_CSR_LATE_UP.V1_UP	166	Up	2.51630081546829e-05	0.00165288504743504
C2_GRADE_COLON_AND_RECTAL_CANCER_UP	278	Up	2.52766912473846e-05	0.00165288504743504
C2_CHANG_CORE_SERUM_RESPONSE_UP	209	Up	2.52997593100689e-05	0.00165288504743504
C7_GSE30962_PRIMARY_VS_SECONDARY_CHRONIC_LCMV_INF_CD8_TCELL_UP	193	Up	2.5506322535075e-05	0.00165997109083079
C7_GSE7460_CD8_TCELL_VS_TREG_ACT_DN	195	Up	2.57615068666297e-05	0.00167015501030744
C7_GSE21063_WT_VS_NFATC1_KO_8H_ANTI_IGM_STIM_BCELL_UP	198	Up	2.5980920266035e-05	0.00167795096115106
C2_PHONG_TNF_RESPONSE_VIA_P38_PARTIAL	158	Up	2.76882489633825e-05	0.00178060459834047
C2_HERNANDEZ_MITOTIC_ARREST_BY_DOCETAXEL_1_DN	37	Up	2.7780841200986e-05	0.00178060459834047
C2_SMID_BREAST_CANCER_BASAL_UP	589	Up	2.86841070887648e-05	0.00183156141905279
C2_NAKAMURA_ADIPOGENESIS_EARLY_DN	37	Up	2.89179827780467e-05	0.00183955333303507
C2_REN_ALVEOLAR_RHABDOMYOSARCOMA_DN	404	Up	2.94404998226192e-05	0.00186577789325296
C2_REACTOME_P53_DEPENDENT_G1_DNA_DAMAGE_RESPONSE	53	Up	2.99299827637467e-05	0.00188972103860208
C2_REACTOME_SCFSKP2_MEDIATED_DEGRADATION_OF_P27_P21	53	Up	3.02249058438046e-05	0.00189827173768092
C7_GSE5679_CTRL_VS_PPARG_LIGAND_ROSIGLITAZONE_TREATED_DC_UP	199	Up	3.02897801060131e-05	0.00189827173768092
C2_BIDUS_METASTASIS_UP	211	Up	3.14686945346771e-05	0.00196487741779067
C1_chr2q32	41	Up	3.18041539400126e-05	0.00197244760150417
C2_BIOCARTA_MCM_PATHWAY	18	Up	3.18325366408134e-05	0.00197244760150417
C2_WANG_SMARCE1_TARGETS_UP	273	Up	3.1939639667404e-05	0.00197244760150417
C2_ROZANOV_MMP14_TARGETS_SUBSET	33	Up	3.21746001598308e-05	0.0019797323974709
C5_GO_CELL_CYCLE_PHASE_TRANSITION	251	Up	3.33329758917954e-05	0.00203844157254351
C2_MORI_PRE_BI_LYMPHOCYTE_UP	76	Up	3.33997997575593e-05	0.00203844157254351
C2_REACTOME_REGULATION_OF_MITOTIC_CELL_CYCLE	77	Up	3.3607117037469e-05	0.00203844157254351
C5_GO_DNA_REPLICATION	205	Up	3.36106139554187e-05	0.00203844157254351
C7_GSE22601_DOUBLE_POSITIVE_VS_CD4_SINGLE_POSITIVE_THYMOCYTE_DN	198	Up	3.45892733281081e-05	0.00209030390708899
C5_GO_EMBRYO_IMPLANTATION	34	Up	3.58996414096504e-05	0.00216177164516973
C2_BURTON_ADIPOGENESIS_PEAK_AT_16HR	40	Up	3.62373275584318e-05	0.00217070943245506
C2_REACTOME_UNWINDING_OF_DNA	11	Up	3.64678110734699e-05	0.00217070943245506
C2_GENTILE_UV_HIGH_DOSE_DN	301	Up	3.65530535356433e-05	0.00217070943245506
C2_ALONSO_METASTASIS_UP	194	Up	3.65612072720107e-05	0.00217070943245506
C2_KINSEY_TARGETS_OF_EWSR1_FLII_FUSION_UP	1247	Up	3.70666791248525e-05	0.002193025445705
C2_KALMA_E2F1_TARGETS	11	Up	3.75028590559719e-05	0.00221110062050906
C2_KEGG_CELL_CYCLE	124	Up	3.79927890684686e-05	0.00223220827717902
C2_PUJANA_XPRSS_INT_NETWORK	167	Up	3.82148533278458e-05	0.00223748627391169
C2_STEIN_ESRRA_TARGETS_RESPONSIVE_TO_ESTROGEN_DN	40	Up	3.86362847117108e-05	0.00225436059864434
C7_GSE37416_CTRL_VS_12H_F_TULARENSIS_LVS_NEUTROPHIL_DN	191	Up	3.93581706327572e-05	0.00228858970885527
C7_GSE14415_INDUCED_TREG_VS_TCONV_UP	169	Up	3.95466278784374e-05	0.0022916729120926
C5_GO_CYTOPLASMIC_TRANSLATION	40	Up	3.98225521751776e-05	0.00229978636640334
C7_GSE1460_CD4_THYMOCYTE_VS_THYMIC_STROMAL_CELL_DN	194	Up	4.06646416293528e-05	0.00234042993540911
C7_GSE11386_NAIVE_VS_MEMORY_BCELL_UP	176	Up	4.10316133323738e-05	0.00235354552270202
C2_LAIHO_COLORECTAL_CANCER_SERRATED_UP	110	Up	4.23333066361543e-05	0.00241822303046211
C2_MILI_PSEUDOPODIA_HAPTOTAXIS_UP	508	Up	4.24450233465662e-05	0.00241822303046211
C2_RHODES_CANCER_META_SIGNATURE	63	Up	4.3207055945147e-05	0.00244733719549196
C5_GO_RIBONUCLEOPROTEIN_COMPLEX_BIOGENESIS	427	Up	4.32453059188047e-05	0.00244733719549196
C2_KEGG_OXIDATIVE_PHOSPHORYLATION	126	Down	4.39996857426158e-05	0.00248172894150267
C2_REACTOME_E2F_ENABLED_INHIBITION_OF_PRE_REPLICATION_COMPLEX_FORMATION	10	Up	4.45678604154246e-05	0.00250542447205781
C5_GO_ARACHIDONIC_ACID_MONOOXYGENASE_ACTIVITY	14	Down	4.53899702662773e-05	0.00254319101614463
C7_GSE25088_WT_VS_STAT6_KO_MACROPHAGE_IL4_STIM_DN	189	Up	4.61543753427877e-05	0.00257748575965449
C6_VEGF_A_UP.V1_DN	192	Up	4.74763564138548e-05	0.00264200002079109
C2_REACTOME_REGULATION_OF_ORNITHINE_DECARBOXYLASE_ODC	48	Up	4.76218903339804e-05	0.00264200002079109
C2_BENNETT_SYSTEMIC_LUPUS_ERYTHEMATOSUS	29	Up	4.79005617939607e-05	0.00264877583697912
C7_GSE36476_CTRL_VS_TSST_ACT_72H_MEMORY_CD4_TCELL_OLD_DN	200	Up	4.8171431493977e-05	0.00265507749937976
C7_GSE3982_NKCELL_VS_TH2_DN	196	Up	4.85618661108401e-05	0.00266790693656339
C2_PENG_LEUCINE_DEPRIVATION_DN	183	Up	4.89908026175455e-05	0.00268276171874267
C2_LI_AMPLIFIED_IN_LUNG_CANCER	172	Up	4.95400955266984e-05	0.00270409018195892
C5_GO_ACETYL_COA_METABOLIC_PROCESS	26	Down	5.02160307681477e-05	0.00273217188626311
C2_REACTOME_DESTABILIZATION_OF_MRNA_BY_AUF1_HNRNP_D0	50	Up	5.04974484943238e-05	0.00273867732683478
C6_RB_P107_DN.V1_UP	136	Up	5.11352801383633e-05	0.00275005170378745
C2_KEGG_PROTEASOME	42	Up	5.11878638359526e-05	0.00275005170378745
C7_GSE40274_CTRL_VS_EOS_TRANSDUCED_ACTIVATED_CD4_TCELL_UP	162	Up	5.11947453869774e-05	0.00275005170378745
C7_GSE40666_WT_VS_STAT1_KO_CD8_TCELL_WITH_IFNA_STIM_90MIN_DN	197	Up	5.19179820863044e-05	0.00278007650279227
C7_GSE13547_2H_VS_12_H_ANTI_IGM_STIM_BCELL_UP	168	Up	5.22625891861932e-05	0.00278692866848768
C2_REACTOME_AUTODEGRADATION_OF_THE_E3_UBIQUITIN_LIGASE_COP1	47	Up	5.23753511364034e-05	0.00278692866848768
C2_BRACHAT_RESPONSE_TO_CAMPTOTHECIN_DN	45	Up	5.2692410891946e-05	0.00279501029687341
C2_REACTOME_ACTIVATION_OF_NF_KAPPAB_IN_B_CELLS	61	Up	5.4162724645884e-05	0.00286402332416564
C1_chr2p21	39	Up	5.46969287284573e-05	0.00286960962251468
C2_PUJANA_BRCA2_PCC_NETWORK	412	Up	5.47336172579238e-05	0.00286960962251468
C2_ICHIBA_GRAFT_VERSUS_HOST_DISEASE_D7_UP	105	Up	5.47771353981587e-05	0.00286960962251468
C7_GSE1460_NAIVE_CD4_TCELL_CORD_BLOOD_VS_THYMIC_STROMAL_CELL_DN	195	Up	5.57293856772586e-05	0.00291048436742251
C7_GSE17186_BLOOD_VS_CORD_BLOOD_CD21HIGH_TRANSITIONAL_BCELL_UP	195	Up	5.76776416922747e-05	0.00298983836451274
C2_GARY_CD5_TARGETS_DN	427	Up	5.77344147537784e-05	0.00298983836451274
C2_REACTOME_REGULATION_OF_APOPTOSIS	56	Up	5.79509922401996e-05	0.00298983836451274
C2_KEGG_DNA_REPLICATION	36	Up	5.79556163087394e-05	0.00298983836451274
C5_GO_REGULATION_OF_TRANSCRIPTION_INVOLVED_IN_G1_S_TRANSITION_OF_MITOTIC_CELL_CYCLE	25	Up	5.83621593920834e-05	0.00300165987560317
C2_YU_MYC_TARGETS_UP	42	Up	5.98577999405688e-05	0.0030692540387708
C2_LIANG_HEMATOPOIESIS_STEM_CELL_NUMBER_LARGE_VS_TINY_UP	43	Up	6.17971216860244e-05	0.00315912113610036
C2_REACTOME_CYCLIN_E_ASSOCIATED_EVENTS_DURING_G1_S_TRANSITION_	62	Up	6.29058236852799e-05	0.0032005312280507
C2_TORCHIA_TARGETS_OF_EWSR1_FLI1_FUSION_TOP20_DN	17	Up	6.29854558797283e-05	0.0032005312280507
C2_TARTE_PLASMA_CELL_VS_B_LYMPHOCYTE_UP	74	Up	6.37706216076418e-05	0.00322549403895933
C2_REACTOME_N_GLYCAN_TRIMMING_IN_THE_ER_AND_CALNEXIN_CALRETICULIN_CYCLE	12	Up	6.38579577478504e-05	0.00322549403895933
C7_GSE7460_CTRL_VS_TGFB_TREATED_ACT_TREG_UP	195	Up	6.45634632141009e-05	0.0032514236935887
C7_GSE30962_ACUTE_VS_CHRONIC_LCMV_PRIMARY_INF_CD8_TCELL_DN	195	Up	6.50938763209863e-05	0.00326840795616442
C7_GSE42021_TREG_PLN_VS_CD24INT_TREG_THYMUS_DN	194	Up	6.62038520972256e-05	0.00331430586194425
C2_WIELAND_UP_BY_HBV_INFECTION	96	Up	6.64267952900995e-05	0.00331565723629432
C7_GSE4748_CTRL_VS_LPS_STIM_DC_3H_UP	194	Up	6.73975374698217e-05	0.00335421685743192
C2_REACTOME_REGULATION_OF_MRNA_STABILITY_BY_PROTEINS_THAT_BIND_AU_RICH_ELEMENTS	81	Up	6.81145960025803e-05	0.00337996210838611
C7_GSE28726_NAIVE_CD4_TCELL_VS_NAIVE_VA24NEG_NKTCELL_UP	197	Up	6.83204295332451e-05	0.0033802631231931
C7_GSE24634_TEFF_VS_TCONV_DAY10_IN_CULTURE_UP	196	Up	6.90611267518117e-05	0.00340353385425846
C7_GSE23114_WT_VS_SLE2C1_MOUSE_SPLEEN_B1A_BCELL_UP	196	Up	6.91930527666752e-05	0.00340353385425846
C2_KEGG_RETINOL_METABOLISM	61	Down	6.9813904999009e-05	0.00342411909127023
C2_WEI_MYCN_TARGETS_WITH_E_BOX	776	Up	7.1776296349646e-05	0.00350740026842536
C2_PID_UPA_UPAR_PATHWAY	40	Up	7.20129094100254e-05	0.00350740026842536
C2_AZARE_NEOPLASTIC_TRANSFORMATION_BY_STAT3_UP	117	Up	7.21337564808241e-05	0.00350740026842536
C2_CROONQUIST_NRAS_VS_STROMAL_STIMULATION_DN	98	Up	7.25181245763989e-05	0.00351598620618122
C5_GO_ESTABLISHMENT_OF_PROTEIN_LOCALIZATION_TO_ORGANELLE	353	Up	7.33345506922407e-05	0.0035454112350383
C2_LASTOWSKA_COAMPLIFIED_WITH_MYCN	36	Up	7.42279216777289e-05	0.00357151806999804
C2_ZHENG_GLIOBLASTOMA_PLASTICITY_UP	243	Up	7.43678808549822e-05	0.00357151806999804
C7_GSE37532_WT_VS_PPARG_KO_VISCERAL_ADIPOSE_TISSUE_TREG_UP	191	Up	7.45077642402522e-05	0.00357151806999804
C2_HOLLEMAN_VINCRISTINE_RESISTANCE_ALL_DN	18	Up	7.55893319425947e-05	0.00361312736101877
C2_VECCHI_GASTRIC_CANCER_EARLY_UP	409	Up	7.64066487610051e-05	0.00363004033732544
C2_FERREIRA_EWINGS_SARCOMA_UNSTABLE_VS_STABLE_UP	160	Up	7.64573983119933e-05	0.00363004033732544
C7_GSE32986_UNSTIM_VS_GMCSF_AND_CURDLAN_LOWDOSE_STIM_DC_UP	197	Up	7.65867502171965e-05	0.00363004033732544
C2_CLASPER_LYMPHATIC_VESSELS_DURING_METASTASIS_DN	35	Up	7.73533182668984e-05	0.00365122484653369
C2_PUJANA_BREAST_CANCER_WITH_BRCA1_MUTATED_UP	56	Up	7.74652632767328e-05	0.00365122484653369
C2_GEORGES_CELL_CYCLE_MIR192_TARGETS	61	Up	7.86915275058611e-05	0.00369872038035188
C7_GSE22935_WT_VS_MYD88_KO_MACROPHAGE_48H_MBOVIS_BCG_STIM_DN	195	Up	7.94000941042726e-05	0.00372168695938614
C5_GO_EPOXYGENASE_P450_PATHWAY	18	Down	7.98984077692568e-05	0.00372553589527676
C2_GAVIN_FOXP3_TARGETS_CLUSTER_T7	96	Up	7.99225536307229e-05	0.00372553589527676
C1_chr2p24	49	Up	8.06944329384975e-05	0.00375118269162724
C2_SCHUETZ_BREAST_CANCER_DUCTAL_INVASIVE_UP	341	Up	8.31266419145753e-05	0.00385366002146994
C2_VANTVEER_BREAST_CANCER_ESR1_DN	230	Up	8.3668625848768e-05	0.00386262309698874
C2_SANA_TNF_SIGNALING_UP	81	Up	8.37765307366508e-05	0.00386262309698874
C2_JOHNSTONE_PARVB_TARGETS_3_DN	889	Up	8.48114612459722e-05	0.00389971395582363
C7_GSE18203_CTRL_VS_INTRATUMORAL_CPG_INJ_MC38_TUMOR_DN	196	Up	8.51311303314372e-05	0.00390213275628786
C2_GREENBAUM_E2A_TARGETS_UP	33	Up	8.53252833654339e-05	0.00390213275628786
C5_GO_EXOGENOUS_DRUG_CATABOLIC_PROCESS	10	Down	8.58797475477048e-05	0.00391690352629303
C5_GO_RIBOSOME	213	Up	8.66823571131575e-05	0.00393764433844599
C2_REACTOME_RESPONSE_TO_ELEVATED_PLATELET_CYTOSOLIC_CA2_	78	Up	8.6871283417522e-05	0.00393764433844599
C7_GSE1460_CD4_THYMOCYTE_VS_NAIVE_CD4_TCELL_ADULT_BLOOD_UP	197	Up	8.70326211558891e-05	0.00393764433844599
C5_GO_ANTIGEN_PROCESSING_AND_PRESENTATION_OF_EXOGENOUS_PEPTIDE_ANTIGEN_VIA_MHC_CLASS_I	62	Up	8.91152101084496e-05	0.00401186714908289
C2_REACTOME_APC_C_CDC20_MEDIATED_DEGRADATION_OF_MITOTIC_PROTEINS	65	Up	8.92397756622876e-05	0.00401186714908289
C2_BOYAULT_LIVER_CANCER_SUBCLASS_G23_UP	52	Up	8.93844285328437e-05	0.00401186714908289
H_HALLMARK_TNFA_SIGNALING_VIA_NFKB	197	Up	9.11461819359464e-05	0.00408011784269352
C6_EGFR_UP.V1_UP	184	Up	9.29766987319083e-05	0.00415107841488818
C5_GO_NCRNA_PROCESSING	378	Up	9.43912711140327e-05	0.00420314394347512
C5_GO_INNER_MITOCHONDRIAL_MEMBRANE_PROTEIN_COMPLEX	103	Down	9.47326920198432e-05	0.00420522441675797
C2_DAVICIONI_TARGETS_OF_PAX_FOXO1_FUSIONS_UP	249	Up	9.51394116942048e-05	0.00420522441675797
C2_KOKKINAKIS_METHIONINE_DEPRIVATION_48HR_UP	127	Up	9.51835560320491e-05	0.00420522441675797
C5_GO_RRNA_BINDING	55	Up	9.61720410287126e-05	0.00423783100585116
C2_NAKAMURA_ADIPOGENESIS_EARLY_UP	61	Up	9.75395646387755e-05	0.00428692720325382
C7_GSE28726_NAIVE_VS_ACTIVATED_NKTCELL_DN	198	Up	9.78746052218446e-05	0.00429050827709542
C5_GO_COPI_COATED_VESICLE	23	Up	9.94482255417364e-05	0.0043468406556049
C2_RIGGI_EWING_SARCOMA_PROGENITOR_DN	181	Up	9.98811383620947e-05	0.0043468406556049
C2_YU_BAP1_TARGETS	29	Up	9.99830065706899e-05	0.0043468406556049
C7_GSE3720_UNSTIM_VS_PMA_STIM_VD2_GAMMADELTA_TCELL_UP	167	Up	0.000100394514141409	0.0043468406556049
C2_GAURNIER_PSMD4_TARGETS	68	Up	0.000100444104742126	0.0043468406556049
C2_LY_AGING_PREMATURE_DN	30	Up	0.000101259612685441	0.00437095384247537
C7_GSE42088_UNINF_VS_LEISHMANIA_INF_DC_2H_DN	191	Up	0.000104059036250237	0.00448036374654011
C2_GROSS_HYPOXIA_VIA_ELK3_AND_HIF1A_UP	139	Up	0.000104839830656813	0.00449343805353361
C5_GO_EXTERNAL_SIDE_OF_PLASMA_MEMBRANE	195	Up	0.000104893802443459	0.00449343805353361
C5_GO_OXIDOREDUCTASE_ACTIVITY_ACTING_ON_PAIRED_DONORS_WITH_INCORPORATION_OR_REDUCTION_OF_MOLECULAR_OXYGEN_REDUCED_FLAVIN_OR_FLAVOPROTEIN_AS_ONE_DONOR_AND_INCORPORATION_OF_ONE_ATOM_OF_OXYGEN	23	Down	0.000105262086956001	0.00449782771056184
C2_CHIANG_LIVER_CANCER_SUBCLASS_PROLIFERATION_DN	176	Down	0.000105541922776115	0.00449842537857594
C2_PEART_HDAC_PROLIFERATION_CLUSTER_UP	55	Up	0.000105816315645302	0.00449878863576422
C2_LINDGREN_BLADDER_CANCER_CLUSTER_3_UP	322	Up	0.000106090431835736	0.00449913833857766
C2_RADAEVA_RESPONSE_TO_IFNA1_UP	53	Up	0.00010833031932386	0.00458264333319757
C7_GSE369_PRE_VS_POST_IL6_INJECTION_SOCS3_KO_LIVER_UP	192	Up	0.000108993383696356	0.00459919462724697
C2_FINETTI_BREAST_CANCER_KINOME_RED	16	Up	0.000109824811059425	0.00462275031825007
C2_HAMAI_APOPTOSIS_VIA_TRAIL_UP	572	Up	0.000110145659563433	0.00462475113020557
C2_HUANG_DASATINIB_RESISTANCE_UP	80	Up	0.000110723820508168	0.00463208622098414
C2_OLSSON_E2F3_TARGETS_DN	44	Up	0.000110867851752176	0.00463208622098414
C7_GSE1432_CTRL_VS_IFNG_24H_MICROGLIA_DN	195	Up	0.000115068494740574	0.00479283197652533
C2_ABRAMSON_INTERACT_WITH_AIRE	44	Up	0.000115281757251097	0.00479283197652533
C2_GAVIN_FOXP3_TARGETS_CLUSTER_P6	89	Up	0.000115603637772342	0.00479443420280833
C5_GO_PRERIBOSOME	58	Up	0.000116936909773667	0.00483787151657755
C2_MA_MYELOID_DIFFERENTIATION_UP	38	Up	0.0001199199384656	0.00494180695748327
C2_MOHANKUMAR_TLX1_TARGETS_UP	406	Up	0.000120574995444668	0.00494180695748327
C7_GSE14415_INDUCED_TREG_VS_FAILED_INDUCED_TREG_UP	180	Up	0.000120613445702617	0.00494180695748327
C2_HAHTOLA_MYCOSIS_FUNGOIDES_SKIN_DN	25	Up	0.000120617355560581	0.00494180695748327
C7_GSE13547_CTRL_VS_ANTI_IGM_STIM_ZFX_KO_BCELL_2H_UP	154	Up	0.000121686428668251	0.0049735653611002
C7_GSE22886_NAIVE_CD4_TCELL_VS_48H_ACT_TH1_DN	194	Up	0.000124077407190558	0.00505906941462995
C2_FLECHNER_BIOPSY_KIDNEY_TRANSPLANT_REJECTED_VS_OK_UP	82	Up	0.000125578211187579	0.00510795411419478
C2_WIEDERSCHAIN_TARGETS_OF_BMI1_AND_PCGF2	55	Up	0.00012713039066744	0.00515868906590829
C7_GSE24634_TREG_VS_TCONV_POST_DAY10_IL4_CONVERSION_UP	197	Up	0.000128280573225387	0.00518596737745358
C2_GRAHAM_CML_QUIESCENT_VS_CML_DIVIDING_DN	9	Up	0.000128415597846052	0.00518596737745358
C7_GSE21927_SPLEEN_C57BL6_VS_EL4_TUMOR_BALBC_MONOCYTES_DN	199	Up	0.000131693513764894	0.00530568082479944
C7_GSE12845_IGD_POS_BLOOD_VS_PRE_GC_TONSIL_BCELL_DN	200	Up	0.000132669413302977	0.00533230200118686
C5_GO_RIBOSOMAL_SMALL_SUBUNIT_BIOGENESIS	54	Up	0.000135497029445365	0.00542235008459464
C2_LI_WILMS_TUMOR_VS_FETAL_KIDNEY_2_UP	28	Up	0.000135550740841767	0.00542235008459464
C2_KEGG_P53_SIGNALING_PATHWAY	68	Up	0.000136224559610834	0.00543645229522387
C7_GSE360_LOW_DOSE_B_MALAYI_VS_M_TUBERCULOSIS_DC_DN	192	Up	0.000137641816086184	0.00548008745881017
C7_GSE36888_UNTREATED_VS_IL2_TREATED_STAT5_AB_KNOCKIN_TCELL_2H_UP	191	Up	0.000138633791501567	0.00550662531924416
C5_GO_CELL_SUBSTRATE_JUNCTION	394	Up	0.000139510789743507	0.00552848260714259
C2_DIAZ_CHRONIC_MEYLOGENOUS_LEUKEMIA_DN	110	Up	0.000139838842502828	0.00552853517287467
C7_GSE25123_WT_VS_PPARG_KO_MACROPHAGE_DN	194	Up	0.000140308911468245	0.00553418902320318
C7_GSE28408_LY6G_POS_VS_NEG_DC_DN	193	Up	0.000143115545665642	0.00563176313536819
C2_CAIRO_LIVER_DEVELOPMENT_UP	157	Up	0.000148332589984575	0.00581146736775672
C2_ZHU_CMV_24_HR_DN	90	Up	0.000148369121379995	0.00581146736775672
C7_GSE1432_CTRL_VS_IFNG_6H_MICROGLIA_DN	196	Up	0.000150790567116764	0.00589267248541056
C2_MARSON_BOUND_BY_E2F4_UNSTIMULATED	705	Up	0.000155399900888749	0.00605880581322241
C7_GSE3982_NKCELL_VS_TH1_DN	190	Up	0.000156814439982561	0.00609133580333723
C7_GSE360_L_DONOVANI_VS_B_MALAYI_HIGH_DOSE_MAC_UP	191	Up	0.000156954223169732	0.00609133580333723
C5_GO_CELLULAR_RESPONSE_TO_OXYGEN_LEVELS	137	Up	0.000157817809285047	0.00611083558561164
C7_GSE25088_WT_VS_STAT6_KO_MACROPHAGE_DN	187	Up	0.000158311819095288	0.00611249162870966
C2_CHAUHAN_RESPONSE_TO_METHOXYESTRADIOL_DN	99	Up	0.000158713703806483	0.00611249162870966
C2_PID_ATR_PATHWAY	39	Up	0.000159802373505791	0.00611249162870966
C5_GO_RESPIRATORY_CHAIN	77	Down	0.000159822638352149	0.00611249162870966
C5_GO_ESTABLISHMENT_OF_PROTEIN_LOCALIZATION_TO_MEMBRANE	255	Up	0.000159970872009936	0.00611249162870966
C7_GSE43863_TH1_VS_TFH_MEMORY_CD4_TCELL_UP	196	Up	0.000160028235081917	0.00611249162870966
C2_LIEN_BREAST_CARCINOMA_METAPLASTIC_VS_DUCTAL_UP	75	Up	0.000160543868908972	0.00611249162870966
C7_GSE41978_KLRG1_HIGH_VS_LOW_EFFECTOR_CD8_TCELL_DN	191	Up	0.000160750474249501	0.00611249162870966
C5_GO_RESPONSE_TO_TUMOR_NECROSIS_FACTOR	218	Up	0.000162658187108004	0.00617116408980837
C2_FRASOR_RESPONSE_TO_SERM_OR_FULVESTRANT_DN	48	Up	0.000165085281064294	0.00624923499080293
C7_GSE9988_LOW_LPS_VS_CTRL_TREATED_MONOCYTE_UP	184	Up	0.000165811189985152	0.00626270345030974
C2_SAKAI_CHRONIC_HEPATITIS_VS_LIVER_CANCER_UP	81	Up	0.000169508888855802	0.00638810670006465
C2_GAUTSCHI_SRC_SIGNALING	8	Up	0.000171816620098891	0.00646068673042964
C2_POOLA_INVASIVE_BREAST_CANCER_UP	264	Up	0.000174205870469586	0.006536003401809
C5_GO_CELL_SURFACE	661	Up	0.000174976917538485	0.00655040801254139
C2_KOINUMA_COLON_CANCER_MSI_UP	16	Up	0.000177587158945774	0.00663344882234314
C2_BAELDE_DIABETIC_NEPHROPATHY_DN	425	Up	0.000178835742496197	0.00665752077680939
C5_GO_ELECTRON_TRANSPORT_CHAIN	92	Down	0.000179018494973599	0.00665752077680939
C7_GSE22313_HEALTHY_VS_SLE_MOUSE_CD4_TCELL_DN	196	Up	0.000182744658206341	0.0067811893892752
C2_FARMER_BREAST_CANCER_CLUSTER_4	19	Up	0.000184394658263617	0.0068274442286185
C2_SESTO_RESPONSE_TO_UV_C0	105	Up	0.000186508826752266	0.00688148326554017
C7_GSE39110_UNTREATED_VS_IL2_TREATED_CD8_TCELL_DAY3_POST_IMMUNIZATION_DN	196	Up	0.000186667503036637	0.00688148326554017
C5_GO_ANTIGEN_PROCESSING_AND_PRESENTATION_OF_PEPTIDE_ANTIGEN_VIA_MHC_CLASS_I	87	Up	0.000187929789358951	0.00691295644726697
C7_GSE12845_IGD_POS_VS_NEG_BLOOD_BCELL_DN	181	Up	0.000190135479496577	0.00697892071271492
C7_GSE17301_IFNA2_VS_IFNA5_STIM_ACD3_ACD28_ACT_CD8_TCELL_DN	189	Up	0.000191742903232133	0.00702268758785912
C5_GO_OXIDATIVE_PHOSPHORYLATION	82	Down	0.000192720911407717	0.00704326250956798
C2_KEGG_WNT_SIGNALING_PATHWAY	142	Up	0.000194068944800425	0.00707724270467238
C2_GUENTHER_GROWTH_SPHERICAL_VS_ADHERENT_DN	25	Up	0.00019495654851177	0.0070943220588552
C2_FURUKAWA_DUSP6_TARGETS_PCI35_DN	70	Up	0.000202150527655359	0.00734031991085048
C7_GSE19941_LPS_VS_LPS_AND_IL10_STIM_IL10_KO_MACROPHAGE_UP	179	Up	0.000203487267685239	0.00737303652355872
C2_ZHONG_SECRETOME_OF_LUNG_CANCER_AND_MACROPHAGE	76	Up	0.000204362494680447	0.00738892686429026
C7_GSE22886_NAIVE_CD4_TCELL_VS_48H_ACT_TH2_DN	195	Up	0.000204890593353348	0.00739222543738166
C5_GO_DNA_DEPENDENT_DNA_REPLICATION	99	Up	0.000207599039481732	0.00744707828536415
C2_CASORELLI_ACUTE_PROMYELOCYTIC_LEUKEMIA_DN	650	Up	0.000207658140195273	0.00744707828536415
C2_MATTIOLI_MGUS_VS_PCL	102	Up	0.000208008809917347	0.00744707828536415
C2_REACTOME_TGF_BETA_RECEPTOR_SIGNALING_ACTIVATES_SMADS	24	Up	0.000208171386382438	0.00744707828536415
H_HALLMARK_MTORC1_SIGNALING	199	Up	0.000209027170518175	0.00745079067873875
C2_NAKAMURA_ADIPOGENESIS_LATE_DN	37	Up	0.000209155816582998	0.00745079067873875
C2_TRAYNOR_RETT_SYNDROM_UP	41	Up	0.000209861744097113	0.00746023229383876
C2_BENPORATH_ES_1	364	Up	0.000214728651728803	0.00761724007526851
C7_GSE45365_HEALTHY_VS_MCMV_INFECTION_BCELL_IFNAR_KO_UP	199	Up	0.000216037666771281	0.00764764301137416
C2_PUJANA_BRCA1_PCC_NETWORK	1584	Up	0.000217160235319026	0.00766070288886498
C2_PENG_GLUTAMINE_DEPRIVATION_DN	326	Up	0.00021731206114622	0.00766070288886498
C7_GSE14699_DELETIONAL_TOLERANCE_VS_ACTIVATED_CD8_TCELL_DN	173	Up	0.000219682691994818	0.00772817220632914
C5_GO_REPLICATION_FORK	62	Up	0.000221669648938657	0.00778189238525106
C5_GO_OLFACTORY_RECEPTOR_ACTIVITY	164	Up	0.000222675103314587	0.00780100501694849
C2_REACTOME_DOWNREGULATION_OF_TGF_BETA_RECEPTOR_SIGNALING	21	Up	0.000223702341577072	0.00782080025170586
C7_GSE24574_BCL6_LOW_TFH_VS_TCONV_CD4_TCELL_DN	198	Up	0.000226169532484161	0.00789075187456595
C2_REACTOME_CROSS_PRESENTATION_OF_SOLUBLE_EXOGENOUS_ANTIGENS_ENDOSOMES	46	Up	0.000227124950557126	0.00790778042875954
C2_RODWELL_AGING_KIDNEY_NO_BLOOD_UP	213	Up	0.000227848714585332	0.0079166901427072
C5_GO_DEATH_RECEPTOR_ACTIVITY	21	Up	0.000229562788177084	0.00795990151382056
C2_TOOKER_GEMCITABINE_RESISTANCE_DN	120	Up	0.000231347791587061	0.00800539055510156
C2_BIOCARTA_HIF_PATHWAY	15	Up	0.000232533875709521	0.00803001165485877
C7_GSE18893_TCONV_VS_TREG_24H_TNF_STIM_UP	198	Up	0.000235594056953213	0.00811911820306581
C2_TANG_SENESCENCE_TP53_TARGETS_DN	56	Up	0.000237819420944464	0.00817915126382373
C5_GO_PROTEIN_FOLDING	205	Up	0.00024039761725006	0.00825105087522974
C5_GO_MITOTIC_CELL_CYCLE	753	Up	0.00024309308437301	0.00832667627667146
C2_COLLER_MYC_TARGETS_UP	25	Up	0.000246861350892094	0.00843866852211136
C7_GSE7548_NAIVE_VS_DAY7_PCC_IMMUNIZATION_CD4_TCELL_DN	198	Up	0.000250323013982139	0.00853974943466083
C5_GO_TUMOR_NECROSIS_FACTOR_MEDIATED_SIGNALING_PATHWAY	112	Up	0.000252625894400769	0.00860097134638916
C2_BOYAULT_LIVER_CANCER_SUBCLASS_G5_DN	27	Up	0.000254287053796467	0.00864014304676712
C7_GSE9988_LOW_LPS_VS_VEHICLE_TREATED_MONOCYTE_UP	181	Up	0.000257575585873075	0.00873434166043747
C7_GSE28726_ACT_CD4_TCELL_VS_ACT_NKTCELL_UP	197	Up	0.000258476505406473	0.00874736189596587
C2_KEGG_SYSTEMIC_LUPUS_ERYTHEMATOSUS	107	Up	0.000261627330257707	0.00883631947163805
C2_ZHONG_SECRETOME_OF_LUNG_CANCER_AND_ENDOTHELIUM	65	Up	0.000262400025682928	0.00883972209705857
C2_GUTIERREZ_WALDENSTROEMS_MACROGLOBULINEMIA_2	12	Up	0.000262772898458747	0.00883972209705857
C7_GSE2770_IL12_AND_TGFB_ACT_VS_ACT_CD4_TCELL_48H_DN	194	Up	0.000263567885899075	0.00884226569893935
C7_GSE37532_TREG_VS_TCONV_CD4_TCELL_FROM_VISCERAL_ADIPOSE_TISSUE_DN	160	Up	0.000263893633825682	0.00884226569893935
C7_GSE24634_TEFF_VS_TCONV_DAY5_IN_CULTURE_UP	196	Up	0.000264579849798824	0.00884773841590101
C2_REACTOME_MITOTIC_PROMETAPHASE	85	Up	0.0002674061876815	0.00892212753994351
C7_GSE7852_LN_VS_THYMUS_TCONV_DN	199	Up	0.000267858920293795	0.00892212753994351
C7_GSE19825_CD24LOW_VS_IL2RA_HIGH_DAY3_EFF_CD8_TCELL_DN	192	Up	0.000268699938138938	0.00893197818805107
C7_GSE27859_DC_VS_CD11C_INT_F480_HI_MACROPHAGE_UP	194	Up	0.000269210382123163	0.00893197818805107
C2_SHAFFER_IRF4_TARGETS_IN_MYELOMA_VS_MATURE_B_LYMPHOCYTE	101	Up	0.000270937469762037	0.00895518276456002
C2_SMID_BREAST_CANCER_RELAPSE_IN_BONE_DN	270	Up	0.000270968239197135	0.00895518276456002
C5_GO_SISTER_CHROMATID_COHESION	109	Up	0.000273819460873671	0.00903177211977267
C2_DER_IFN_BETA_RESPONSE_UP	101	Up	0.000274614392690674	0.00904036991968656
C2_KARAKAS_TGFB1_SIGNALING	17	Up	0.000276256918155823	0.00907678313031977
C5_GO_REGULATION_OF_RNA_STABILITY	136	Up	0.00027742084616397	0.00909736073244291
C7_GSE9006_TYPE_1_DIABETES_AT_DX_VS_4MONTH_POST_DX_PBMC_UP	197	Up	0.000278819786092108	0.00912555048445757
C2_FERRANDO_HOX11_NEIGHBORS	23	Up	0.000279658523848338	0.00912688150338788
C2_REACTOME_CALNEXIN_CALRETICULIN_CYCLE	10	Up	0.000280459611093547	0.00912688150338788
C7_GSE9988_ANTI_TREM1_VS_LOW_LPS_MONOCYTE_DN	187	Up	0.000280478599477672	0.00912688150338788
C2_GOTZMANN_EPITHELIAL_TO_MESENCHYMAL_TRANSITION_UP	68	Up	0.000283789254496828	0.00921688670890755
C7_GSE29618_MONOCYTE_VS_MDC_DAY7_FLU_VACCINE_DN	190	Up	0.000286255052632668	0.00927916043217888
C7_GSE20727_CTRL_VS_ROS_INH_AND_DNFB_ALLERGEN_TREATED_DC_DN	190	Up	0.000287871495141295	0.00930134737241273
C2_TAKAO_RESPONSE_TO_UVB_RADIATION_DN	97	Up	0.000288038887958411	0.00930134737241273
C2_LINDGREN_BLADDER_CANCER_CLUSTER_2B	378	Up	0.00028946739569017	0.00932967200471117
C7_GSE42088_UNINF_VS_LEISHMANIA_INF_DC_4H_DN	186	Up	0.000291344623063223	0.00937232389135514
C2_OUELLET_OVARIAN_CANCER_INVASIVE_VS_LMP_UP	116	Up	0.000297571285131867	0.00955446625373115
C2_REACTOME_SIGNALING_BY_WNT	63	Up	0.000306365294466033	0.00978094878165402
C2_BROWNE_INTERFERON_RESPONSIVE_GENES	67	Up	0.000306400517606657	0.00978094878165402
C2_KEGG_OLFACTORY_TRANSDUCTION	185	Up	0.000306760821914286	0.00978094878165402
C2_REICHERT_MITOSIS_LIN9_TARGETS	28	Up	0.000306937167014851	0.00978094878165402
C7_GSE37416_CTRL_VS_24H_F_TULARENSIS_LVS_NEUTROPHIL_DN	195	Up	0.000307561428460804	0.0097824190432054
C2_BURTON_ADIPOGENESIS_PEAK_AT_24HR	41	Up	0.000309299331526891	0.00979926014897409
C5_GO_DNA_STRAND_ELONGATION	30	Up	0.000310074286744802	0.00979926014897409
C7_GSE10239_NAIVE_VS_KLRG1HIGH_EFF_CD8_TCELL_DN	198	Up	0.000310813690206843	0.00979926014897409
C7_GSE6269_FLU_VS_E_COLI_INF_PBMC_DN	146	Up	0.00031093882872057	0.00979926014897409
C2_SMID_BREAST_CANCER_LUMINAL_B_DN	505	Up	0.000310986507889551	0.00979926014897409
C5_GO_DNA_REPLICATION_INITIATION	29	Up	0.000313518405357516	0.00984565075607277
C2_BILANGES_RAPAMYCIN_SENSITIVE_VIA_TSC1_AND_TSC2	70	Up	0.000315589350900723	0.00984565075607277
C2_REACTOME_ASPARAGINE_N_LINKED_GLYCOSYLATION	79	Up	0.000315595535993846	0.00984565075607277
C2_DACOSTA_ERCC3_ALLELE_XPCS_VS_TTD_UP	26	Up	0.000315876110484051	0.00984565075607277
C2_SCIAN_CELL_CYCLE_TARGETS_OF_TP53_AND_TP73_DN	22	Up	0.00031595541243323	0.00984565075607277
C2_PID_HIF1_TFPATHWAY	65	Up	0.000316416557502675	0.00984565075607277
C2_MARKEY_RB1_CHRONIC_LOF_UP	106	Up	0.000316531765930122	0.00984565075607277
C7_KAECH_DAY8_EFF_VS_DAY15_EFF_CD8_TCELL_UP	195	Up	0.000317817099357614	0.00986749199675265
C7_KAECH_DAY8_EFF_VS_MEMORY_CD8_TCELL_UP	194	Up	0.000320780777084649	0.00994126653672043
C7_GSE13547_CTRL_VS_ANTI_IGM_STIM_BCELL_2H_UP	174	Up	0.00032222333619879	0.00994877367082267
C5_GO_PROTEIN_LOCALIZATION_TO_ORGANELLE	545	Up	0.000322329679249517	0.00994877367082267
C7_GSE10325_BCELL_VS_LUPUS_BCELL_DN	196	Up	0.000322786876974271	0.00994877367082267
C7_GSE43863_TH1_VS_LY6C_INT_CXCR5POS_EFFECTOR_CD4_TCELL_UP	196	Up	0.00032345834019124	0.0099490498468987
C7_GSE36476_CTRL_VS_TSST_ACT_40H_MEMORY_CD4_TCELL_YOUNG_DN	199	Up	0.00032397177859708	0.0099490498468987
C2_KAMMINGA_EZH2_TARGETS	41	Up	0.000325015157158378	0.00996300991716832
C2_TIEN_INTESTINE_PROBIOTICS_24HR_UP	554	Up	0.000328369504320921	0.0100460701370096
C2_SANA_RESPONSE_TO_IFNG_DN	83	Up	0.000328912171615349	0.0100460701370096
C5_GO_INTERSPECIES_INTERACTION_BETWEEN_ORGANISMS	644	Up	0.000330432092795201	0.0100743089048425
C7_GSE32164_RESTING_DIFFERENTIATED_VS_ALTERNATIVELY_ACT_M2_MACROPHAGE_UP	187	Up	0.000331458193376213	0.0100874174282714
C2_BORLAK_LIVER_CANCER_EGF_UP	55	Up	0.000335749053295959	0.0101996584036282
C2_BHATTACHARYA_EMBRYONIC_STEM_CELL	84	Up	0.000336718684732679	0.0102072524492063
C5_GO_PROTEIN_TARGETING	395	Up	0.000337954592524059	0.0102072524492063
C2_WOO_LIVER_CANCER_RECURRENCE_DN	79	Down	0.000338116175295568	0.0102072524492063
C7_GSE37534_UNTREATED_VS_ROSIGLITAZONE_TREATED_CD4_TCELL_PPARG1_AND_FOXP3_TRASDUCED_DN	192	Up	0.000338411951067	0.0102072524492063
C2_REACTOME_APC_C_CDH1_MEDIATED_DEGRADATION_OF_CDC20_AND_OTHER_APC_C_CDH1_TARGETED_PROTEINS_IN_LATE_MITOSIS_EARLY_G1	64	Up	0.000339069502626288	0.0102088879963335
C2_PRAMOONJAGO_SOX4_TARGETS_UP	51	Up	0.000344422720978463	0.0103516462907222
C7_GSE339_CD4POS_VS_CD8POS_DC_IN_CULTURE_UP	195	Up	0.000345413851803469	0.0103630279900115
C2_BASSO_B_LYMPHOCYTE_NETWORK	140	Up	0.000348556710761599	0.0104388108014106
C2_MARKEY_RB1_ACUTE_LOF_DN	218	Up	0.000350159445824488	0.0104682826551169
C2_MOOTHA_VOXPHOS	87	Down	0.000353056925552941	0.0105339821143206
C7_GSE15930_NAIVE_VS_48H_IN_VITRO_STIM_CD8_TCELL_DN	199	Up	0.000353602141772595	0.0105339821143206
C5_GO_SISTER_CHROMATID_SEGREGATION	174	Up	0.000356086374179023	0.0105893454085822
C2_QI_HYPOXIA	135	Up	0.000361015189442886	0.0107010675543599
C7_GSE9509_LPS_VS_LPS_AND_IL10_STIM_IL10_KO_MACROPHAGE_20MIN_DN	190	Up	0.000361587666438697	0.0107010675543599
C7_GSE32901_NAIVE_VS_TH17_NEG_CD4_TCELL_UP	164	Up	0.000361740478759759	0.0107010675543599
C7_GSE32986_UNSTIM_VS_GMCSF_AND_CURDLAN_HIGHDOSE_STIM_DC_UP	194	Up	0.000366169207268031	0.0108131747926393
C2_SCHRAETS_MLL_TARGETS_UP	34	Up	0.00036743927882732	0.0108180558602824
C5_GO_POSITIVE_REGULATION_OF_PROTEIN_MODIFICATION_BY_SMALL_PROTEIN_CONJUGATION_OR_REMOVAL	193	Up	0.000367932395247666	0.0108180558602824
H_HALLMARK_ALLOGRAFT_REJECTION	187	Up	0.000368252477721334	0.0108180558602824
C7_GSE360_L_DONOVANI_VS_M_TUBERCULOSIS_DC_DN	188	Up	0.0003754328574184	0.0110098776089718
C2_BRUECKNER_TARGETS_OF_MIRLET7A3_DN	75	Up	0.00037950802645168	0.0110919754557027
C7_GSE28726_NAIVE_CD4_TCELL_VS_NAIVE_NKTCELL_UP	193	Up	0.000379543395121557	0.0110919754557027
C5_GO_RESPONSE_TO_UV	118	Up	0.000382929767104209	0.0111716458433971
C5_GO_WNT_SIGNALING_PATHWAY	338	Up	0.000384781916315362	0.0112063593906579
C5_GO_NIK_NF_KAPPAB_SIGNALING	82	Up	0.000386139760632809	0.0112141437145706
C5_GO_ANAPHASE_PROMOTING_COMPLEX_DEPENDENT_CATABOLIC_PROCESS	76	Up	0.000386374669676416	0.0112141437145706
C5_GO_ANTIGEN_PROCESSING_AND_PRESENTATION	204	Up	0.000388345237396269	0.0112520372636683
C7_GSE9988_ANTI_TREM1_VS_LPS_MONOCYTE_DN	189	Up	0.000391813138349512	0.0113268633516299
C2_PID_MYC_ACTIV_PATHWAY	78	Up	0.000392266528222629	0.0113268633516299
C7_GSE17812_WT_VS_THPOK_KO_MEMORY_CD8_TCELL_DN	197	Up	0.000400172436164832	0.0115354647229048
C7_GSE25088_ROSIGLITAZONE_VS_IL4_AND_ROSIGLITAZONE_STIM_STAT6_KO_MACROPHAGE_DAY10_DN	192	Up	0.000401662915098879	0.0115587384122247
C7_GSE21546_ELK1_KO_VS_SAP1A_KO_AND_ELK1_KO_DP_THYMOCYTES_DN	190	Up	0.000403887176719047	0.0116030134418727
C7_GSE360_HIGH_DOSE_B_MALAYI_VS_M_TUBERCULOSIS_DC_DN	192	Up	0.000406593938962259	0.0116609763409837
C7_GSE19401_UNSTIM_VS_RETINOIC_ACID_STIM_FOLLICULAR_DC_DN	190	Up	0.000407285292902638	0.0116610396636304
C2_MCLACHLAN_DENTAL_CARIES_UP	231	Up	0.000413011252391902	0.0117987247023157
C7_GSE45739_NRAS_KO_VS_WT_ACD3_ACD28_STIM_CD4_TCELL_UP	190	Up	0.000413488786033521	0.0117987247023157
C2_BIOCARTA_CELLCYCLE_PATHWAY	23	Up	0.000415011540673404	0.0118024616964734
C2_VERHAAK_AML_WITH_NPM1_MUTATED_UP	166	Up	0.000415107328764772	0.0118024616964734
C7_GSE360_L_DONOVANI_VS_B_MALAYI_HIGH_DOSE_DC_UP	192	Up	0.000415712261160578	0.0118024616964734
C2_TIEN_INTESTINE_PROBIOTICS_2HR_UP	27	Up	0.000418012565340236	0.0118478904826166
C5_GO_POSITIVE_REGULATION_OF_LIGASE_ACTIVITY	108	Up	0.000420599110177602	0.0119010999610502
C5_GO_NCRNA_METABOLIC_PROCESS	523	Up	0.000421296547288522	0.0119010999610502
C2_RODWELL_AGING_KIDNEY_UP	464	Up	0.000423735927027847	0.0119424971452168
C5_GO_MATURATION_OF_SSU_RRNA	40	Up	0.000424581648233248	0.0119424971452168
C2_MASRI_RESISTANCE_TO_TAMOXIFEN_AND_AROMATASE_INHIBITORS_DN	18	Up	0.000424879338184534	0.0119424971452168
C5_GO_DNA_STRAND_ELONGATION_INVOLVED_IN_DNA_REPLICATION	25	Up	0.000427947037021952	0.0119812528258702
C7_GSE17301_ACD3_ACD28_VS_ACD3_ACD28_AND_IFNA2_STIM_CD8_TCELL_UP	183	Up	0.000428083409648552	0.0119812528258702
C2_TIEN_INTESTINE_PROBIOTICS_24HR_DN	208	Up	0.000428382362723923	0.0119812528258702
C6_ERB2_UP.V1_DN	196	Up	0.000432229554496509	0.0120689047716756
C2_BOYAULT_LIVER_CANCER_SUBCLASS_G123_UP	45	Up	0.000436476740258084	0.0121276948877888
C5_GO_PLATELET_ALPHA_GRANULE_LUMEN	53	Up	0.000438159357051108	0.0121276948877888
C7_GSE15330_HSC_VS_LYMPHOID_PRIMED_MULTIPOTENT_PROGENITOR_DN	177	Up	0.000438183700941652	0.0121276948877888
C5_GO_COPI_COATED_VESICLE_MEMBRANE	17	Up	0.000439140758384281	0.0121276948877888
C2_JIANG_TIP30_TARGETS_UP	46	Up	0.000439184154623306	0.0121276948877888
C2_CAIRO_PML_TARGETS_BOUND_BY_MYC_UP	22	Up	0.000439757826831546	0.0121276948877888
C7_GSE45365_CD8A_DC_VS_CD11B_DC_UP	191	Up	0.000442536146443451	0.0121276948877888
C7_GSE22432_MULTIPOTENT_PROGENITOR_VS_CDC_DN	197	Up	0.000442806432459869	0.0121276948877888
C2_HOSHIDA_LIVER_CANCER_SUBCLASS_S1	231	Up	0.000443172693582098	0.0121276948877888
C7_GSE9006_HEALTHY_VS_TYPE_1_DIABETES_PBMC_1MONTH_POST_DX_UP	196	Up	0.000443200609169657	0.0121276948877888
C7_GSE39022_LN_VS_SPLEEN_DC_UP	193	Up	0.000443529244124216	0.0121276948877888
C2_CHIARADONNA_NEOPLASTIC_TRANSFORMATION_KRAS_CDC25_DN	51	Up	0.000443633139233598	0.0121276948877888
C5_GO_PROTEIN_LOCALIZATION_TO_MEMBRANE	366	Up	0.00044365245171924	0.0121276948877888
C2_FLECHNER_BIOPSY_KIDNEY_TRANSPLANT_OK_VS_DONOR_UP	548	Up	0.000448455586556774	0.012239220935689
C2_REACTOME_INTERFERON_SIGNALING	141	Up	0.000451867093163662	0.0123124687333693
C5_GO_REGULATION_OF_RECEPTOR_BINDING	16	Up	0.000453690733404854	0.0123422844050539
C2_HELLER_SILENCED_BY_METHYLATION_UP	262	Up	0.000454996648620382	0.0123579426826733
C2_REICHERT_G1S_REGULATORS_AS_PI3K_TARGETS	8	Up	0.000456432544119875	0.0123770754471994
C7_GSE31082_CD4_VS_CD8_SP_THYMOCYTE_DN	188	Up	0.000458118151736786	0.0123940490665841
C2_ZHANG_PROLIFERATING_VS_QUIESCENT	50	Up	0.00045852341561856	0.0123940490665841
C2_STAMBOLSKY_RESPONSE_TO_VITAMIN_D3_UP	79	Up	0.000464344310664133	0.0125247277723082
C7_GSE3982_CENT_MEMORY_CD4_TCELL_VS_TH1_DN	193	Up	0.000465262791919768	0.0125247277723082
C7_GSE33162_UNTREATED_VS_4H_LPS_STIM_HDAC3_KO_MACROPHAGE_DN	195	Up	0.000465578498243713	0.0125247277723082
C7_GSE28237_FOLLICULAR_VS_EARLY_GC_BCELL_DN	197	Up	0.000469256356303859	0.0126036298492343
C2_MODY_HIPPOCAMPUS_PRENATAL	39	Up	0.000472094780089122	0.0126597714324692
C7_GSE37301_COMMON_LYMPHOID_PROGENITOR_VS_CD4_TCELL_UP	182	Up	0.000473136063418215	0.0126676191916133
C2_BLALOCK_ALZHEIMERS_DISEASE_INCIPIENT_DN	161	Up	0.000476408492113008	0.0127350838784269
C5_GO_MITOCHONDRIAL_RESPIRATORY_CHAIN_COMPLEX_I_BIOGENESIS	56	Down	0.000479804247209628	0.0128056272350696
C2_SANSOM_WNT_PATHWAY_REQUIRE_MYC	55	Up	0.000483525860241552	0.012884631623854
C7_GSE39110_DAY3_VS_DAY6_POST_IMMUNIZATION_CD8_TCELL_WITH_IL2_TREATMENT_UP	195	Up	0.000488990496242141	0.0129925201784698
C2_DAZARD_UV_RESPONSE_CLUSTER_G1	60	Up	0.00048911029807253	0.0129925201784698
C5_GO_NON_CANONICAL_WNT_SIGNALING_PATHWAY	135	Up	0.000491529721413407	0.013036323536107
C7_GSE37533_PPARG1_FOXP3_VS_PPARG2_FOXP3_TRANSDUCED_CD4_TCELL_PIOGLITAZONE_TREATED_DN	196	Up	0.000494475437494426	0.0130813946990342
C5_GO_ANTIGEN_PROCESSING_AND_PRESENTATION_OF_PEPTIDE_ANTIGEN	170	Up	0.000494775285584889	0.0130813946990342
C7_GSE21670_UNTREATED_VS_TGFB_IL6_TREATED_CD4_TCELL_UP	187	Up	0.000504091238463383	0.0133069077161293
C2_POMEROY_MEDULLOBLASTOMA_PROGNOSIS_DN	40	Up	0.000507398616141428	0.013373351999578
C2_SCHLOSSER_MYC_TARGETS_REPRESSED_BY_SERUM	158	Up	0.000510571839163162	0.0134360592386934
C7_GSE20715_WT_VS_TLR4_KO_6H_OZONE_LUNG_UP	192	Up	0.000515415721918857	0.013510384282324
C2_SIMBULAN_PARP1_TARGETS_DN	17	Up	0.000515713018911	0.013510384282324
C2_ZHANG_BREAST_CANCER_PROGENITORS_UP	423	Up	0.00051579151624498	0.013510384282324
C7_GSE5589_UNSTIM_VS_45MIN_LPS_STIM_MACROPHAGE_UP	191	Up	0.00052752874361382	0.0137926553961253
C7_GSE16385_MONOCYTE_VS_12H_ROSIGLITAZONE_TREATED_MACROPHAGE_DN	197	Up	0.000528198138212233	0.0137926553961253
C7_GSE22432_CONVENTIONAL_CDC_VS_PLASMACYTOID_PDC_UP	196	Up	0.000532810332154299	0.0138916542841031
C2_PATIL_LIVER_CANCER	724	Up	0.000535314348131676	0.0139354678226709
C5_GO_POSITIVE_REGULATION_OF_SMOOTH_MUSCLE_CONTRACTION	29	Up	0.000538103586868007	0.0139674675141265
C2_VANDESLUIS_COMMD1_TARGETS_GROUP_2_UP	15	Up	0.000538194481366968	0.0139674675141265
C7_GSE24574_BCL6_HIGH_TFH_VS_NAIVE_CD4_TCELL_DN	198	Up	0.00054115466685156	0.0140227842538978
C2_ALONSO_METASTASIS_EMT_UP	36	Up	0.00054363988700509	0.0140656430091944
C2_PROVENZANI_METASTASIS_DN	131	Up	0.000549986338801356	0.0141895469306725
C2_REACTOME_INTERFERON_GAMMA_SIGNALING	56	Up	0.000551561262076508	0.0141895469306725
C2_REACTOME_CYTOKINE_SIGNALING_IN_IMMUNE_SYSTEM	246	Up	0.00055178867100088	0.0141895469306725
C7_GSE37416_CTRL_VS_3H_F_TULARENSIS_LVS_NEUTROPHIL_DN	189	Up	0.000552213281679793	0.0141895469306725
C5_GO_REGULATION_OF_CELLULAR_AMINE_METABOLIC_PROCESS	86	Up	0.000553117899685802	0.0141895469306725
C5_GO_IMMUNOGLOBULIN_PRODUCTION_INVOLVED_IN_IMMUNOGLOBULIN_MEDIATED_IMMUNE_RESPONSE	20	Up	0.000554142634723477	0.0141895469306725
C2_PILON_KLF1_TARGETS_DN	1946	Up	0.000554443335900641	0.0141895469306725
C2_GEORGES_TARGETS_OF_MIR192_AND_MIR215	869	Up	0.000555137407251653	0.0141895469306725
C2_CORRE_MULTIPLE_MYELOMA_DN	58	Up	0.000556735302970272	0.014208926186365
C7_GSE4590_LARGE_PRE_BCELL_VS_VPREB_POS_LARGE_PRE_BCELL_DN	178	Up	0.000559233817859796	0.0142511979397675
C2_BOHN_PRIMARY_IMMUNODEFICIENCY_SYNDROM_UP	46	Up	0.000563663946461951	0.0143424926888461
C7_GSE13306_RA_VS_UNTREATED_MEM_CD4_TCELL_DN	190	Up	0.000566786174549733	0.014400283572907
H_HALLMARK_INFLAMMATORY_RESPONSE	193	Up	0.00057581591457549	0.0146077677519218
C2_LI_WILMS_TUMOR	24	Up	0.000579688828088498	0.0146663838012992
C2_SEKI_INFLAMMATORY_RESPONSE_LPS_UP	76	Up	0.000580134242418148	0.0146663838012992
C7_GSE42021_TREG_PLN_VS_CD24INT_TREG_THYMUS_UP	194	Up	0.000581319466512852	0.0146663838012992
C2_SARTIPY_BLUNTED_BY_INSULIN_RESISTANCE_UP	19	Up	0.000581593495105005	0.0146663838012992
C7_GSE24574_NAIVE_VS_TCONV_CD4_TCELL_DN	198	Up	0.000583166704501924	0.0146841723316623
C7_GSE45365_WT_VS_IFNAR_KO_CD8A_DC_DN	195	Up	0.00058557542070148	0.0147229148494647
C5_GO_CELL_CYCLE_CHECKPOINT	191	Up	0.000589476061781228	0.0147989976875373
C2_HAHTOLA_MYCOSIS_FUNGOIDES_SKIN_UP	178	Up	0.000591203171815407	0.0148046542972267
C7_GSE29618_MONOCYTE_VS_MDC_DN	191	Up	0.000591451232487752	0.0148046542972267
C2_HAHTOLA_MYCOSIS_FUNGOIDES_CD4_UP	61	Up	0.000593547723599105	0.0148351861610346
C7_GSE19923_E2A_KO_VS_HEB_AND_E2A_KO_DP_THYMOCYTE_UP	189	Up	0.000594629755719793	0.0148403098768947
C5_GO_NEGATIVE_REGULATION_OF_PROTEIN_MODIFICATION_BY_SMALL_PROTEIN_CONJUGATION_OR_REMOVAL	138	Up	0.000597361485655406	0.0148736219760793
C5_GO_RIBOSOMAL_LARGE_SUBUNIT_BIOGENESIS	48	Up	0.000597722530803966	0.0148736219760793
C2_DAZARD_RESPONSE_TO_UV_SCC_UP	121	Up	0.000600965834142145	0.0149323683987067
C2_KAUFFMANN_DNA_REPLICATION_GENES	143	Up	0.000608355719640676	0.015093822774252
C5_GO_PROTEIN_HYDROXYLATION	17	Up	0.0006097287749099	0.0151057402639098
C2_REACTOME_OLFACTORY_SIGNALING_PATHWAY	140	Up	0.000617081837015967	0.0152655581347181
C2_NADLER_OBESITY_UP	59	Up	0.000619678284672555	0.0153074105911596
C2_YAMAZAKI_TCEB3_TARGETS_DN	203	Up	0.000622693215441481	0.0153594634088707
C5_GO_DNA_INTEGRITY_CHECKPOINT	144	Up	0.000630803605556776	0.0155304554952941
C2_ZAMORA_NOS2_TARGETS_UP	68	Up	0.000631461106362648	0.0155304554952941
C2_CHIANG_LIVER_CANCER_SUBCLASS_POLYSOMY7_UP	71	Down	0.000632594368713422	0.0155357464629896
C2_ZHU_CMV_ALL_UP	114	Up	0.000636702191011297	0.0155942228421485
C7_GSE24634_NAIVE_CD4_TCELL_VS_DAY3_IL4_CONV_TREG_DN	196	Up	0.00063681862679065	0.0155942228421485
C2_REACTOME_HIV_INFECTION	190	Up	0.00063832444875651	0.0156085086667759
C7_GSE26727_WT_VS_KLF2_KO_LPS_STIM_MACROPHAGE_DN	193	Up	0.000643125172550238	0.0157032049707397
C7_GSE17974_1H_VS_72H_UNTREATED_IN_VITRO_CD4_TCELL_DN	195	Up	0.000644420002973523	0.0157092602846136
C7_GSE3982_MAST_CELL_VS_NKCELL_UP	196	Up	0.000645229944909073	0.0157092602846136
C7_GSE33162_HDAC3_KO_VS_HDAC3_KO_MACROPHAGE_DN	195	Up	0.000647688410272192	0.0157464591813445
C2_HOFMANN_CELL_LYMPHOMA_UP	48	Up	0.000653293985276956	0.015859953407276
C2_SIG_INSULIN_RECEPTOR_PATHWAY_IN_CARDIAC_MYOCYTES	51	Up	0.000661847638226656	0.0160445900951766
C7_GSE7852_LN_VS_FAT_TCONV_DN	194	Up	0.000662890158921432	0.0160468732176102
C7_GSE36826_WT_VS_IL1R_KO_SKIN_STAPH_AUREUS_INF_DN	193	Up	0.000665821506783472	0.0160730530430479
C7_GSE45739_NRAS_KO_VS_WT_UNSTIM_CD4_TCELL_UP	190	Up	0.000666335288904743	0.0160730530430479
C2_SHAFFER_IRF4_TARGETS_IN_ACTIVATED_DENDRITIC_CELL	65	Up	0.000667229336515412	0.0160730530430479
C2_FRIDMAN_SENESCENCE_UP	75	Up	0.000667771189011447	0.0160730530430479
C2_WELCSH_BRCA1_TARGETS_UP	193	Up	0.000672229764136206	0.0161573861348704
C2_WANG_TARGETS_OF_MLL_CBP_FUSION_DN	45	Up	0.000674569842796079	0.0161906330637623
C7_GSE26156_DOUBLE_POSITIVE_VS_CD4_SINGLE_POSITIVE_THYMOCYTE_DN	195	Up	0.000680922313165758	0.0163184874350421
C7_GSE19941_IL10_KO_VS_IL10_KO_AND_NFKBP50_KO_LPS_AND_IL10_STIM_MACROPHAGE_DN	159	Up	0.000681825578664073	0.0163184874350421
C2_PAL_PRMT5_TARGETS_UP	201	Up	0.000683272013454524	0.0163300081068701
C2_BROWN_MYELOID_CELL_DEVELOPMENT_DN	127	Up	0.000688555507793934	0.0164089586626242
C2_MARTORIATI_MDM4_TARGETS_FETAL_LIVER_UP	217	Up	0.000688801411442091	0.0164089586626242
C2_JUBAN_TARGETS_OF_SPI1_AND_FLI1_DN	89	Up	0.000689484640927002	0.0164089586626242
C2_GENTILE_RESPONSE_CLUSTER_D3	60	Up	0.000690667738180352	0.0164140292103227
C2_SA_G1_AND_S_PHASES	15	Up	0.000694056432103942	0.01647142901491
C1_chr2p15	14	Up	0.00069891162281805	0.0165634223665325
C2_KHETCHOUMIAN_TRIM24_TARGETS_UP	46	Up	0.000706298610018638	0.0167150752169586
C7_GSE29615_CTRL_VS_DAY3_LAIV_IFLU_VACCINE_PBMC_UP	177	Up	0.000708219083169326	0.0167289097237646
C7_GSE34006_UNTREATED_VS_A2AR_AGONIST_TREATED_TREG_UP	195	Up	0.00070915213810266	0.0167289097237646
C2_SUNG_METASTASIS_STROMA_UP	107	Up	0.000709893376695113	0.0167289097237646
C2_LEE_LIVER_CANCER_SURVIVAL_UP	173	Down	0.00071083778094597	0.0167289097237646
C2_KEGG_DRUG_METABOLISM_CYTOCHROME_P450	70	Down	0.000712997979437185	0.0167397839273184
C7_GSE24634_IL4_VS_CTRL_TREATED_NAIVE_CD4_TCELL_DAY5_DN	193	Up	0.000713278423946373	0.0167397839273184
C5_GO_CELL_AGING	66	Up	0.000718006055937669	0.0168273967763453
C2_ZHAN_MULTIPLE_MYELOMA_SUBGROUPS	30	Up	0.000719069200909845	0.0168290040782787
C5_GO_STRUCTURE_SPECIFIC_DNA_BINDING	110	Up	0.000720867585542873	0.0168477906284129
C5_GO_FC_RECEPTOR_SIGNALING_PATHWAY	181	Up	0.000725072423926336	0.0169226903244932
C2_PID_LYMPH_ANGIOGENESIS_PATHWAY	25	Up	0.000733339257119119	0.0170920572585573
C7_GSE15930_NAIVE_VS_72H_IN_VITRO_STIM_IFNAB_CD8_TCELL_DN	199	Up	0.000735781882646497	0.0171024282767333
C7_GSE29618_PDC_VS_MDC_DN	195	Up	0.000736656123416113	0.0171024282767333
C7_GSE22432_CDC_VS_COMMON_DC_PROGENITOR_DN	197	Up	0.000736816394642077	0.0171024282767333
C2_PELLICCIOTTA_HDAC_IN_ANTIGEN_PRESENTATION_UP	64	Up	0.000738961188546842	0.0171238643875875
C5_GO_REGULATION_OF_PROTEIN_MODIFICATION_BY_SMALL_PROTEIN_CONJUGATION_OR_REMOVAL	276	Up	0.000739763895001861	0.0171238643875875
C7_GSE29618_BCELL_VS_PDC_DN	191	Up	0.00074186980870994	0.0171491516846733
C2_IZADPANAH_STEM_CELL_ADIPOSE_VS_BONE_UP	120	Up	0.000743085931681077	0.0171538295361194
C2_WANG_TUMOR_INVASIVENESS_DN	209	Up	0.00074740576066021	0.0172300447903698
C5_GO_CHROMOSOMAL_REGION	320	Up	0.000748752899598181	0.0172376160736066
C2_KEGG_GLIOMA	65	Up	0.000756723536339185	0.0173974442369502
C7_GSE360_T_GONDII_VS_B_MALAYI_HIGH_DOSE_MAC_UP	188	Up	0.000760781851104606	0.0174528735825417
C2_HONMA_DOCETAXEL_RESISTANCE	34	Up	0.000761299945381498	0.0174528735825417
C2_LIM_MAMMARY_STEM_CELL_UP	474	Up	0.000762524075950196	0.0174528735825417
C5_GO_ADAPTIVE_IMMUNE_RESPONSE	223	Up	0.000763770683116127	0.0174528735825417
C7_GSE9988_LPS_VS_VEHICLE_TREATED_MONOCYTE_UP	182	Up	0.000764291668616715	0.0174528735825417
C2_GROSS_HIF1A_TARGETS_DN	23	Up	0.000766444032691027	0.0174736923263226
C7_GSE40274_FOXP3_VS_FOXP3_AND_EOS_TRANSDUCED_ACTIVATED_CD4_TCELL_DN	193	Up	0.000767985414665304	0.0174736923263226
C7_GSE37416_0H_VS_48H_F_TULARENSIS_LVS_NEUTROPHIL_DN	187	Up	0.000769328963360116	0.0174736923263226
C2_SHAFFER_IRF4_TARGETS_IN_PLASMA_CELL_VS_MATURE_B_LYMPHOCYTE	67	Up	0.000769334009994111	0.0174736923263226
C7_GSE13484_UNSTIM_VS_YF17D_VACCINE_STIM_PBMC_DN	193	Up	0.00077259962399332	0.0175243408010603
C7_GSE12845_IGD_NEG_BLOOD_VS_PRE_GC_TONSIL_BCELL_DN	189	Up	0.000774283031657799	0.0175390136260798
C5_GO_IMMUNE_RESPONSE_REGULATING_CELL_SURFACE_RECEPTOR_SIGNALING_PATHWAY	276	Up	0.000776648038290467	0.0175690661175307
C7_GSE3982_DC_VS_TH2_DN	193	Up	0.000779540271631067	0.017595682891629
C7_GSE42088_UNINF_VS_LEISHMANIA_INF_DC_2H_UP	191	Up	0.000780493854096251	0.017595682891629
C7_GSE28726_ACT_CD4_TCELL_VS_ACT_VA24NEG_NKTCELL_UP	198	Up	0.000780944261663811	0.017595682891629
C2_KOKKINAKIS_METHIONINE_DEPRIVATION_96HR_UP	115	Up	0.000784768505532467	0.0176583349496208
C2_DANG_REGULATED_BY_MYC_UP	70	Up	0.00078612527177791	0.0176653728071102
C2_DIAZ_CHRONIC_MEYLOGENOUS_LEUKEMIA_UP	1366	Up	0.000788515716339411	0.0176955894379034
C2_AMIT_SERUM_RESPONSE_60_MCF10A	56	Up	0.000791477413220749	0.0177201231863336
C7_GSE9878_CTRL_VS_EBF_TRANSDUCED_PAX5_KO_PRO_BCELL_DN	196	Up	0.000791703393940558	0.0177201231863336
C2_WANG_TUMOR_INVASIVENESS_UP	371	Up	0.000794677265052587	0.01774911529257
C2_PECE_MAMMARY_STEM_CELL_UP	138	Up	0.000795096589549558	0.01774911529257
C5_GO_MCM_COMPLEX	11	Up	0.000802901041457536	0.0178934593083388
C2_COLINA_TARGETS_OF_4EBP1_AND_4EBP2	341	Up	0.000803677623919242	0.0178934593083388
C3_GTGCCAT_MIR183	168	Up	0.000806634186786856	0.0179340942612902
C7_GSE5679_PPARG_LIGAND_ROSIGLITAZONE_VS_ROSIGLITAZONE_AND_RARA_AGONIST_AM580_TREATED_DC_UP	194	Up	0.000807622470722957	0.0179340942612902
C5_GO_AGING	248	Up	0.000810474433265937	0.0179533772598722
C7_GSE5463_CTRL_VS_DEXAMETHASONE_TREATED_THYMOCYTE_DN	191	Up	0.000810612861328666	0.0179533772598722
C2_BROWNE_HCMV_INFECTION_20HR_DN	97	Up	0.000815273636201844	0.0180330002590476
C5_GO_ADAPTIVE_IMMUNE_RESPONSE_BASED_ON_SOMATIC_RECOMBINATION_OF_IMMUNE_RECEPTORS_BUILT_FROM_IMMUNOGLOBULIN_SUPERFAMILY_DOMAINS	116	Up	0.000821820031321143	0.0181540688642103
C2_DELYS_THYROID_CANCER_UP	424	Up	0.000822994099600963	0.0181563013811576
C5_GO_REGULATION_OF_DNA_METABOLIC_PROCESS	326	Up	0.000839313317112676	0.0184922143735203
C5_GO_CONDENSED_CHROMOSOME_CENTROMERIC_REGION	100	Up	0.00084201456646987	0.0185276053045991
C2_SESTO_RESPONSE_TO_UV_C6	39	Up	0.000845143089345779	0.0185722937854804
C5_GO_SMALL_SUBUNIT_PROCESSOME	32	Up	0.000849316263505048	0.0186397931190258
C5_GO_REGULATION_OF_CELL_CYCLE_PHASE_TRANSITION	315	Up	0.000850953186856907	0.0186515270399038
C2_SUNG_METASTASIS_STROMA_DN	53	Up	0.00085440932994649	0.0186708724725862
C2_REACTOME_APOPTOSIS	143	Up	0.000854855257502885	0.0186708724725862
C5_GO_CELLULAR_RESPONSE_TO_MECHANICAL_STIMULUS	77	Up	0.000856069658308244	0.0186708724725862
C2_GU_PDEF_TARGETS_UP	71	Up	0.000856249455630691	0.0186708724725862
C2_DEURIG_T_CELL_PROLYMPHOCYTIC_LEUKEMIA_DN	302	Up	0.000863568375424783	0.018806229704714
C7_GSE33425_CD8_ALPHAALPHA_VS_ALPHABETA_CD161_HIGH_TCELL_DN	192	Up	0.000865277150871366	0.0188192219407383
C7_GSE2405_HEAT_KILLED_LYSATE_VS_LIVE_A_PHAGOCYTOPHILUM_STIM_NEUTROPHIL_9H_UP	193	Up	0.000866496326328697	0.0188215460048882
C5_GO_TRICARBOXYLIC_ACID_METABOLIC_PROCESS	37	Down	0.000868530126684059	0.018841536248232
C7_GSE34205_HEALTHY_VS_FLU_INF_INFANT_PBMC_DN	194	Up	0.000874103292703994	0.018921831575937
C2_GALINDO_IMMUNE_RESPONSE_TO_ENTEROTOXIN	84	Up	0.000874467956526371	0.018921831575937
C5_GO_NUCLEOLAR_PART	60	Up	0.000877337990580261	0.0189377449943735
C5_GO_MITOCHONDRIAL_RESPIRATORY_CHAIN_COMPLEX_ASSEMBLY	76	Down	0.000877441763228463	0.0189377449943735
C7_GSE3039_ALPHAALPHA_CD8_TCELL_VS_B2_BCELL_DN	196	Up	0.000885909841390808	0.0190746889110495
C2_RICKMAN_TUMOR_DIFFERENTIATED_WELL_VS_MODERATELY_DN	97	Up	0.000886041338223798	0.0190746889110495
C7_GSE33425_CD161_HIGH_VS_INT_CD8_TCELL_DN	191	Up	0.000888207999856385	0.0190970362967851
C2_LY_AGING_MIDDLE_DN	16	Up	0.000893941252839836	0.0191839247757339
C2_KEGG_MISMATCH_REPAIR	22	Up	0.000894516674431421	0.0191839247757339
C2_NUYTTEN_EZH2_TARGETS_DN	1000	Up	0.000897353979743551	0.019220413533216
C7_GSE8685_IL2_STARVED_VS_IL2_ACT_IL2_STARVED_CD4_TCELL_DN	193	Up	0.000901050974485399	0.0192648603122004
C2_TOMIDA_METASTASIS_UP	26	Up	0.000901706126544691	0.0192648603122004
C7_GSE9988_ANTI_TREM1_VS_ANTI_TREM1_AND_LPS_MONOCYTE_UP	195	Up	0.000903379314915479	0.019276269089136
C2_PID_FRA_PATHWAY	36	Up	0.000905699653541232	0.019301440601475
C2_RAMALHO_STEMNESS_UP	203	Up	0.000908661099575363	0.0193401942967481
C6_RAF_UP.V1_DN	190	Up	0.000909827962996557	0.0193407022133979
C7_GSE9006_TYPE_1_DIABETES_AT_DX_VS_1MONTH_POST_DX_PBMC_UP	198	Up	0.00091270643015127	0.0193775476845541
C7_GSE39556_CD8A_DC_VS_NK_CELL_UP	196	Up	0.000916289731378832	0.0194162037529167
C2_KYNG_ENVIRONMENTAL_STRESS_RESPONSE_UP	56	Up	0.000916822102628712	0.0194162037529167
C5_GO_U2_SNRNP	18	Up	0.000919831268635752	0.0194555811207319
C5_GO_UNFOLDED_PROTEIN_BINDING	89	Up	0.000925529047577035	0.0195516566966929
C2_SPIELMAN_LYMPHOBLAST_EUROPEAN_VS_ASIAN_DN	579	Up	0.000928894419442686	0.0195982823832789
C2_PID_IL2_1PATHWAY	53	Up	0.000930850755448728	0.01961510041463
C5_GO_GLYCOPROTEIN_METABOLIC_PROCESS	336	Up	0.000932336612678437	0.0196219749043928
C2_KAAB_HEART_ATRIUM_VS_VENTRICLE_UP	243	Up	0.000936363515346501	0.0196822447741343
C7_GSE10239_MEMORY_VS_DAY4.5_EFF_CD8_TCELL_DN	197	Up	0.000942873666331707	0.019794497900743
C2_LI_LUNG_CANCER	39	Up	0.000945729256296227	0.0198298447903203
C7_GSE360_HIGH_DOSE_B_MALAYI_VS_M_TUBERCULOSIS_MAC_DN	187	Up	0.00095253516293412	0.0199478310544657
C2_CHANG_IMMORTALIZED_BY_HPV31_UP	77	Up	0.000960493447296971	0.0200896287042176
C2_REACTOME_G1_PHASE	35	Up	0.000963722550791008	0.0201322830641168
C7_GSE2770_IL12_AND_TGFB_VS_IL4_TREATED_ACT_CD4_TCELL_6H_UP	196	Up	0.000979189090434066	0.0204243597447864
C7_GSE26030_TH1_VS_TH17_RESTIMULATED_DAY15_POST_POLARIZATION_UP	193	Up	0.000980118202988392	0.0204243597447864
C2_PUJANA_BREAST_CANCER_LIT_INT_NETWORK	100	Up	0.0009859892357121	0.0205214315590215
C2_DE_YY1_TARGETS_DN	90	Up	0.000988473570785836	0.0205478639941857
C2_ZHU_CMV_ALL_DN	126	Up	0.000990259505082573	0.0205597313932543
C2_BURTON_ADIPOGENESIS_1	32	Up	0.000999557218068863	0.0207273378516461
C2_KEGG_METABOLISM_OF_XENOBIOTICS_BY_CYTOCHROME_P450	68	Down	0.00100140911243408	0.0207321839736711
C2_HUMMERICH_SKIN_CANCER_PROGRESSION_UP	84	Up	0.00100224138587926	0.0207321839736711
C7_GSE10325_MYELOID_VS_LUPUS_MYELOID_DN	197	Up	0.00100613313236563	0.0207872756199742
C5_GO_REGULATION_OF_SUBSTRATE_ADHESION_DEPENDENT_CELL_SPREADING	43	Up	0.00100990532600288	0.0208397658796276
C7_GSE22886_NAIVE_CD4_TCELL_VS_12H_ACT_TH1_DN	195	Up	0.00101120217185626	0.0208411107795124
C7_GSE45365_WT_VS_IFNAR_KO_BCELL_MCMV_INFECTION_DN	175	Up	0.00101399528291581	0.0208732532630395
C7_GSE46606_UNSTIM_VS_CD40L_IL2_IL5_DAY3_STIMULATED_BCELL_DN	194	Up	0.00101743891603272	0.020918692464386
C7_GSE3982_BCELL_VS_TH2_DN	188	Up	0.00101883276817301	0.0209219287260381
C2_HIRSCH_CELLULAR_TRANSFORMATION_SIGNATURE_UP	237	Up	0.0010219935276408	0.0209613969469212
C7_GSE15930_NAIVE_VS_24H_IN_VITRO_STIM_INFAB_CD8_TCELL_DN	196	Up	0.00102609722313888	0.0210002061099617
C2_WINZEN_DEGRADED_VIA_KHSRP	96	Up	0.00102636785372841	0.0210002061099617
C2_YAO_TEMPORAL_RESPONSE_TO_PROGESTERONE_CLUSTER_10	66	Up	0.00103579435354577	0.0211674834013865
C2_KEGG_LINOLEIC_ACID_METABOLISM	24	Down	0.00103719791952659	0.0211705983067665
C7_GSE42021_TCONV_PLN_VS_CD24HI_TCONV_THYMUS_UP	196	Up	0.00104641191223023	0.0213329348998164
C2_HU_ANGIOGENESIS_DN	36	Up	0.00104858691336379	0.021351551336978
C2_SHEN_SMARCA2_TARGETS_UP	421	Up	0.00105338407922873	0.021423451928641
C7_GSE23114_PERITONEAL_CAVITY_B1A_BCELL_VS_SPLEEN_BCELL_DN	199	Up	0.00105490698921158	0.021428668864885
C7_GSE3720_LPS_VS_PMA_STIM_VD1_GAMMADELTA_TCELL_DN	166	Up	0.00105821551006149	0.0214701014937055
C1_chr2p13	68	Up	0.00106013797426511	0.0214833469012454
C1_chr10q21	39	Up	0.00106375631260606	0.0215308858440277
C2_ONDER_CDH1_TARGETS_1_DN	162	Up	0.00106696968666646	0.0215470070659166
C2_KIM_GLIS2_TARGETS_UP	80	Up	0.00106709957574837	0.0215470070659166
C7_GSE3039_CD4_TCELL_VS_B1_BCELL_UP	194	Up	0.00106897273958471	0.0215591033689069
C7_GSE37532_TREG_VS_TCONV_CD4_TCELL_FROM_LN_UP	192	Up	0.00107160311008767	0.0215864240783255
C5_GO_REGULATION_OF_LIGASE_ACTIVITY	128	Up	0.0010764471229586	0.0216582185107996
C7_GSE9988_LOW_LPS_VS_ANTI_TREM1_AND_LPS_MONOCYTE_UP	189	Up	0.00107828513786319	0.0216653438786796
C7_GSE19401_NAIVE_VS_IMMUNIZED_MOUSE_PLN_FOLLICULAR_DC_UP	193	Up	0.00107936202882376	0.0216653438786796
C7_GSE18804_SPLEEN_MACROPHAGE_VS_TUMORAL_MACROPHAGE_UP	194	Up	0.00108139648633781	0.0216804620205237
C5_GO_PROTEOGLYCAN_METABOLIC_PROCESS	83	Up	0.00108583623633623	0.0217437100059708
C7_GSE9960_HEALTHY_VS_GRAM_NEG_SEPSIS_PBMC_DN	191	Up	0.00109360248351268	0.0218615781112734
C2_REACTOME_LAGGING_STRAND_SYNTHESIS	19	Up	0.0010943062856952	0.0218615781112734
C6_TGFB_UP.V1_UP	179	Up	0.00109757593968641	0.0219010406549926
C5_GO_CYTOKINE_MEDIATED_SIGNALING_PATHWAY	408	Up	0.00110473028026512	0.0220178340074983
C6_BMI1_DN.V1_UP	140	Up	0.00110749587585789	0.0220469855475192
C5_GO_DNA_TEMPLATED_TRANSCRIPTION_ELONGATION	92	Up	0.00111141217184183	0.0220989487188433
C5_GO_CELLULAR_RESPONSE_TO_CYTOKINE_STIMULUS	557	Up	0.00111314529020659	0.0221074312858987
C7_GSE21546_WT_VS_ELK1_KO_ANTI_CD3_STIM_DP_THYMOCYTES_DN	187	Up	0.00111751691087496	0.022159670484344
C7_GSE22886_NAIVE_VS_MEMORY_TCELL_DN	188	Up	0.00111841527702837	0.022159670484344
C7_GSE29614_DAY3_VS_DAY7_TIV_FLU_VACCINE_PBMC_DN	173	Up	0.0011197044066021	0.022159670484344
C5_GO_ANCHORING_JUNCTION	483	Up	0.00112294678768109	0.0221978768625604
C5_GO_ALDO_KETO_REDUCTASE_NADP_ACTIVITY	23	Down	0.001124670523345	0.0222060092479823
C7_GSE40274_CTRL_VS_FOXP3_AND_HELIOS_TRANSDUCED_ACTIVATED_CD4_TCELL_DN	194	Up	0.00113392243457776	0.022362589178893
C2_MCBRYAN_PUBERTAL_TGFB1_TARGETS_UP	165	Up	0.00113758156735583	0.0224086352750035
C7_KAECH_NAIVE_VS_DAY8_EFF_CD8_TCELL_DN	191	Up	0.00114129959645714	0.0224557331065713
C7_GSE29618_BCELL_VS_PDC_UP	181	Up	0.00114408953239864	0.0224666622898628
C1_chr2p23	78	Up	0.00114451054274935	0.0224666622898628
C5_GO_CELLULAR_SENESCENCE	32	Up	0.00116039371057098	0.0227520532752856
C2_BROCKE_APOPTOSIS_REVERSED_BY_IL6	142	Up	0.00116551591895586	0.022826035722977
C5_GO_MACROMOLECULE_CATABOLIC_PROCESS	886	Up	0.00116818424426732	0.0228518446210952
C3_E2F_Q4	227	Up	0.00117493964476351	0.0229471918350749
C2_FARDIN_HYPOXIA_9	7	Up	0.00117577065900419	0.0229471918350749
C5_GO_RIBONUCLEOPROTEIN_COMPLEX	695	Up	0.0011877329678063	0.0231539510924543
C7_GSE45365_NK_CELL_VS_BCELL_UP	196	Up	0.00119345491095746	0.0232229908300474
C2_OXFORD_RALA_OR_RALB_TARGETS_UP	47	Up	0.00119523735634244	0.0232229908300474
C2_FOURNIER_ACINAR_DEVELOPMENT_LATE_DN	21	Up	0.00119539182158095	0.0232229908300474
C5_GO_REGULATION_OF_TELOMERASE_RNA_LOCALIZATION_TO_CAJAL_BODY	15	Up	0.00119915898511391	0.0232595027885386
C5_GO_VESICLE_LUMEN	98	Up	0.00120002044408689	0.0232595027885386
C5_GO_TRANSCRIPTION_ELONGATION_FROM_RNA_POLYMERASE_II_PROMOTER	78	Up	0.00120576969444115	0.02334419794009
C2_PHONG_TNF_TARGETS_UP	62	Up	0.00122384170502308	0.023667000560795
C2_VANHARANTA_UTERINE_FIBROID_UP	42	Up	0.00122564233835434	0.0236747648485089
C2_WEST_ADRENOCORTICAL_TUMOR_MARKERS_UP	21	Up	0.00123244045417299	0.0237163704804325
C2_HOLLEMAN_VINCRISTINE_RESISTANCE_B_ALL_DN	14	Up	0.00123329823282765	0.0237163704804325
C2_PID_INTEGRIN5_PATHWAY	16	Up	0.00123450765672657	0.0237163704804325
C5_GO_SINGLE_ORGANISM_CELL_ADHESION	423	Up	0.00123700920545605	0.0237163704804325
C5_GO_CELL_ADHESION_MOLECULE_BINDING	180	Up	0.00123876038624995	0.0237163704804325
C5_GO_SEX_CHROMOSOME	26	Up	0.00123964207747798	0.0237163704804325
C2_YAO_TEMPORAL_RESPONSE_TO_PROGESTERONE_CLUSTER_12	78	Up	0.00124034629736939	0.0237163704804325
C7_GSE40277_EOS_AND_LEF1_TRANSDUCED_VS_GATA1_AND_SATB1_TRANSDUCED_CD4_TCELL_DN	193	Up	0.00124163821381956	0.0237163704804325
C7_GSE13411_PLASMA_CELL_VS_MEMORY_BCELL_UP	186	Up	0.00124178831798652	0.0237163704804325
C7_GSE23398_WT_VS_IL2_KO_CD4_TCELL_SCURFY_MOUSE_DN	191	Up	0.00124181220055926	0.0237163704804325
C5_GO_NUCLEAR_REPLICATION_FORK	39	Up	0.00124388440546178	0.0237291635003594
C2_DARWICHE_PAPILLOMA_RISK_HIGH_UP	134	Up	0.00124719348573234	0.0237654965901767
C2_LEE_LIVER_CANCER_E2F1_UP	60	Up	0.00124974745765429	0.0237873754004142
C2_BIOCARTA_PROTEASOME_PATHWAY	28	Up	0.00125807614158188	0.0239189959457382
C7_GSE23568_CTRL_VS_ID3_TRANSDUCED_CD8_TCELL_DN	194	Up	0.0012600914230197	0.0239304230852035
C2_PUJANA_ATM_PCC_NETWORK	1362	Up	0.00126288971295554	0.0239566780638124
C5_GO_NEGATIVE_REGULATION_OF_APOPTOTIC_SIGNALING_PATHWAY	191	Up	0.00126548688017048	0.0239790632691654
C5_GO_PROTEASOME_ACCESSORY_COMPLEX	24	Up	0.00126743341915621	0.0239890837645886
C5_GO_CHROMOSOME_CENTROMERIC_REGION	172	Up	0.00127109904155508	0.0240072242474482
C5_GO_REGULATION_OF_DNA_REPLICATION	157	Up	0.00127122941467488	0.0240072242474482
C5_GO_CELLULAR_RESPONSE_TO_ABIOTIC_STIMULUS	247	Up	0.00127820739955148	0.0241120929852961
C2_MORI_SMALL_PRE_BII_LYMPHOCYTE_DN	75	Up	0.00128086107385998	0.0241352452458627
C2_CHIARADONNA_NEOPLASTIC_TRANSFORMATION_KRAS_CDC25_UP	57	Up	0.00128447227559239	0.0241736198153831
C5_GO_NEGATIVE_REGULATION_OF_EXTRINSIC_APOPTOTIC_SIGNALING_PATHWAY_VIA_DEATH_DOMAIN_RECEPTORS	34	Up	0.00128575485100436	0.0241736198153831
C7_GSE22886_UNSTIM_VS_STIM_MEMORY_TCELL_DN	196	Up	0.00128752365230275	0.0241800085689399
C2_KOBAYASHI_EGFR_SIGNALING_6HR_DN	18	Up	0.00129609687119589	0.0243140301080993
C2_KANG_CISPLATIN_RESISTANCE_UP	18	Up	0.00130072871119769	0.0243738986956546
C7_GSE1432_1H_VS_24H_IFNG_MICROGLIA_DN	197	Up	0.00130354569457148	0.0243881185680655
C7_GSE5679_CTRL_VS_PPARG_LIGAND_ROSIGLITAZONE_AND_RARA_AGONIST_AM580_TREATED_DC_DN	195	Up	0.00130437014976061	0.0243881185680655
C7_GSE10239_MEMORY_VS_KLRG1INT_EFF_CD8_TCELL_DN	196	Up	0.00131435395297379	0.0245311010574149
C2_KRASNOSELSKAYA_ILF3_TARGETS_UP	38	Up	0.00131491688783614	0.0245311010574149
C2_WNT_SIGNALING	83	Up	0.00131737248723112	0.0245498456568698
C7_GSE1460_DP_THYMOCYTE_VS_NAIVE_CD4_TCELL_ADULT_BLOOD_UP	196	Up	0.00131953590991303	0.0245581031982434
C5_GO_CELL_CYCLE_PROCESS	1049	Up	0.00132071827376642	0.0245581031982434
C5_GO_SECRETORY_GRANULE_LUMEN	78	Up	0.00132276592279091	0.0245691791213447
C5_GO_INTERFERON_GAMMA_MEDIATED_SIGNALING_PATHWAY	63	Up	0.00132719538860448	0.0245990336671276
C7_GSE29618_BCELL_VS_MDC_DN	199	Up	0.00132861740656131	0.0245990336671276
C5_GO_LEUKOCYTE_CELL_CELL_ADHESION	226	Up	0.0013287345175672	0.0245990336671276
C5_GO_NUCLEAR_CHROMOSOME	489	Up	0.00133257054677052	0.0246430887671081
C2_SCHLOSSER_MYC_TARGETS_AND_SERUM_RESPONSE_DN	46	Up	0.00134023738810686	0.0247419038103168
C2_PID_BETA_CATENIN_NUC_PATHWAY	73	Up	0.00134083835435616	0.0247419038103168
C2_ZHOU_TNF_SIGNALING_30MIN	53	Up	0.00134364296194853	0.0247666476678989
C3_E2F1DP1RB_01	221	Up	0.00134689057089296	0.024768006302251
C2_KAPOSI_LIVER_CANCER_MET_UP	18	Up	0.0013478457269823	0.024768006302251
C5_GO_FC_EPSILON_RECEPTOR_SIGNALING_PATHWAY	123	Up	0.0013484353405432	0.024768006302251
C5_GO_CALCIUM_DEPENDENT_CELL_CELL_ADHESION_VIA_PLASMA_MEMBRANE_CELL_ADHESION_MOLECULES	26	Up	0.00135341760061356	0.024768006302251
C2_BERENJENO_TRANSFORMED_BY_RHOA_FOREVER_UP	18	Up	0.00135633373446617	0.024768006302251
C2_LIM_MAMMARY_LUMINAL_MATURE_DN	97	Up	0.00135635404933553	0.024768006302251
C2_REACTOME_EXTENSION_OF_TELOMERES	27	Up	0.00135694843238946	0.024768006302251
C5_GO_NADH_DEHYDROGENASE_COMPLEX	42	Down	0.00135699756115559	0.024768006302251
C5_GO_KINETOCHORE	118	Up	0.00135839000679482	0.024768006302251
C5_GO_EPIDERMAL_GROWTH_FACTOR_RECEPTOR_BINDING	30	Up	0.00135955319328462	0.024768006302251
C2_CHICAS_RB1_TARGETS_CONFLUENT	543	Up	0.001359817850883	0.024768006302251
C5_GO_NUCLEOLUS	821	Up	0.00136822908253757	0.0248944132318475
C7_GSE21670_TGFB_VS_TGFB_AND_IL6_TREATED_CD4_TCELL_UP	195	Up	0.00137239704515041	0.0249273628684543
C7_GSE21360_TERTIARY_VS_QUATERNARY_MEMORY_CD8_TCELL_DN	172	Up	0.00137298635975412	0.0249273628684543
C5_GO_NUCLEAR_CHROMOSOME_SEGREGATION	223	Up	0.00137596353638825	0.0249546398705526
C2_DAZARD_UV_RESPONSE_CLUSTER_G28	20	Up	0.0013777311618611	0.0249599453852802
C2_REACTOME_ANTIGEN_PRESENTATION_FOLDING_ASSEMBLY_AND_PEPTIDE_LOADING_OF_CLASS_I_MHC	20	Up	0.00138253049628981	0.0249799046724583
C2_KEGG_CELL_ADHESION_MOLECULES_CAMS	120	Up	0.00138265969610667	0.0249799046724583
C2_JIANG_AGING_CEREBRAL_CORTEX_UP	35	Up	0.00138326166763746	0.0249799046724583
C5_GO_CELL_SUBSTRATE_ADHESION	156	Up	0.00139488964725617	0.0251630359501297
C5_GO_CHROMOSOME_SEGREGATION	266	Up	0.00139728467074694	0.0251793971392001
C2_PID_CD8_TCR_DOWNSTREAM_PATHWAY	51	Up	0.00140730133599728	0.025332921177032
C2_BRACHAT_RESPONSE_TO_METHOTREXATE_DN	27	Up	0.00140937475912338	0.0253432840585832
C5_GO_RESPONSE_TO_FOLLICLE_STIMULATING_HORMONE	10	Down	0.00141101599920129	0.0253458617011518
C7_GSE37533_PPARG2_FOXP3_VS_FOXP3_TRANSDUCED_CD4_TCELL_DN	195	Up	0.00141285896950513	0.0253520536829229
C7_GSE15930_NAIVE_VS_48H_IN_VITRO_STIM_IL12_CD8_TCELL_DN	199	Up	0.00141519242054148	0.0253670243093033
C2_REACTOME_DOWNSTREAM_SIGNALING_EVENTS_OF_B_CELL_RECEPTOR_BCR	92	Up	0.00141844834886461	0.0253984809641672
C5_GO_RESPONSE_TO_REACTIVE_OXYGEN_SPECIES	185	Up	0.00142580513546955	0.0255032227243977
C2_SHEPARD_CRUSH_AND_BURN_MUTANT_DN	169	Up	0.00142978278677013	0.0255404704626456
C2_OSMAN_BLADDER_CANCER_UP	396	Up	0.00143228697291202	0.0255404704626456
C7_GSE17974_CTRL_VS_ACT_IL4_AND_ANTI_IL12_48H_CD4_TCELL_DN	196	Up	0.00143241572419187	0.0255404704626456
C2_SCHLOSSER_SERUM_RESPONSE_DN	688	Up	0.00146060803022068	0.026015735241436
C5_GO_ER_TO_GOLGI_TRANSPORT_VESICLE_MEMBRANE	51	Up	0.0014784301719894	0.0263054857415695
C7_GSE12366_GC_VS_MEMORY_BCELL_UP	193	Up	0.00148061167773614	0.026316628360266
C2_PID_IL6_7_PATHWAY	47	Up	0.00148332596228386	0.0263372073534158
C5_GO_CELL_ACTIVATION	515	Up	0.00148866291207695	0.0263681311896625
C2_REACTOME_AUTODEGRADATION_OF_CDH1_BY_CDH1_APC_C	56	Up	0.00149000027223591	0.0263681311896625
C7_GSE17721_LPS_VS_GARDIQUIMOD_8H_BMDC_UP	194	Up	0.00149242750579227	0.0263681311896625
C2_REACTOME_UNFOLDED_PROTEIN_RESPONSE	75	Up	0.00149299352089806	0.0263681311896625
C7_GSE37532_TREG_VS_TCONV_PPARG_KO_CD4_TCELL_FROM_LN_UP	198	Up	0.00149370232236495	0.0263681311896625
C2_MANALO_HYPOXIA_DN	284	Up	0.00149441745824043	0.0263681311896625
C5_GO_RESPONSE_TO_MECHANICAL_STIMULUS	201	Up	0.00150063159216938	0.0264501949698938
C5_GO_LEUKOCYTE_ACTIVATION	371	Up	0.00150973633060291	0.0265829848596584
C2_NAGASHIMA_EGF_SIGNALING_UP	57	Up	0.00151320898514555	0.0266164337189687
C2_PLASARI_TGFB1_TARGETS_1HR_UP	35	Up	0.00152249849596774	0.0267520218590552
C2_SCHRAMM_INHBA_TARGETS_DN	24	Up	0.00153547124346584	0.0268576022473625
C7_GSE9988_LPS_VS_LPS_AND_ANTI_TREM1_MONOCYTE_UP	189	Up	0.00153569392795918	0.0268576022473625
C2_AIYAR_COBRA1_TARGETS_DN	28	Up	0.00153732618107582	0.0268576022473625
C2_AFFAR_YY1_TARGETS_DN	218	Up	0.00153873990234041	0.0268576022473625
C1_chr8p12	30	Up	0.00153886015562493	0.0268576022473625
C2_MARCHINI_TRABECTEDIN_RESISTANCE_DN	49	Up	0.00153935822672548	0.0268576022473625
C5_GO_CELL_MATRIX_ADHESION	112	Up	0.00153961788191842	0.0268576022473625
C2_BARIS_THYROID_CANCER_DN	59	Up	0.00154158185691613	0.0268641674571348
C2_KEGG_ASTHMA	25	Up	0.00155170586960291	0.0270127726538589
C7_GSE15930_NAIVE_VS_24H_IN_VITRO_STIM_CD8_TCELL_DN	197	Up	0.00155918125878593	0.0271150113873759
H_HALLMARK_OXIDATIVE_PHOSPHORYLATION	199	Down	0.00156309970490848	0.027155246516177
C2_CROSBY_E2F4_TARGETS	6	Up	0.00156786687520243	0.0272101286105644
C2_AMUNDSON_GAMMA_RADIATION_RESPONSE	40	Up	0.00157112438822219	0.0272272162611344
C2_ZHU_SKIL_TARGETS_UP	20	Up	0.00157206963460364	0.0272272162611344
C7_GSE19198_CTRL_VS_IL21_TREATED_TCELL_1H_DN	193	Up	0.00158048586332174	0.027321471721474
C2_LEE_LIVER_CANCER_DENA_DN	72	Down	0.00158074113913616	0.027321471721474
C7_GSE9509_LPS_VS_LPS_AND_IL10_STIM_IL10_KO_MACROPHAGE_30MIN_DN	181	Up	0.00158863000918614	0.0273733946313568
C2_CHEN_ETV5_TARGETS_TESTIS	18	Up	0.00158990476795748	0.0273733946313568
C2_LABBE_TARGETS_OF_TGFB1_AND_WNT3A_UP	107	Up	0.00159079281697028	0.0273733946313568
C5_GO_MATURATION_OF_SSU_RRNA_FROM_TRICISTRONIC_RRNA_TRANSCRIPT_SSU_RRNA_5_8S_RRNA_LSU_RRNA_	31	Up	0.00159086863191054	0.0273733946313568
C2_GAL_LEUKEMIC_STEM_CELL_DN	224	Up	0.00159183383471752	0.0273733946313568
C7_GSE41176_UNSTIM_VS_ANTI_IGM_STIM_TAK1_KO_BCELL_24H_DN	183	Up	0.00159375561128905	0.0273786179681441
C2_TAVOR_CEBPA_TARGETS_DN	27	Up	0.00160086228731118	0.0274728101050634
C2_REACTOME_GLYCOSAMINOGLYCAN_METABOLISM	107	Up	0.00160453614623614	0.0274826207788812
C2_FLECHNER_PBL_KIDNEY_TRANSPLANT_REJECTED_VS_OK_UP	62	Up	0.00160468230775573	0.0274826207788812
C2_LINDSTEDT_DENDRITIC_CELL_MATURATION_A	61	Up	0.00160922137980558	0.0275090638323566
C7_GSE14000_TRANSLATED_RNA_VS_MRNA_DC_DN	178	Up	0.00160947776100898	0.0275090638323566
C7_GSE2405_0H_VS_24H_A_PHAGOCYTOPHILUM_STIM_NEUTROPHIL_DN	199	Up	0.00161269048600004	0.0275195027461879
C5_GO_REGULATION_OF_RESPONSE_TO_OXIDATIVE_STRESS	60	Up	0.00161334121648948	0.0275195027461879
C5_GO_REGULATION_OF_SMOOTH_MUSCLE_CONTRACTION	58	Up	0.00161643213432429	0.0275444593604242
C2_HOEBEKE_LYMPHOID_STEM_CELL_DN	80	Up	0.00161850362579412	0.0275520119236039
C7_GSE6269_FLU_VS_STAPH_AUREUS_INF_PBMC_DN	164	Up	0.00162384337306322	0.027596482395354
C2_DIRMEIER_LMP1_RESPONSE_EARLY	64	Up	0.00162437778297811	0.027596482395354
C2_SESTO_RESPONSE_TO_UV_C7	64	Up	0.00162698079998996	0.0276129810598095
C5_GO_REGULATION_OF_ESTABLISHMENT_OF_PLANAR_POLARITY	108	Up	0.00163278288446999	0.0276836865612392
C2_GROSS_ELK3_TARGETS_DN	31	Up	0.00163680751705087	0.0276850890239126
C7_GSE29164_CD8_TCELL_VS_CD8_TCELL_AND_IL12_TREATED_MELANOMA_DAY7_DN	180	Up	0.00163722743844232	0.0276850890239126
C2_REACTOME_POL_SWITCHING	13	Up	0.00163777401530267	0.0276850890239126
C2_BIOCARTA_PDGF_PATHWAY	32	Up	0.00164363780531056	0.0277564823389821
C2_PUIFFE_INVASION_INHIBITED_BY_ASCITES_UP	80	Up	0.00164721126380755	0.027775112115079
C7_GSE24634_TEFF_VS_TCONV_DAY3_IN_CULTURE_UP	197	Up	0.0016480239089616	0.027775112115079
C7_GSE12366_GC_VS_NAIVE_BCELL_UP	192	Up	0.00165545047099267	0.0278609517197496
C2_KEGG_PRIMARY_IMMUNODEFICIENCY	32	Up	0.00165641022575901	0.0278609517197496
C2_BECKER_TAMOXIFEN_RESISTANCE_DN	51	Up	0.00166114327887023	0.0279128157117808
C2_BENPORATH_CYCLING_GENES	637	Up	0.00166462063798516	0.0279364056784781
C2_ROZANOV_MMP14_TARGETS_UP	262	Up	0.00166584914187012	0.0279364056784781
C1_chr5q11	38	Up	0.00166966489988126	0.027972673040486
C7_GSE24574_BCL6_HIGH_VS_LOW_TFH_CD4_TCELL_DN	196	Up	0.00167325209979736	0.0280050433043236
C7_GSE37533_PPARG1_FOXP3_VS_FOXP3_TRANSDUCED_CD4_TCELL_DN	196	Up	0.00167737898405309	0.028046373309449
C2_SANA_TNF_SIGNALING_DN	88	Up	0.00167961965898601	0.0280561147578503
C5_GO_RESPONSE_TO_COLD	42	Up	0.00168228344556622	0.0280728976158047
C2_WOOD_EBV_EBNA1_TARGETS_UP	107	Up	0.0016854269721071	0.0280976451182505
C5_GO_REGENERATION	154	Up	0.00169158537339642	0.0281725552197252
C2_YAO_TEMPORAL_RESPONSE_TO_PROGESTERONE_CLUSTER_14	140	Up	0.00170258644431815	0.0283278910760152
C5_GO_DAMAGED_DNA_BINDING	62	Up	0.00171323356375641	0.0284770384403952
C2_GENTILE_UV_RESPONSE_CLUSTER_D4	55	Up	0.00172134084449409	0.0285837177916432
C7_GSE15930_STIM_VS_STIM_AND_IFNAB_48H_CD8_T_CELL_UP	195	Up	0.00172522038288249	0.0285973032982765
C2_INAMURA_LUNG_CANCER_SCC_UP	14	Up	0.00172553907378644	0.0285973032982765
C5_GO_POSITIVE_REGULATION_OF_HAIR_CYCLE	10	Up	0.00172955384803264	0.0285992505695491
C2_LINDVALL_IMMORTALIZED_BY_TERT_UP	75	Up	0.00172979476801435	0.0285992505695491
C5_GO_SIGNAL_TRANSDUCTION_IN_RESPONSE_TO_DNA_DAMAGE	93	Up	0.00173072706005663	0.0285992505695491
C2_REACTOME_TRANSCRIPTION	187	Up	0.00173362305301185	0.0286191567609889
C5_GO_NEGATIVE_REGULATION_OF_RECEPTOR_BINDING	11	Up	0.00174295684409915	0.0287174871530494
C2_WHITFIELD_CELL_CYCLE_G2	175	Up	0.00174384550569866	0.0287174871530494
C5_GO_POSITIVE_REGULATION_OF_CELL_ADHESION	352	Up	0.0017456167761832	0.0287174871530494
C2_BASSO_CD40_SIGNALING_UP	99	Up	0.00174636807992954	0.0287174871530494
C2_PID_SHP2_PATHWAY	56	Up	0.00174884037759679	0.0287231408273964
C7_GSE18281_CORTICAL_VS_MEDULLARY_THYMOCYTE_UP	192	Up	0.00175010686088562	0.0287231408273964
C7_GSE1925_CTRL_VS_IFNG_PRIMED_MACROPHAGE_24H_IFNG_STIM_DN	193	Up	0.00175935484253465	0.0288334540954166
C7_GSE23568_ID3_KO_VS_WT_CD8_TCELL_UP	194	Up	0.00176023627921313	0.0288334540954166
C2_SMITH_TERT_TARGETS_DN	83	Up	0.0017808049678963	0.0291421671777304
C7_GSE6259_33D1_POS_DC_VS_CD4_TCELL_UP	177	Up	0.00178655853824547	0.0291545301477921
C5_GO_RESPONSE_TO_CYTOKINE	662	Up	0.00178718976149	0.0291545301477921
C7_GSE24634_TREG_VS_TCONV_POST_DAY3_IL4_CONVERSION_UP	195	Up	0.00178814332413148	0.0291545301477921
C7_GSE33425_CD161_HIGH_VS_NEG_CD8_TCELL_DN	195	Up	0.0017884523546722	0.0291545301477921
C2_REACTOME_PURINE_METABOLISM	33	Up	0.00179645659277705	0.0292568258001737
C2_REACTOME_RNA_POL_II_PRE_TRANSCRIPTION_EVENTS	57	Up	0.00180103194993246	0.0293031361776992
C7_GSE7460_CTRL_VS_TGFB_TREATED_ACT_CD8_TCELL_UP	195	Up	0.00181898914025238	0.0295668734315183
C5_GO_ASPARTATE_FAMILY_AMINO_ACID_CATABOLIC_PROCESS	19	Down	0.00182481867579873	0.0296171052824069
C7_KAECH_NAIVE_VS_MEMORY_CD8_TCELL_DN	194	Up	0.00182558009630343	0.0296171052824069
C7_GSE21546_UNSTIM_VS_ANTI_CD3_STIM_DP_THYMOCYTES_DN	191	Up	0.00182772852628645	0.0296235578479818
C2_VALK_AML_CLUSTER_6	33	Up	0.00183042542922224	0.0296388791271479
C5_GO_REGULATION_OF_RESPONSE_TO_DNA_DAMAGE_STIMULUS	144	Up	0.00183411145796405	0.02967017206521
C2_BURTON_ADIPOGENESIS_PEAK_AT_2HR	49	Up	0.00183751142018685	0.0296967819875661
C2_KIM_WT1_TARGETS_UP	212	Up	0.00184080190834217	0.0297215735601697
C7_GSE3982_CENT_MEMORY_CD4_TCELL_VS_TH2_DN	195	Up	0.0018494306246992	0.0298324266925979
C2_KEGG_LEISHMANIA_INFECTION	64	Up	0.00185456229769654	0.0298867129898316
C7_GSE19401_PLN_VS_PEYERS_PATCH_FOLLICULAR_DC_DN	192	Up	0.00186120428690998	0.0299652119303556
C2_GROSS_HYPOXIA_VIA_HIF1A_DN	107	Up	0.00187701748694548	0.0301405236292664
C2_KYNG_DNA_DAMAGE_DN	193	Up	0.00187998245230489	0.0301405236292664
C2_KEGG_PANCREATIC_CANCER	70	Up	0.00188064105816221	0.0301405236292664
C7_GSE3982_DC_VS_TH1_DN	186	Up	0.00188084728197289	0.0301405236292664
C5_GO_B_CELL_MEDIATED_IMMUNITY	64	Up	0.00188099952440785	0.0301405236292664
C2_RIGGINS_TAMOXIFEN_RESISTANCE_DN	217	Up	0.00188655174352758	0.0301769103835589
C7_GSE1460_NAIVE_CD4_TCELL_ADULT_BLOOD_VS_THYMIC_STROMAL_CELL_DN	196	Up	0.00188761383810218	0.0301769103835589
C2_INGRAM_SHH_TARGETS_DN	59	Up	0.00188862053638608	0.0301769103835589
C2_REACTOME_RNA_POL_II_TRANSCRIPTION	100	Up	0.00191083635650145	0.0305030773475103
C2_GROSS_HYPOXIA_VIA_ELK3_AND_HIF1A_DN	101	Up	0.00191407968603578	0.0305122586720316
C7_GSE42021_TREG_VS_TCONV_PLN_UP	198	Up	0.00191741408100629	0.0305122586720316
C7_GSE24634_NAIVE_CD4_TCELL_VS_DAY7_IL4_CONV_TREG_DN	197	Up	0.00191836454784338	0.0305122586720316
C2_REACTOME_HIV_LIFE_CYCLE	112	Up	0.00191862438549977	0.0305122586720316
C7_GSE37532_WT_VS_PPARG_KO_LN_TCONV_DN	166	Up	0.00192435999526417	0.0305339237121986
C5_GO_ODORANT_BINDING	27	Up	0.00192442715368029	0.0305339237121986
C2_LEI_MYB_TARGETS	312	Up	0.00192540018916825	0.0305339237121986
C5_GO_EPHRIN_RECEPTOR_SIGNALING_PATHWAY	85	Up	0.00193640594643779	0.030679705074601
C7_GSE9988_LPS_VS_CTRL_TREATED_MONOCYTE_UP	183	Up	0.0019424466497708	0.030746622788374
C2_HINATA_NFKB_TARGETS_KERATINOCYTE_UP	86	Up	0.00194640557649776	0.0307804941681482
C7_GSE2405_HEAT_KILLED_VS_LIVE_A_PHAGOCYTOPHILUM_STIM_NEUTROPHIL_9H_DN	194	Up	0.00195167298722125	0.0307894631225047
C7_GSE17580_UNINFECTED_VS_S_MANSONI_INF_TREG_DN	193	Up	0.001952285771645	0.0307894631225047
C2_BENPORATH_MYC_TARGETS_WITH_EBOX	217	Up	0.00195243153066885	0.0307894631225047
C7_GSE32034_LY6C_HIGH_VS_LOW_ROSIGLIZATONE_TREATED_MONOCYTE_DN	190	Up	0.00195490209003923	0.0307997190554505
C2_KEGG_RNA_DEGRADATION	56	Up	0.00196275457408289	0.0308946699051689
C2_NAKAYAMA_SOFT_TISSUE_TUMORS_PCA1_UP	68	Up	0.00196959000706481	0.030966971771589
H_HALLMARK_APOPTOSIS	157	Up	0.00197100813178898	0.030966971771589
C5_GO_ISOTYPE_SWITCHING	14	Up	0.00198533972997627	0.0311520869050977
C2_NADELLA_PRKAR1A_TARGETS_DN	8	Up	0.00198817879134254	0.0311520869050977
C5_GO_AEROBIC_RESPIRATION	53	Down	0.00198831356642666	0.0311520869050977
C7_GSE29618_MONOCYTE_VS_PDC_UP	194	Up	0.00199396255617991	0.0312116932591307
C5_GO_POLY_A_RNA_BINDING	1149	Up	0.00199618218067699	0.0312175588532674
C2_SHAFFER_IRF4_MULTIPLE_MYELOMA_PROGRAM	36	Up	0.00200055483783564	0.0312570530110959
C5_GO_DRUG_METABOLIC_PROCESS	37	Down	0.00200633826868564	0.0312828845254257
C3_AAACCAC_MIR140	106	Up	0.00201191890301003	0.0312828845254257
C2_TAKEDA_TARGETS_OF_NUP98_HOXA9_FUSION_16D_UP	157	Up	0.00201343267982086	0.0312828845254257
C7_GSE11961_UNSTIM_VS_ANTI_IGM_AND_CD40_STIM_6H_FOLLICULAR_BCELL_UP	196	Up	0.00201586883429339	0.0312828845254257
C2_IKEDA_MIR1_TARGETS_DN	7	Up	0.00201630739612385	0.0312828845254257
C5_GO_SOMATIC_CELL_DNA_RECOMBINATION	31	Up	0.00201657274461162	0.0312828845254257
C2_FARMER_BREAST_CANCER_CLUSTER_2	33	Up	0.00201787885600536	0.0312828845254257
C5_GO_SENSORY_PERCEPTION_OF_CHEMICAL_STIMULUS	237	Up	0.00201797275800535	0.0312828845254257
C2_DITTMER_PTHLH_TARGETS_DN	73	Up	0.00201884698905295	0.0312828845254257
C2_THILLAINADESAN_ZNF217_TARGETS_UP	43	Up	0.0020231503592338	0.0313208849300961
C7_GSE21927_GMCSF_IL6_VS_GMCSF_GCSF_TREATED_BONE_MARROW_DN	199	Up	0.00202923113244162	0.0313768224675687
C5_GO_CATALYTIC_STEP_2_SPLICEOSOME	87	Up	0.00203156688455451	0.0313768224675687
C5_GO_RESPONSE_TO_HYDROGEN_PEROXIDE	108	Up	0.00203232654242984	0.0313768224675687
C5_GO_SMALL_RIBOSOMAL_SUBUNIT	61	Up	0.00203839230909707	0.0314213624659123
C2_BIOCARTA_IL2_PATHWAY	21	Up	0.00203892535828685	0.0314213624659123
C7_GSE19888_ADENOSINE_A3R_ACT_VS_TCELL_MEMBRANES_ACT_IN_MAST_CELL_UP	192	Up	0.00204448103980669	0.0314783108958771
C2_ONGUSAHA_BRCA1_TARGETS_UP	13	Up	0.00204949178782238	0.0314980286244675
C2_STEGER_ADIPOGENESIS_DN	25	Up	0.00204962650039445	0.0314980286244675
C2_HEDENFALK_BREAST_CANCER_BRCA1_VS_BRCA2	162	Up	0.00205134611099599	0.0314980286244675
C2_REACTOME_SIGNALING_BY_TGF_BETA_RECEPTOR_COMPLEX	60	Up	0.00205681519618225	0.0315533725608339
C7_GSE45739_UNSTIM_VS_ACD3_ACD28_STIM_WT_CD4_TCELL_DN	189	Up	0.0020716258643876	0.0317517946116872
C3_RTTTNNNYTGGM_UNKNOWN	63	Up	0.00207675719708585	0.0318016366804431
C7_GSE29618_PDC_VS_MDC_DAY7_FLU_VACCINE_DN	194	Up	0.00208019077706407	0.0318254142302904
C2_BIOCARTA_CDC42RAC_PATHWAY	16	Up	0.002094827227019	0.0320203897998089
C7_GSE39820_CTRL_VS_TGFBETA3_IL6_CD4_TCELL_UP	198	Up	0.00210391899247433	0.0320727270082386
C5_GO_CELLULAR_RESPONSE_TO_RADIATION	126	Up	0.00210464641177943	0.0320727270082386
C3_E2F1_Q3	237	Up	0.00210479551666728	0.0320727270082386
C7_GSE3203_INFLUENZA_INF_VS_IFNB_TREATED_LN_BCELL_DN	198	Up	0.00210583297122824	0.0320727270082386
C5_GO_PLATELET_DEGRANULATION	104	Up	0.00211741286051175	0.0321773459134665
C2_LINDGREN_BLADDER_CANCER_CLUSTER_1_DN	365	Up	0.00211777460363658	0.0321773459134665
C5_GO_IMMUNE_EFFECTOR_PROCESS	414	Up	0.00211840691138832	0.0321773459134665
C7_GSE32986_GMCSF_VS_GMCSF_AND_CURDLAN_LOWDOSE_STIM_DC_UP	195	Up	0.00212124453002701	0.032191550396939
C7_GSE37416_0H_VS_24H_F_TULARENSIS_LVS_NEUTROPHIL_DN	196	Up	0.00212497975671084	0.0322193391248244
C2_AMIT_EGF_RESPONSE_480_HELA	157	Up	0.00213217146567591	0.0322994390068954
C2_YAO_TEMPORAL_RESPONSE_TO_PROGESTERONE_CLUSTER_11	102	Up	0.00213780250169523	0.0323557747148345
C7_GSE45365_NK_CELL_VS_BCELL_MCMV_INFECTION_UP	195	Up	0.00214334158969619	0.0324106193380243
C7_GSE6269_FLU_VS_STREP_PNEUMO_INF_PBMC_UP	166	Up	0.00214558017116507	0.0324155018538252
C6_HOXA9_DN.V1_DN	181	Up	0.00215357240304509	0.0324859252512751
C2_WEST_ADRENOCORTICAL_TUMOR_UP	291	Up	0.00215408120867151	0.0324859252512751
C2_PID_E2F_PATHWAY	73	Up	0.00216567554993309	0.0326223721435385
C7_GSE3920_UNTREATED_VS_IFNB_TREATED_ENDOTHELIAL_CELL_DN	169	Up	0.0021679586417219	0.0326223721435385
C7_GSE11057_NAIVE_VS_MEMORY_CD4_TCELL_DN	192	Up	0.00216891251471431	0.0326223721435385
C7_GSE6259_FLT3L_INDUCED_33D1_POS_DC_VS_CD4_TCELL_DN	164	Up	0.00217202622926093	0.0326401916743555
C7_GSE17974_CTRL_VS_ACT_IL4_AND_ANTI_IL12_24H_CD4_TCELL_DN	196	Up	0.0021744323578701	0.0326473557475776
C7_GSE3039_CD4_TCELL_VS_B2_BCELL_UP	195	Up	0.00217963129831283	0.0326964017719427
C2_ZHONG_RESPONSE_TO_AZACITIDINE_AND_TSA_DN	69	Up	0.00218821861710339	0.0327605071817995
C7_GSE9988_ANTI_TREM1_VS_VEHICLE_TREATED_MONOCYTES_UP	187	Up	0.00218982097946886	0.0327605071817995
C7_GSE35543_IN_VITRO_ITREG_VS_CONVERTED_EX_ITREG_UP	193	Up	0.00219029204906619	0.0327605071817995
C2_WESTON_VEGFA_TARGETS	105	Up	0.00219164908278453	0.0327605071817995
C7_GSE3982_NEUTROPHIL_VS_BASOPHIL_DN	194	Up	0.00221594585583425	0.0330944570402218
H_HALLMARK_UNFOLDED_PROTEIN_RESPONSE	113	Up	0.00222056064809343	0.0331341329156868
C2_CHEN_LVAD_SUPPORT_OF_FAILING_HEART_UP	102	Up	0.00222508479092142	0.0331482283475794
C2_PID_FOXM1_PATHWAY	39	Up	0.00222542328484429	0.0331482283475794
C5_GO_CHROMOSOME	831	Up	0.0022319213746943	0.0332157797547953
C5_GO_DNA_CONFORMATION_CHANGE	240	Up	0.00223483129138451	0.0332298596498395
C5_GO_PROTEIN_LOCALIZATION_TO_CHROMOSOME	45	Up	0.00223911617603083	0.033264341364897
C7_GSE6259_CD4_TCELL_VS_CD8_TCELL_UP	178	Up	0.00224754886133589	0.0333383855696143
C2_PASQUALUCCI_LYMPHOMA_BY_GC_STAGE_DN	161	Up	0.00224922827978323	0.0333383855696143
C7_GSE42021_TCONV_PLN_VS_TREG_PRECURSORS_THYMUS_DN	195	Up	0.00225001101119907	0.0333383855696143
C2_WEI_MIR34A_TARGETS	145	Up	0.00225336761996437	0.0333589094465591
C2_PETROVA_ENDOTHELIUM_LYMPHATIC_VS_BLOOD_DN	159	Up	0.00225957684235573	0.0334135041127246
C5_GO_POSITIVE_REGULATION_OF_DNA_METABOLIC_PROCESS	178	Up	0.00226100479930676	0.0334135041127246
C7_GSE30971_CTRL_VS_LPS_STIM_MACROPHAGE_WBP7_HET_2H_UP	182	Up	0.00226309121439384	0.033415153960522
C2_KEGG_ARRHYTHMOGENIC_RIGHT_VENTRICULAR_CARDIOMYOPATHY_ARVC	70	Up	0.00226815477758249	0.0334607210038999
C7_GSE43955_TGFB_IL6_VS_TGFB_IL6_IL23_TH17_ACT_CD4_TCELL_52H_DN	194	Up	0.00227039850480932	0.0334646455573854
C7_GSE25085_FETAL_LIVER_VS_ADULT_BM_SP4_THYMIC_IMPLANT_DN	195	Up	0.00227296420085192	0.0334733048238602
C7_GSE36826_WT_VS_IL1R_KO_SKIN_STAPH_AUREUS_INF_UP	197	Up	0.00228219690136513	0.0335800467547821
C2_ICHIBA_GRAFT_VERSUS_HOST_DISEASE_35D_UP	130	Up	0.00228423719661848	0.0335808667280464
C5_GO_MITOTIC_RECOMBINATION	41	Up	0.00229264277046297	0.033649505810798
C2_LEE_LIVER_CANCER_ACOX1_UP	63	Up	0.00229393045075268	0.033649505810798
H_HALLMARK_DNA_REPAIR	147	Up	0.00229542381117936	0.033649505810798
C7_GSE25123_IL4_VS_IL4_AND_ROSIGLITAZONE_STIM_MACROPHAGE_DAY10_UP	191	Up	0.00229686065903148	0.033649505810798
C7_GSE19198_CTRL_VS_IL21_TREATED_TCELL_24H_UP	194	Up	0.00230168640605502	0.0336862403755437
C5_GO_REGULATION_OF_PROTEIN_INSERTION_INTO_MITOCHONDRIAL_MEMBRANE_INVOLVED_IN_APOPTOTIC_SIGNALING_PATHWAY	29	Up	0.0023042634538979	0.0336862403755437
C7_GSE37301_MULTIPOTENT_PROGENITOR_VS_GRAN_MONO_PROGENITOR_UP	186	Up	0.00230568668039779	0.0336862403755437
C2_RAHMAN_TP53_TARGETS_PHOSPHORYLATED	21	Up	0.00230797633896057	0.0336862403755437
C5_GO_INNATE_IMMUNE_RESPONSE_ACTIVATING_CELL_SURFACE_RECEPTOR_SIGNALING_PATHWAY	100	Up	0.00230932207526923	0.0336862403755437
C2_RUTELLA_RESPONSE_TO_HGF_VS_CSF2RB_AND_IL4_DN	236	Up	0.00231535015251243	0.0337450817662901
C5_GO_ER_TO_GOLGI_TRANSPORT_VESICLE	67	Up	0.00232501932794575	0.0338568434149484
C2_VILIMAS_NOTCH1_TARGETS_UP	47	Up	0.0023317395901464	0.0338883794604442
C2_YAMAZAKI_TCEB3_TARGETS_UP	172	Up	0.00233287050171165	0.0338883794604442
C2_REACTOME_PLATELET_ACTIVATION_SIGNALING_AND_AGGREGATION	188	Up	0.00233319319611237	0.0338883794604442
C5_GO_CYTOCHROME_COMPLEX	20	Down	0.00233996132431691	0.033938333292576
C2_WONG_PROTEASOME_GENE_MODULE	49	Up	0.00234064387166457	0.033938333292576
C2_NADERI_BREAST_CANCER_PROGNOSIS_UP	45	Up	0.00234332814019723	0.0339481639214703
C2_SMIRNOV_CIRCULATING_ENDOTHELIOCYTES_IN_CANCER_UP	156	Up	0.00234902557989395	0.0339524356827061
C5_GO_MHC_PROTEIN_COMPLEX	23	Up	0.00235069717110502	0.0339524356827061
C5_GO_PROTEIN_DNA_COMPLEX	146	Up	0.00235237634252273	0.0339524356827061
C5_GO_DNA_METABOLIC_PROCESS	717	Up	0.0023527315558605	0.0339524356827061
C6_EGFR_UP.V1_DN	193	Up	0.00235365563830827	0.0339524356827061
C5_GO_REGULATION_OF_PROTEIN_UBIQUITINATION_INVOLVED_IN_UBIQUITIN_DEPENDENT_PROTEIN_CATABOLIC_PROCESS	101	Up	0.00235671553632706	0.0339676180495658
C2_ZHU_CMV_8_HR_UP	45	Up	0.00236211510915341	0.0340164678825402
C2_NIELSEN_MALIGNAT_FIBROUS_HISTIOCYTOMA_UP	17	Up	0.00236508792250468	0.0340303169529777
C7_GSE25088_IL4_VS_IL4_AND_ROSIGLITAZONE_STIM_STAT6_KO_MACROPHAGE_DAY10_DN	185	Up	0.00236953178229751	0.0340652908141513
C7_GSE33292_DN3_THYMOCYTE_VS_TCELL_LYMPHOMA_FROM_TCF1_KO_UP	166	Up	0.00238866743900928	0.034311240862034
C2_GINESTIER_BREAST_CANCER_ZNF217_AMPLIFIED_DN	317	Down	0.00239328892742855	0.0343484664470046
C2_NUYTTEN_EZH2_TARGETS_UP	1019	Up	0.00242422738188519	0.0347630097702367
C2_SHETH_LIVER_CANCER_VS_TXNIP_LOSS_PAM5	85	Up	0.0024308990943983	0.0348291647555576
C2_CHEN_HOXA5_TARGETS_6HR_UP	10	Up	0.00244275233333551	0.0349329770878166
C2_KEGG_CITRATE_CYCLE_TCA_CYCLE	30	Down	0.00244533194778359	0.0349329770878166
C5_GO_DNA_DAMAGE_RESPONSE_DETECTION_OF_DNA_DAMAGE	36	Up	0.00244536241524735	0.0349329770878166
C2_NUYTTEN_NIPP1_TARGETS_DN	824	Up	0.00244640256775975	0.0349329770878166
C2_REACTOME_MRNA_SPLICING_MINOR_PATHWAY	41	Up	0.0024562421363288	0.0350439065673015
C7_GSE32986_UNSTIM_VS_CURDLAN_LOWDOSE_STIM_DC_DN	193	Up	0.0024616057048271	0.035090842570665
C2_HOLLMANN_APOPTOSIS_VIA_CD40_UP	196	Up	0.00246696855141657	0.0351376892748483
C5_GO_PLATELET_ALPHA_GRANULE	73	Up	0.00247138849658517	0.0351470998987083
C2_XU_HGF_SIGNALING_NOT_VIA_AKT1_6HR	26	Up	0.0024717835163089	0.0351470998987083
C7_GSE13485_DAY3_VS_DAY7_YF17D_VACCINE_PBMC_DN	188	Up	0.00248404167714851	0.0352917457758437
C7_GSE7509_DC_VS_MONOCYTE_UP	193	Up	0.00248840991280086	0.0352983261900476
C6_PIGF_UP.V1_UP	188	Up	0.00248867697799934	0.0352983261900476
C5_GO_COPI_VESICLE_COAT	13	Up	0.00249257879993546	0.0353240585206934
C2_WESTON_VEGFA_TARGETS_12HR	34	Up	0.00249574596888553	0.035339345221349
C2_SASSON_RESPONSE_TO_FORSKOLIN_DN	89	Up	0.00250910010901314	0.0354987315590396
C2_REACTOME_CHONDROITIN_SULFATE_DERMATAN_SULFATE_METABOLISM	49	Up	0.00251207069461534	0.035507391500424
C7_GSE2770_UNTREATED_VS_IL4_TREATED_ACT_CD4_TCELL_48H_DN	196	Up	0.00251970869069298	0.035507391500424
C7_GSE17974_0H_VS_72H_IN_VITRO_ACT_CD4_TCELL_DN	196	Up	0.00252016387298545	0.035507391500424
C2_LU_TUMOR_ENDOTHELIAL_MARKERS_UP	21	Up	0.0025235778251492	0.035507391500424
C2_HAN_JNK_SINGALING_UP	34	Up	0.00252371675149251	0.035507391500424
C7_GSE24634_TREG_VS_TCONV_POST_DAY5_IL4_CONVERSION_UP	199	Up	0.00252459541278772	0.035507391500424
C2_BILANGES_SERUM_RESPONSE_TRANSLATION	34	Up	0.00252580223290446	0.035507391500424
C2_PID_ILK_PATHWAY	45	Up	0.00252686157976373	0.035507391500424
C7_GSE4535_BM_DERIVED_DC_VS_FOLLICULAR_DC_UP	192	Up	0.0025299197292873	0.035507391500424
C2_KEGG_STEROID_HORMONE_BIOSYNTHESIS	53	Down	0.00253081198356727	0.035507391500424
C7_GSE3039_NKT_CELL_VS_B2_BCELL_UP	191	Up	0.00253279484315418	0.035507391500424
C7_GSE2405_0H_VS_3H_A_PHAGOCYTOPHILUM_STIM_NEUTROPHIL_UP	191	Up	0.00254043475508905	0.0355675663533801
C5_GO_CELL_CYCLE	1279	Up	0.0025427954259641	0.0355675663533801
C7_GSE7852_LN_VS_THYMUS_TREG_DN	196	Up	0.00254339313796998	0.0355675663533801
C5_GO_REGULATION_OF_DNA_BINDING	88	Up	0.00254612468918941	0.0355713250221306
C7_GSE10273_LOW_IL7_VS_HIGH_IL7_AND_IRF4_IN_IRF4_8_NULL_PRE_BCELL_UP	195	Up	0.00254786631563278	0.0355713250221306
C2_AMIT_SERUM_RESPONSE_120_MCF10A	64	Up	0.00255373565598425	0.0356133639022455
C5_GO_LEUKOCYTE_DIFFERENTIATION	262	Up	0.00255621372843136	0.0356133639022455
C5_GO_POSITIVE_REGULATION_OF_OSSIFICATION	81	Up	0.00255894801871726	0.0356133639022455
C2_ALCALAY_AML_BY_NPM1_LOCALIZATION_DN	177	Up	0.0025592961707423	0.0356133639022455
C2_CALVET_IRINOTECAN_SENSITIVE_VS_REVERTED_DN	4	Up	0.00256560205203348	0.035671776764551
C7_GSE22886_NAIVE_BCELL_VS_BLOOD_PLASMA_CELL_DN	190	Up	0.00257795807953169	0.0357539655160273
C7_GSE42021_CD24HI_VS_CD24INT_TREG_THYMUS_DN	196	Up	0.00257817398238576	0.0357539655160273
C5_GO_MITOTIC_NUCLEAR_DIVISION	355	Up	0.00258114937050474	0.0357539655160273
C5_GO_LYMPHOCYTE_ACTIVATION_INVOLVED_IN_IMMUNE_RESPONSE	81	Up	0.00258276252149477	0.0357539655160273
C2_DAIRKEE_CANCER_PRONE_RESPONSE_BPA_E2	114	Up	0.00258358540981848	0.0357539655160273
C2_REACTOME_G0_AND_EARLY_G1	23	Up	0.0025841912313753	0.0357539655160273
C5_GO_CELLULAR_RESPONSE_TO_REACTIVE_OXYGEN_SPECIES	101	Up	0.00259022087079747	0.0358081105839576
C6_RB_DN.V1_DN	118	Up	0.00259539263903821	0.0358302908160355
C5_GO_REGULATION_OF_TYPE_I_INTERFERON_PRODUCTION	106	Up	0.00259805312299592	0.0358302908160355
C7_GSE17974_CTRL_VS_ACT_IL4_AND_ANTI_IL12_72H_CD4_TCELL_DN	193	Up	0.00259817781639829	0.0358302908160355
C6_CSR_EARLY_UP.V1_UP	159	Up	0.00260180512712727	0.0358510949154076
C7_GSE22140_HEALTHY_VS_ARTHRITIC_GERMFREE_MOUSE_CD4_TCELL_DN	195	Up	0.0026092586417057	0.0359245447325486
C2_DUTERTRE_ESTRADIOL_RESPONSE_6HR_UP	223	Up	0.00261165661888068	0.0359283265431544
C7_GSE3982_BCELL_VS_TH1_DN	193	Up	0.00261822877866316	0.0359894794181636
C2_BIOCARTA_ACTINY_PATHWAY	20	Up	0.00262330493149201	0.0360299859949482
C5_GO_PROTEIN_N_LINKED_GLYCOSYLATION	70	Up	0.00262968761669651	0.0360883569846891
C7_GSE23568_CTRL_TRANSDUCED_VS_WT_CD8_TCELL_UP	194	Up	0.00263307516800881	0.036105563142526
C5_GO_MEMBRANE_MICRODOMAIN	282	Up	0.00264210185199273	0.0361365258289221
C5_GO_CELL_ACTIVATION_INVOLVED_IN_IMMUNE_RESPONSE	120	Up	0.00264217589630212	0.0361365258289221
C7_GSE15271_CXCR4_POS_VS_NEG_GC_BCELL_UP	169	Up	0.00264220761227891	0.0361365258289221
C2_SEITZ_NEOPLASTIC_TRANSFORMATION_BY_8P_DELETION_UP	73	Up	0.00264387559696268	0.0361365258289221
C5_GO_EPIBOLY	22	Up	0.00264749217412327	0.0361540366193532
C2_TORCHIA_TARGETS_OF_EWSR1_FLI1_FUSION_DN	309	Up	0.00264943002233898	0.0361540366193532
C7_GSE14769_UNSTIM_VS_40MIN_LPS_BMDM_DN	196	Up	0.00265775661236478	0.0362384364527192
C2_RUTELLA_RESPONSE_TO_CSF2RB_AND_IL4_UP	328	Up	0.00266035767262913	0.03624469579594
C5_GO_LYSOSOMAL_LUMEN	88	Up	0.00266461641424708	0.0362640663333296
C7_GSE5099_CLASSICAL_M1_VS_ALTERNATIVE_M2_MACROPHAGE_UP	187	Up	0.00266606574780817	0.0362640663333296
C7_GSE360_L_MAJOR_VS_B_MALAYI_HIGH_DOSE_DC_UP	193	Up	0.00267984745247468	0.0363920195091713
C5_GO_NEGATIVE_REGULATION_OF_SIGNAL_TRANSDUCTION_BY_P53_CLASS_MEDIATOR	27	Up	0.00268206061315732	0.0363920195091713
C5_GO_LYMPHOCYTE_ACTIVATION	305	Up	0.00268216113477761	0.0363920195091713
C2_ST_TUMOR_NECROSIS_FACTOR_PATHWAY	29	Up	0.0026854331901151	0.0363920195091713
C2_REACTOME_SIGNALING_BY_THE_B_CELL_RECEPTOR_BCR	120	Up	0.00268622613125435	0.0363920195091713
C2_BIOCARTA_EGF_PATHWAY	31	Up	0.00270176449612242	0.03657324563111
C7_GSE36888_STAT5_AB_KNOCKIN_VS_WT_TCELL_IL2_TREATED_6H_DN	194	Up	0.00271000758050682	0.0366260620825476
C5_GO_NEGATIVE_REGULATION_OF_BINDING	125	Up	0.00271193030736235	0.0366260620825476
C2_DOUGLAS_BMI1_TARGETS_UP	540	Up	0.00271415546320718	0.0366260620825476
C7_GSE35825_IFNA_VS_IFNG_STIM_MACROPHAGE_UP	153	Up	0.0027143243219381	0.0366260620825476
C5_GO_CELLULAR_RESPONSE_TO_INTERLEUKIN_1	79	Up	0.00272391831209441	0.0367262324772507
C7_GSE36888_UNTREATED_VS_IL2_TREATED_TCELL_17H_DN	191	Up	0.00272806741436018	0.0367528891069972
C2_BIOCARTA_ATM_PATHWAY	20	Up	0.00273154572252495	0.0367704734851588
C7_GSE15330_MEGAKARYOCYTE_ERYTHROID_VS_GRANULOCYTE_MONOCYTE_PROGENITOR_IKAROS_KO_DN	194	Up	0.00274911018109373	0.0369774987077004
C2_FERNANDEZ_BOUND_BY_MYC	173	Up	0.00275514698217476	0.036981411928902
C2_NUTT_GBM_VS_AO_GLIOMA_UP	46	Up	0.00276002951812422	0.036981411928902
C2_JOHNSTONE_PARVB_TARGETS_2_DN	329	Up	0.00276020108730212	0.036981411928902
C5_GO_REGULATION_OF_CELL_CYCLE_G1_S_PHASE_TRANSITION	144	Up	0.00276354769819606	0.036981411928902
C2_WALLACE_PROSTATE_CANCER_RACE_UP	274	Up	0.00276634797093067	0.036981411928902
C2_BROWN_MYELOID_CELL_DEVELOPMENT_UP	152	Up	0.00276886185579992	0.036981411928902
C2_KEGG_PATHWAYS_IN_CANCER	314	Up	0.00276927793639162	0.036981411928902
C7_GSE9650_NAIVE_VS_MEMORY_CD8_TCELL_DN	194	Up	0.00277041106635076	0.036981411928902
C2_KLEIN_PRIMARY_EFFUSION_LYMPHOMA_DN	57	Up	0.00277065136710046	0.036981411928902
C5_GO_RESPONSE_TO_INTERLEUKIN_1	106	Up	0.00277125644618212	0.036981411928902
C7_GSE45365_HEALTHY_VS_MCMV_INFECTION_CD8A_DC_DN	195	Up	0.00277919091168205	0.0370580688861875
C5_GO_REGULATION_OF_EXTRINSIC_APOPTOTIC_SIGNALING_PATHWAY_VIA_DEATH_DOMAIN_RECEPTORS	54	Up	0.00278728306280427	0.0371077507010445
C2_REACTOME_LATE_PHASE_OF_HIV_LIFE_CYCLE	99	Up	0.0027873028273168	0.0371077507010445
C7_GSE22935_WT_VS_MYD88_KO_MACROPHAGE_24H_MBOVIS_BCG_STIM_DN	196	Up	0.00279971373825121	0.0372214148854331
C2_JI_CARCINOGENESIS_BY_KRAS_AND_STK11_DN	17	Up	0.00280024000645094	0.0372214148854331
C7_GSE6259_BCELL_VS_CD4_TCELL_DN	187	Up	0.00280463541385068	0.0372272862968874
C2_GARCIA_TARGETS_OF_FLI1_AND_DAX1_DN	164	Up	0.00280508185264059	0.0372272862968874
C2_LINDVALL_IMMORTALIZED_BY_TERT_DN	78	Up	0.00281476505293553	0.0372901002647356
C7_GSE5542_IFNG_VS_IFNA_TREATED_EPITHELIAL_CELLS_24H_UP	194	Up	0.00281602393866466	0.0372901002647356
C2_HASINA_NOL7_TARGETS_UP	13	Up	0.00281668869644047	0.0372901002647356
C7_GSE1432_1H_VS_6H_IFNG_MICROGLIA_DN	197	Up	0.00281863000050806	0.0372901002647356
C7_GSE1460_DP_VS_CD4_THYMOCYTE_DN	195	Up	0.00284066143165465	0.0375522125664284
C2_HADDAD_T_LYMPHOCYTE_AND_NK_PROGENITOR_UP	76	Up	0.00284877887024853	0.0376301227661791
C7_GSE12366_GC_BCELL_VS_PLASMA_CELL_UP	186	Up	0.00285383666254015	0.0376675274312339
C7_GSE41176_UNSTIM_VS_ANTI_IGM_STIM_BCELL_3H_UP	191	Up	0.00286166674246236	0.0377414364374167
C2_IWANAGA_E2F1_TARGETS_INDUCED_BY_SERUM	31	Up	0.00287568785035794	0.0378524988094175
C7_GSE13547_CTRL_VS_ANTI_IGM_STIM_ZFX_KO_BCELL_2H_DN	161	Up	0.00287608805472071	0.0378524988094175
C2_WANG_ESOPHAGUS_CANCER_PROGRESSION_UP	8	Up	0.00287679885756816	0.0378524988094175
C5_GO_STRUCTURAL_CONSTITUENT_OF_RIBOSOME	201	Up	0.00288474817791912	0.0379276021123306
C5_GO_RESPONSE_TO_TOPOLOGICALLY_INCORRECT_PROTEIN	158	Up	0.00288904367692124	0.0379545870009195
C2_PHONG_TNF_RESPONSE_NOT_VIA_P38	331	Up	0.00289311041737329	0.0379598013296271
C2_COLLER_MYC_TARGETS_DN	9	Up	0.00289392729243065	0.0379598013296271
C2_PID_THROMBIN_PAR1_PATHWAY	40	Up	0.00290036881350649	0.0379973564946518
C2_WOTTON_RUNX_TARGETS_DN	29	Up	0.00290128151947817	0.0379973564946518
C5_GO_CELL_CYCLE_G2_M_PHASE_TRANSITION	136	Up	0.00290660972696135	0.0380254431620802
C5_GO_PLATELET_AGGREGATION	37	Up	0.00290792053966856	0.0380254431620802
C2_GHO_ATF5_TARGETS_DN	16	Up	0.00291058029804609	0.0380308333770176
C5_GO_NEGATIVE_REGULATION_OF_INTRINSIC_APOPTOTIC_SIGNALING_PATHWAY	88	Up	0.00291491176734037	0.0380546020516499
C5_GO_REGULATION_OF_CELL_CYCLE_PROCESS	532	Up	0.00291689727917912	0.0380546020516499
C7_GSE22443_IL2_VS_IL12_TREATED_ACT_CD8_TCELL_DN	199	Up	0.00292725989950145	0.0381603734664591
C7_GSE360_T_GONDII_VS_B_MALAYI_LOW_DOSE_DC_UP	180	Up	0.00293742615516423	0.0382344222499404
C3_E2F_03	239	Up	0.00293873522925381	0.0382344222499404
C7_GSE46606_IRF4HIGH_VS_WT_CD40L_IL2_IL5_DAY1_STIMULATED_BCELL_DN	191	Up	0.0029397188905604	0.0382344222499404
C7_GSE10239_MEMORY_VS_KLRG1HIGH_EFF_CD8_TCELL_DN	196	Up	0.00294416861887549	0.0382628857142796
C5_GO_REGULATION_OF_CELLULAR_AMINO_ACID_METABOLIC_PROCESS	64	Up	0.00294732172973276	0.0382744673743731
C5_GO_NEGATIVE_REGULATION_OF_INTRINSIC_APOPTOTIC_SIGNALING_PATHWAY_BY_P53_CLASS_MEDIATOR	18	Up	0.00295302986047812	0.0383191857892256
C2_BERENJENO_TRANSFORMED_BY_RHOA_DN	390	Up	0.00295851215562756	0.0383609074217424
C5_GO_RNA_LOCALIZATION	178	Up	0.00296775517887471	0.0384512904913775
C7_GSE41176_WT_VS_TAK1_KO_ANTI_IGM_STIM_BCELL_6H_DN	196	Up	0.00297682616127735	0.0385393079380062
C7_GSE37416_0H_VS_6H_F_TULARENSIS_LVS_NEUTROPHIL_DN	192	Up	0.00299535982634338	0.0387496052152572
C5_GO_CELL_DIVISION	453	Up	0.00300556810077516	0.03885196167549
C7_GSE3982_NEUTROPHIL_VS_TH1_DN	194	Up	0.00301055136387164	0.0388580772614987
C7_GSE21927_SPLEEN_C57BL6_VS_4T1_TUMOR_BALBC_MONOCYTES_DN	195	Up	0.00301063408130872	0.0388580772614987
C7_GSE32986_UNSTIM_VS_CURDLAN_HIGHDOSE_STIM_DC_UP	198	Up	0.00302114413188395	0.0389446429298177
C2_ZHAN_MULTIPLE_MYELOMA_HP_DN	45	Up	0.00302245040071587	0.0389446429298177
C7_GSE2770_IL12_AND_TGFB_ACT_VS_ACT_CD4_TCELL_6H_DN	195	Up	0.003024245659818	0.0389446429298177
C7_GSE29618_MONOCYTE_VS_MDC_UP	190	Up	0.00302950956249026	0.0389827614501123
C5_GO_PROSTANOID_BIOSYNTHETIC_PROCESS	19	Up	0.00304455456890214	0.0391412735356205
C7_GSE24026_PD1_LIGATION_VS_CTRL_IN_ACT_TCELL_LINE_UP	190	Up	0.00304645453852681	0.0391412735356205
C7_GSE22886_NAIVE_CD4_TCELL_VS_12H_ACT_TH2_DN	198	Up	0.00305101329938564	0.0391701032161643
C7_GSE22025_UNTREATED_VS_PROGESTERONE_TREATED_CD4_TCELL_DN	193	Up	0.00305465777315521	0.0391871601058068
C2_SMIRNOV_RESPONSE_TO_IR_6HR_UP	164	Up	0.00306011908917207	0.0392274811423338
C5_GO_REGULATION_OF_OXIDATIVE_STRESS_INDUCED_INTRINSIC_APOPTOTIC_SIGNALING_PATHWAY	27	Up	0.00307603127982269	0.0394016088462375
C7_GSE45365_NK_CELL_VS_CD8A_DC_UP	191	Up	0.00308082347237543	0.0394331421906692
C2_DANG_BOUND_BY_MYC	1068	Up	0.00308670844656416	0.03946241158916
C5_GO_RESPONSE_TO_IONIZING_RADIATION	143	Up	0.00309205612453717	0.03946241158916
C7_GSE40274_CTRL_VS_FOXP3_TRANSDUCED_ACTIVATED_CD4_TCELL_UP	197	Up	0.00309281213260507	0.03946241158916
C2_REACTOME_TELOMERE_MAINTENANCE	69	Up	0.00309327736603563	0.03946241158916
C1_chr2q	5	Up	0.00309477100518972	0.03946241158916
C2_NIKOLSKY_BREAST_CANCER_14Q22_AMPLICON	14	Up	0.00310579735216372	0.0395731905090077
C3_E2F_Q6	226	Up	0.00312599038416647	0.0398005141388118
C7_GSE30971_WBP7_HET_VS_KO_MACROPHAGE_4H_LPS_STIM_UP	188	Up	0.00314122787585901	0.0399360972067683
C2_ZHU_CMV_24_HR_UP	89	Up	0.00314361539506001	0.0399360972067683
C5_GO_REGULATION_OF_TRANSLATIONAL_INITIATION	79	Up	0.00314371972574998	0.0399360972067683
C2_GILDEA_METASTASIS	29	Up	0.00314809534459063	0.0399432004922999
C7_GSE10325_CD4_TCELL_VS_LUPUS_CD4_TCELL_DN	193	Up	0.00314900002699179	0.0399432004922999
C2_REACTOME_HEMOSTASIS	416	Up	0.00315245167788552	0.0399570298438209
C5_GO_INTRAMOLECULAR_OXIDOREDUCTASE_ACTIVITY_TRANSPOSING_S_S_BONDS	22	Up	0.0031664547488929	0.0401044766512101
C2_BURTON_ADIPOGENESIS_8	85	Up	0.0031768602806279	0.0402061726316415
C5_GO_PROTEASOMAL_PROTEIN_CATABOLIC_PROCESS	266	Up	0.00318496473315367	0.0402786160311608
C2_LAIHO_COLORECTAL_CANCER_SERRATED_DN	80	Down	0.00318751391089162	0.0402807489814765
C7_GSE21063_CTRL_VS_ANTI_IGM_STIM_BCELL_NFATC1_KO_8H_DN	196	Up	0.00319208949788704	0.0402882725497187
C7_GSE34205_HEALTHY_VS_FLU_INF_INFANT_PBMC_UP	189	Up	0.00319287119491595	0.0402882725497187
C2_SARRIO_EPITHELIAL_MESENCHYMAL_TRANSITION_DN	147	Up	0.00319864893005311	0.0403055847125707
C7_GSE11961_MARGINAL_ZONE_BCELL_VS_GERMINAL_CENTER_BCELL_DAY7_DN	195	Up	0.00320226652186914	0.0403055847125707
C2_BIOCARTA_SPPA_PATHWAY	21	Up	0.00320288773004838	0.0403055847125707
C2_SENESE_HDAC1_TARGETS_UP	438	Up	0.00320377113872748	0.0403055847125707
C2_GROSS_HYPOXIA_VIA_ELK3_DN	155	Up	0.00321650485598389	0.040395009614972
C5_GO_RESPONSE_TO_FLUID_SHEAR_STRESS	34	Up	0.00321739313033587	0.040395009614972
C5_GO_REGULATION_OF_VASOCONSTRICTION	60	Up	0.00321804107091674	0.040395009614972
C7_GSE5542_IFNG_VS_IFNA_TREATED_EPITHELIAL_CELLS_6H_UP	194	Up	0.00322507068761429	0.0404532402558349
C5_GO_MITOCHONDRIAL_MEMBRANE_PART	165	Down	0.00323133422793358	0.0405017825710104
C5_GO_REGULATION_OF_DNA_RECOMBINATION	54	Up	0.00323878315803296	0.0405650997905816
C2_ANASTASSIOU_MULTICANCER_INVASIVENESS_SIGNATURE	63	Up	0.00325878105981773	0.0407853804091537
C2_MORI_MATURE_B_LYMPHOCYTE_DN	75	Up	0.00326178654304051	0.0407928234255643
C5_GO_DNA_GEOMETRIC_CHANGE	80	Up	0.00326652847533931	0.0408219559314745
C2_DIRMEIER_LMP1_RESPONSE_LATE_DN	30	Up	0.00327627489658417	0.0409135406089304
C2_PANGAS_TUMOR_SUPPRESSION_BY_SMAD1_AND_SMAD5_UP	132	Up	0.00328082276950914	0.0409401195301358
C2_ZHANG_TARGETS_OF_EWSR1_FLI1_FUSION	85	Up	0.00329065484046034	0.041032550151385
C2_SENESE_HDAC2_TARGETS_UP	111	Up	0.00329538567308616	0.0410574746777322
C2_REACTOME_REGULATION_OF_IFNG_SIGNALING	12	Up	0.00329750653549069	0.0410574746777322
H_HALLMARK_PI3K_AKT_MTOR_SIGNALING	104	Up	0.00330155418396138	0.0410776458432431
C5_GO_REGULATION_OF_OSSIFICATION	169	Up	0.0033051054740816	0.0410916162578506
C2_FARMER_BREAST_CANCER_CLUSTER_1	38	Up	0.00332033663639398	0.041250672705156
C5_GO_MHC_CLASS_II_PROTEIN_COMPLEX_BINDING	16	Up	0.00332681417479267	0.0412536606839772
C7_GSE14699_DELETIONAL_TOLERANCE_VS_ACTIVATED_CD8_TCELL_UP	177	Up	0.00332758735694973	0.0412536606839772
C2_REACTOME_METABOLISM_OF_NUCLEOTIDES	71	Up	0.00332789119045144	0.0412536606839772
C2_ZHAN_VARIABLE_EARLY_DIFFERENTIATION_GENES_DN	29	Up	0.0033330929912638	0.0412878964166726
C5_GO_HINDBRAIN_MORPHOGENESIS	35	Up	0.0033432935345249	0.0413780786368319
C7_GSE25123_WT_VS_PPARG_KO_MACROPHAGE_UP	184	Up	0.00334526396638414	0.0413780786368319
C2_PIONTEK_PKD1_TARGETS_DN	16	Up	0.00335278202591745	0.0414385425322423
C7_GSE16385_ROSIGLITAZONE_IL4_VS_IL4_ALONE_STIM_MACROPHAGE_12H_DN	197	Up	0.00335505013114898	0.0414385425322423
C5_GO_NEGATIVE_REGULATION_OF_OSSIFICATION	63	Up	0.00336034858765749	0.0414442893572416
C2_VART_KSHV_INFECTION_ANGIOGENIC_MARKERS_UP	155	Up	0.00336041398251495	0.0414442893572416
C2_REACTOME_CLASS_I_MHC_MEDIATED_ANTIGEN_PROCESSING_PRESENTATION	231	Up	0.00337161237330753	0.0415521143253727
C2_HILLION_HMGA1B_TARGETS	88	Up	0.00338440577998766	0.0416794251842585
C2_BOQUEST_STEM_CELL_UP	255	Up	0.00339567228707947	0.0417877605597612
C2_BREUHAHN_GROWTH_FACTOR_SIGNALING_IN_LIVER_CANCER	22	Up	0.003404626780893	0.0418675070926529
C7_GSE3982_DC_VS_CENT_MEMORY_CD4_TCELL_UP	195	Up	0.00341211214137947	0.0419290846363704
C2_SWEET_LUNG_CANCER_KRAS_UP	470	Up	0.00341879422349157	0.0419807090389702
C7_GSE17721_POLYIC_VS_CPG_24H_BMDC_DN	189	Up	0.0034230401380574	0.0420023656099124
C7_GSE7219_WT_VS_NIK_NFKB2_KO_LPS_AND_ANTI_CD40_STIM_DC_UP	197	Up	0.00344032288400243	0.0421838431305834
C5_GO_POSITIVE_REGULATION_OF_CELL_PROLIFERATION	746	Up	0.00344411306169123	0.0421997372316273
C5_GO_CELL_CELL_ADHESION	563	Up	0.00344694843674464	0.0422039178713141
C5_GO_REGULATION_OF_HAIR_FOLLICLE_DEVELOPMENT	14	Up	0.00345339296713518	0.0422522504677472
C2_SMID_BREAST_CANCER_RELAPSE_IN_BRAIN_UP	36	Up	0.00345711548426945	0.0422672334604938
C5_GO_NUCLEAR_CHROMOSOME_TELOMERIC_REGION	125	Up	0.00346321271509526	0.0422922352503541
C2_REACTOME_HEPARAN_SULFATE_HEPARIN_HS_GAG_METABOLISM	49	Up	0.00346539123348946	0.0422922352503541
C2_PID_P38_MK2_PATHWAY	21	Up	0.00346665860718877	0.0422922352503541
C2_LIU_CMYB_TARGETS_UP	162	Up	0.00347209509279839	0.0423184631084396
C5_GO_CONDENSED_CHROMOSOME	191	Up	0.00347381036922301	0.0423184631084396
C5_GO_CONDENSED_CHROMOSOME_OUTER_KINETOCHORE	12	Up	0.00347944360086408	0.0423565936476411
C7_GSE43863_TH1_VS_LY6C_LOW_CXCR5NEG_EFFECTOR_CD4_TCELL_UP	194	Up	0.00348808570998633	0.0424312712427597
C2_SANA_RESPONSE_TO_IFNG_UP	74	Up	0.00349215030990773	0.0424501978404804
C7_KAECH_NAIVE_VS_DAY15_EFF_CD8_TCELL_DN	194	Up	0.00349522854640364	0.0424571157456539
C5_GO_RESPONSE_TO_OXYGEN_LEVELS	297	Up	0.00350176258329792	0.04250597178765
C2_DEBIASI_APOPTOSIS_BY_REOVIRUS_INFECTION_UP	308	Up	0.0035092462500598	0.042566276557177
C7_GSE12001_MIR223_KO_VS_WT_NEUTROPHIL_UP	170	Up	0.00351544107666342	0.042582672420506
C7_GSE3337_4H_VS_16H_IFNG_IN_CD8POS_DC_UP	194	Up	0.00351563107212617	0.042582672420506
C7_GSE5503_PLN_DC_VS_SPLEEN_DC_ACTIVATED_ALLOGENIC_TCELL_UP	192	Up	0.00353538551270296	0.0427913149216358
C2_KEGG_PURINE_METABOLISM	154	Up	0.00355278552479519	0.0429280874201056
C7_GSE26928_NAIVE_VS_EFF_MEMORY_CD4_TCELL_DN	180	Up	0.0035534792000459	0.0429280874201056
C7_GSE5589_IL6_KO_VS_IL10_KO_LPS_AND_IL10_STIM_MACROPHAGE_45MIN_UP	191	Up	0.00355429646448602	0.0429280874201056
C2_KEGG_REGULATION_OF_ACTIN_CYTOSKELETON	196	Up	0.00356077931975277	0.0429757110339063
C5_GO_CHROMOSOME_TELOMERIC_REGION	154	Up	0.00356637483983272	0.0430125649784815
C5_GO_PRERIBOSOME_LARGE_SUBUNIT_PRECURSOR	20	Up	0.00357203008096348	0.0430461710949017
C5_GO_REGULATION_OF_DNA_REPAIR	74	Up	0.00357424918080119	0.0430461710949017
C2_REACTOME_DIABETES_PATHWAYS	122	Up	0.00358882362932476	0.043181980556468
C2_TOMLINS_METASTASIS_DN	20	Up	0.00359062978801196	0.043181980556468
C7_GSE3982_MAC_VS_NKCELL_UP	193	Up	0.00359577414973683	0.04319352693902
C7_GSE24634_IL4_VS_CTRL_TREATED_NAIVE_CD4_TCELL_DAY3_DN	193	Up	0.0035966951986927	0.04319352693902
C7_GSE20715_WT_VS_TLR4_KO_LUNG_UP	197	Up	0.00360013487463813	0.0431983804441162
C2_KAN_RESPONSE_TO_ARSENIC_TRIOXIDE	116	Up	0.00360220523649004	0.0431983804441162
C2_TERAMOTO_OPN_TARGETS_CLUSTER_4	12	Up	0.0036081839781491	0.0432106521400829
C5_GO_REGULATION_OF_APOPTOTIC_SIGNALING_PATHWAY	349	Up	0.0036117916756251	0.0432106521400829
C2_MODY_HIPPOCAMPUS_NEONATAL	35	Up	0.0036131328662609	0.0432106521400829
C2_GRADE_METASTASIS_DN	45	Up	0.0036134432231084	0.0432106521400829
C2_CARD_MIR302A_TARGETS	76	Up	0.0036192820698559	0.0432290248723366
C5_GO_CANONICAL_WNT_SIGNALING_PATHWAY	87	Up	0.00362194282782664	0.0432290248723366
C2_REACTOME_CHOLESTEROL_BIOSYNTHESIS	22	Down	0.00362317203649939	0.0432290248723366
C5_GO_IMMUNOGLOBULIN_PRODUCTION	38	Up	0.00362612291010503	0.0432290248723366
C5_GO_REGULATION_OF_CELL_ADHESION	592	Up	0.00362775340220542	0.0432290248723366
C5_GO_MYELOID_LEUKOCYTE_DIFFERENTIATION	90	Up	0.0036492902243565	0.0434550597370418
C5_GO_REGULATION_OF_OSTEOBLAST_DIFFERENTIATION	109	Up	0.00365584021201774	0.0435022362756405
C7_GSE14415_TCONV_VS_FOXP3_KO_INDUCED_TREG_UP	164	Up	0.00365839384316745	0.0435022362756405
C2_SMIRNOV_RESPONSE_TO_IR_6HR_DN	111	Up	0.00368210668050032	0.0437244552752303
C5_GO_CELLULAR_RESPONSE_TO_UV	63	Up	0.00368224979417311	0.0437244552752303
C7_GSE11961_GERMINAL_CENTER_BCELL_DAY7_VS_GERMINAL_CENTER_BCELL_DAY40_UP	193	Up	0.00368641137707259	0.0437431745522057
C2_REACTOME_POST_TRANSLATIONAL_PROTEIN_MODIFICATION	175	Up	0.00372294075292884	0.0441456765804547
C5_GO_NEGATIVE_REGULATION_OF_NEUROLOGICAL_SYSTEM_PROCESS	12	Up	0.00373482882101336	0.0442365575702182
C7_GSE5679_CTRL_VS_RARA_AGONIST_AM580_TREATED_DC_UP	198	Up	0.00373583362495372	0.0442365575702182
C7_GSE11864_CSF1_PAM3CYS_VS_CSF1_IFNG_PAM3CYS_IN_MAC_UP	190	Up	0.00374152571980533	0.0442608978892458
C2_REACTOME_IMMUNE_SYSTEM	822	Up	0.00374312067132621	0.0442608978892458
C5_GO_DNA_BIOSYNTHETIC_PROCESS	114	Up	0.00374998436381663	0.0443110931704897
C7_GSE21678_WT_VS_FOXO1_FOXO3_KO_TREG_UP	187	Up	0.00376130922349849	0.0444138962811012
C7_GSE3039_NKT_CELL_VS_B2_BCELL_DN	190	Up	0.00376537670393207	0.0444309199492571
C5_GO_GLUCOSYLTRANSFERASE_ACTIVITY	16	Up	0.00378013653959714	0.0445387548975905
C5_GO_PROTEASE_BINDING	99	Up	0.00378218733471928	0.0445387548975905
C5_GO_ANTERIOR_POSTERIOR_PATTERN_SPECIFICATION	161	Up	0.00378241184255289	0.0445387548975905
C2_REACTOME_HOST_INTERACTIONS_OF_HIV_FACTORS	119	Up	0.00379159421429058	0.0446158315020938
C2_REACTOME_MITOTIC_G2_G2_M_PHASES	77	Up	0.00380896106831239	0.0447890411653329
C2_LUI_TARGETS_OF_PAX8_PPARG_FUSION	34	Up	0.00381210373098072	0.0447915223972286
C2_MOSERLE_IFNA_RESPONSE	31	Up	0.0038156247006232	0.0447915223972286
C5_GO_L_ASCORBIC_ACID_BINDING	20	Up	0.00381757353657167	0.0447915223972286
C7_GSE15930_NAIVE_VS_72H_IN_VITRO_STIM_CD8_TCELL_DN	197	Up	0.00381976046446433	0.0447915223972286
C2_VANHARANTA_UTERINE_FIBROID_DN	65	Up	0.00383034044137787	0.044880308391052
C2_REACTOME_CHROMOSOME_MAINTENANCE	111	Up	0.00383263670144023	0.044880308391052
C5_GO_SINGLE_STRANDED_DNA_DEPENDENT_ATPASE_ACTIVITY	13	Up	0.00385981025028903	0.0451586912676086
C2_SANSOM_APC_TARGETS_UP	122	Up	0.00386174731187457	0.0451586912676086
C5_GO_T_CELL_RECEPTOR_SIGNALING_PATHWAY	137	Up	0.00386964048669157	0.0452197421790802
C7_GSE2706_UNSTIM_VS_8H_R848_DC_DN	185	Up	0.00388668380104952	0.0453875614889985
C5_GO_SIGNAL_TRANSDUCTION_BY_P53_CLASS_MEDIATOR	125	Up	0.00389495865927493	0.0454528244645455
C2_ENK_UV_RESPONSE_KERATINOCYTE_DN	480	Up	0.00389800492072636	0.045457023613791
C5_GO_REGULATION_OF_CAMP_MEDIATED_SIGNALING	22	Up	0.00390312611010995	0.0454853973203653
C7_GSE43260_BTLA_POS_VS_NEG_INTRATUMORAL_CD8_TCELL_UP	197	Up	0.00390882872822241	0.0454908420798964
C5_GO_PROTEASOME_COMPLEX	75	Up	0.00391121239787032	0.0454908420798964
C2_BIOCARTA_IGF1_PATHWAY	21	Up	0.00391338365519563	0.0454908420798964
C7_GSE24634_NAIVE_CD4_TCELL_VS_DAY10_IL4_CONV_TREG_DN	198	Up	0.00391635960050604	0.0454908420798964
C3_CTAGGAA_MIR384	63	Up	0.00391703545360257	0.0454908420798964
C5_GO_NEGATIVE_REGULATION_OF_CELL_CYCLE_PHASE_TRANSITION	142	Up	0.00392638053941682	0.0455680967815309
C5_GO_RESPONSE_TO_NITRIC_OXIDE	21	Up	0.00393445648639485	0.0456305265293265
C5_GO_POSITIVE_REGULATION_OF_CELL_DEATH	570	Up	0.00395115938087041	0.0457928547148687
C7_GSE25087_TREG_VS_TCONV_ADULT_UP	191	Up	0.00395732217038842	0.0458165734269054
C2_BLALOCK_ALZHEIMERS_DISEASE_DN	1209	Up	0.00395862126057182	0.0458165734269054
C2_STONER_ESOPHAGEAL_CARCINOGENESIS_UP	38	Up	0.00396342437825517	0.0458408092306601
C7_GSE14415_INDUCED_TREG_VS_FOXP3_KO_INDUCED_TREG_IL2_CULTURE_UP	166	Up	0.00397794674078917	0.045977347541594
C2_ACEVEDO_LIVER_TUMOR_VS_NORMAL_ADJACENT_TISSUE_UP	846	Up	0.00399382092572954	0.0461293132315833
C7_GSE41978_ID2_KO_VS_BIM_KO_KLRG1_LOW_EFFECTOR_CD8_TCELL_UP	193	Up	0.00399676613723431	0.0461318416153763
C5_GO_REGULATION_OF_OXIDATIVE_STRESS_INDUCED_CELL_DEATH	43	Up	0.00400655762174814	0.0462133343678257
C2_MARTINEZ_RESPONSE_TO_TRABECTEDIN_UP	68	Up	0.00401020027234033	0.0462238411500482
C5_GO_REGULATION_OF_NITRIC_OXIDE_SYNTHASE_BIOSYNTHETIC_PROCESS	18	Up	0.00402048865097312	0.0463108839095413
C2_KEGG_ALLOGRAFT_REJECTION	30	Up	0.00403257794346655	0.0464185383546921
C2_MISSIAGLIA_REGULATED_BY_METHYLATION_UP	119	Up	0.0040476635109048	0.0464808551000685
C7_GSE14908_RESTING_VS_HDM_STIM_CD4_TCELL_ATOPIC_PATIENT_UP	195	Up	0.0040482647517561	0.0464808551000685
C7_GSE31082_DN_VS_CD8_SP_THYMOCYTE_UP	199	Up	0.00404859584902514	0.0464808551000685
C2_CERVERA_SDHB_TARGETS_1_UP	113	Up	0.00404897939941498	0.0464808551000685
C5_GO_GLYCOPROTEIN_CATABOLIC_PROCESS	13	Up	0.0040762100451227	0.0467617289312008
C1_chr2q33	88	Up	0.00408874650583793	0.0468737666837965
C1_chr5q23	51	Up	0.00409854519664237	0.046954287929848
C7_GSE22886_NEUTROPHIL_VS_MONOCYTE_DN	197	Up	0.00410216382226211	0.0469639472506747
C7_GSE20715_0H_VS_48H_OZONE_TLR4_KO_LUNG_DN	197	Up	0.00410635329467091	0.0469801244754067
C7_GSE12963_UNINF_VS_ENV_AND_NEF_DEFICIENT_HIV1_INF_CD4_TCELL_DN	129	Up	0.00411951492116456	0.0470988594466389
C5_GO_SOMATIC_RECOMBINATION_OF_IMMUNOGLOBULIN_GENE_SEGMENTS	19	Up	0.00412503796507836	0.0471301603018845
C5_GO_NEGATIVE_REGULATION_OF_ENDOTHELIAL_CELL_APOPTOTIC_PROCESS	27	Up	0.00413276192379622	0.0471865482540863
C7_GSE13173_UNTREATED_VS_IL12_TREATED_ACT_CD8_TCELL_DN	128	Up	0.00413919837699745	0.0472281697486
C7_GSE24142_EARLY_THYMIC_PROGENITOR_VS_DN2_THYMOCYTE_ADULT_DN	189	Up	0.00414582890757297	0.0472297636705461
C2_TURASHVILI_BREAST_LOBULAR_CARCINOMA_VS_DUCTAL_NORMAL_UP	66	Up	0.00414736826110773	0.0472297636705461
C2_CHEN_LUNG_CANCER_SURVIVAL	23	Up	0.00414771164910062	0.0472297636705461
C5_GO_ALPHA_AMINO_ACID_CATABOLIC_PROCESS	91	Down	0.00415362550793749	0.047265297390592
C7_GSE12963_ENV_NEF_VS_ENV_NEF_AND_VPR_DEFICIENT_HIV1_INF_CD4_TCELL_DN	139	Up	0.00416064897684345	0.0472911789746478
C2_AMUNDSON_POOR_SURVIVAL_AFTER_GAMMA_RADIATION_2G	168	Up	0.0041614895983246	0.0472911789746478
C5_GO_DNA_SYNTHESIS_INVOLVED_IN_DNA_REPAIR	73	Up	0.00417239097527581	0.0473832400621758
C2_WESTON_VEGFA_TARGETS_6HR	58	Up	0.0041800963380909	0.0474337401972402
C2_REACTOME_TRANSPORT_TO_THE_GOLGI_AND_SUBSEQUENT_MODIFICATION	32	Up	0.00418244432210167	0.0474337401972402
C7_GSE1460_INTRATHYMIC_T_PROGENITOR_VS_NAIVE_CD4_TCELL_ADULT_BLOOD_UP	196	Up	0.00420165338633867	0.0476196764569569
C2_PEDERSEN_METASTASIS_BY_ERBB2_ISOFORM_4	107	Up	0.00421047752512908	0.0476877444462578
C2_SAKAI_TUMOR_INFILTRATING_MONOCYTES_DN	80	Up	0.00421766303814879	0.0477206883895425
C5_GO_DENTATE_GYRUS_DEVELOPMENT	14	Up	0.00421902664326905	0.0477206883895425
C5_GO_REGULATION_OF_INSULIN_LIKE_GROWTH_FACTOR_RECEPTOR_SIGNALING_PATHWAY	19	Up	0.00422487887110645	0.0477549601723395
C7_GSE37532_TREG_VS_TCONV_PPARG_KO_CD4_TCELL_FROM_LN_DN	195	Up	0.00425369694241871	0.0480486021112597
C2_REACTOME_MRNA_SPLICING	105	Up	0.00427082345546607	0.0482098757104346
C5_GO_REGULATION_OF_CELL_DEATH	1365	Up	0.00429241214935526	0.048395314629088
C2_GUENTHER_GROWTH_SPHERICAL_VS_ADHERENT_UP	19	Up	0.004292971293556	0.048395314629088
C7_GSE22886_NAIVE_CD4_TCELL_VS_MEMORY_TCELL_DN	198	Up	0.0043128193349019	0.0485623370438586
C2_WEINMANN_ADAPTATION_TO_HYPOXIA_DN	39	Up	0.0043148438114515	0.0485623370438586
C7_GSE22886_TH1_VS_TH2_48H_ACT_DN	193	Up	0.00431639707546619	0.0485623370438586
C2_NAKAMURA_TUMOR_ZONE_PERIPHERAL_VS_CENTRAL_UP	277	Up	0.00432926430975256	0.0486449044990753
C5_GO_MHC_CLASS_II_PROTEIN_COMPLEX	13	Up	0.00432948561997562	0.0486449044990753
C2_FULCHER_INFLAMMATORY_RESPONSE_LECTIN_VS_LPS_DN	436	Up	0.00433300587311474	0.0486521515454376
C7_GSE12366_PLASMA_CELL_VS_MEMORY_BCELL_UP	174	Up	0.00434895023154493	0.0487672313746328
C2_COLIN_PILOCYTIC_ASTROCYTOMA_VS_GLIOBLASTOMA_UP	32	Up	0.00434901909723544	0.0487672313746328
C5_GO_ORGANELLE_FISSION	481	Up	0.00435230007092487	0.0487702156681268
C2_BURTON_ADIPOGENESIS_12	36	Up	0.00435504969413981	0.0487702156681268
C2_PID_A6B1_A6B4_INTEGRIN_PATHWAY	46	Up	0.00436065072020461	0.0488006420876866
C5_GO_NEGATIVE_REGULATION_OF_KERATINOCYTE_PROLIFERATION	12	Up	0.00438045634050288	0.0489555267308581
C2_SA_TRKA_RECEPTOR	17	Up	0.00438158703702776	0.0489555267308581
C5_GO_REGULATION_OF_PHAGOCYTOSIS	63	Up	0.00438599186790115	0.0489555267308581
C5_GO_SINGLE_STRANDED_DNA_BINDING	86	Up	0.00438800882750786	0.0489555267308581
C7_GSE14000_UNSTIM_VS_4H_LPS_DC_DN	189	Up	0.00439013394062412	0.0489555267308581
C2_SENESE_HDAC3_TARGETS_UP	481	Up	0.00439184974749971	0.0489555267308581
C2_MARTINEZ_RESPONSE_TO_TRABECTEDIN_DN	270	Up	0.00439850979553518	0.0489974879856818
C2_DURAND_STROMA_S_UP	292	Up	0.00440285680458942	0.0490136447305641
C7_GSE17721_POLYIC_VS_GARDIQUIMOD_16H_BMDC_DN	194	Up	0.00442993366101331	0.049282647914534
C5_GO_POSITIVE_REGULATION_OF_CELL_SUBSTRATE_ADHESION	97	Up	0.00444026031978314	0.0493371878756681
C7_GSE37301_MULTIPOTENT_PROGENITOR_VS_GRAN_MONO_PROGENITOR_DN	191	Up	0.00444271754711551	0.0493371878756681
C7_GSE33424_CD161_HIGH_VS_INT_CD8_TCELL_DN	191	Up	0.0044435833770178	0.0493371878756681
C2_CHIANG_LIVER_CANCER_SUBCLASS_CTNNB1_DN	168	Up	0.00444969020369501	0.0493663820453831
C7_GSE17580_TREG_VS_TEFF_S_MANSONI_INF_UP	191	Up	0.00445204769229092	0.0493663820453831
C2_KUWANO_RNA_STABILIZED_BY_NO	7	Up	0.00447193033368073	0.0494451897854826
C7_GSE17721_CTRL_VS_CPG_24H_BMDC_DN	188	Up	0.00447418240279743	0.0494451897854826
C7_GSE3982_EOSINOPHIL_VS_TH1_DN	195	Up	0.00447821761471299	0.0494451897854826
C7_GSE13485_DAY1_VS_DAY7_YF17D_VACCINE_PBMC_DN	194	Up	0.00447856931368495	0.0494451897854826
C7_GSE21670_UNTREATED_VS_IL6_TREATED_STAT3_KO_CD4_TCELL_DN	194	Up	0.00447899983694792	0.0494451897854826
C5_GO_POSITIVE_REGULATION_OF_TRANSFERASE_ACTIVITY	598	Up	0.00447975079467444	0.0494451897854826
C7_GSE32164_ALTERNATIVELY_ACT_M2_VS_CMYC_INHIBITED_MACROPHAGE_DN	189	Up	0.00448151853759579	0.0494451897854826
C2_KEGG_AUTOIMMUNE_THYROID_DISEASE	36	Up	0.004482531832098	0.0494451897854826
C2_YANG_BREAST_CANCER_ESR1_LASER_DN	50	Up	0.00449013439386656	0.0494967844160366
C2_TONKS_TARGETS_OF_RUNX1_RUNX1T1_FUSION_MONOCYTE_DN	52	Up	0.00450491301841572	0.0495998804656276
C2_ENK_UV_RESPONSE_KERATINOCYTE_UP	506	Up	0.00450551506724157	0.0495998804656276
C7_GSE3720_VD1_VS_VD2_GAMMADELTA_TCELL_DN	186	Up	0.0045082806073007	0.0495998804656276
C7_GSE37605_FOXP3_FUSION_GFP_VS_IRES_GFP_TREG_NOD_UP	194	Up	0.00451769833965603	0.0496599536192199
C7_GSE21360_NAIVE_VS_PRIMARY_MEMORY_CD8_TCELL_UP	169	Up	0.00451961045881441	0.0496599536192199
C2_NEMETH_INFLAMMATORY_RESPONSE_LPS_UP	86	Up	0.00452590401061274	0.049696834369616
C5_GO_T_CELL_DIFFERENTIATION	112	Up	0.0045292373471551	0.0497011836259477
C5_GO_CELLULAR_RESPONSE_TO_STRESS	1499	Up	0.00453398840531512	0.0497168531953963
C5_GO_REGULATION_OF_POLYSACCHARIDE_METABOLIC_PROCESS	42	Up	0.00453654165437574	0.0497168531953963
C2_HUNSBERGER_EXERCISE_REGULATED_GENES	29	Up	0.00456198582990216	0.0499633412477504
C7_GSE19198_1H_VS_6H_IL21_TREATED_TCELL_DN	195	Up	0.00458135650477028	0.0501430358455485
C2_MARTORIATI_MDM4_TARGETS_NEUROEPITHELIUM_UP	167	Up	0.00458434346902671	0.0501432940138338
C5_GO_PROTON_TRANSPORTING_TWO_SECTOR_ATPASE_COMPLEX_PROTON_TRANSPORTING_DOMAIN	21	Down	0.0045949620402331	0.0502158817420095
C5_GO_INTEGRIN_BINDING	101	Up	0.00459691512430546	0.0502158817420095
C5_GO_PROTEIN_TYROSINE_PHOSPHATASE_ACTIVITY	95	Up	0.00461382617603993	0.0503680985321107
C5_GO_POSITIVE_REGULATION_OF_TYPE_I_INTERFERON_PRODUCTION	67	Up	0.00462512189628879	0.0504588572579643
C7_GSE4142_NAIVE_VS_GC_BCELL_DN	189	Up	0.00463100935568588	0.0504905343476552
C7_GSE17721_LPS_VS_CPG_24H_BMDC_DN	196	Up	0.00463968296408	0.0505286126648695
C5_GO_CYTOSKELETON_DEPENDENT_CYTOKINESIS	39	Up	0.00464338881896198	0.0505286126648695
C7_GSE39556_UNTREATED_VS_3H_POLYIC_INJ_MOUSE_CD8A_DC_DN	198	Up	0.00464346035659075	0.0505286126648695
C7_GSE5099_DAY3_VS_DAY7_MCSF_TREATED_MACROPHAGE_DN	160	Up	0.00466591103404093	0.0507094208716299
C2_JACKSON_DNMT1_TARGETS_UP	75	Up	0.00466699796797741	0.0507094208716299
C5_GO_CELLULAR_RESPONSE_TO_LIGHT_STIMULUS	81	Up	0.00467266661785043	0.0507094208716299
C2_LABBE_WNT3A_TARGETS_UP	110	Up	0.0046765668985825	0.0507094208716299
C5_GO_BILE_ACID_METABOLIC_PROCESS	34	Down	0.00467685667573165	0.0507094208716299
C7_GSE22886_NAIVE_TCELL_VS_NEUTROPHIL_UP	197	Up	0.0046780572058752	0.0507094208716299
C2_HANN_RESISTANCE_TO_BCL2_INHIBITOR_UP	32	Up	0.00469804611645014	0.0508934944535549
C2_THUM_SYSTOLIC_HEART_FAILURE_UP	409	Up	0.00471292540658318	0.0510220158699898
C2_BILANGES_SERUM_SENSITIVE_VIA_TSC1	23	Up	0.00471758942132917	0.0510398533237282
C5_GO_SCAFFOLD_PROTEIN_BINDING	44	Up	0.00472107173154252	0.0510448912264735
C6_CORDENONSI_YAP_CONSERVED_SIGNATURE	57	Up	0.00472509800157783	0.0510558003095137
C7_GSE37301_MULTIPOTENT_PROGENITOR_VS_RAG2_KO_NK_CELL_DN	193	Up	0.00473453145519581	0.0510846268069111
C2_SCIBETTA_KDM5B_TARGETS_DN	79	Up	0.0047366045262571	0.0510846268069111
C2_PID_WNT_SIGNALING_PATHWAY	23	Up	0.00473830461701008	0.0510846268069111
C3_E2F_Q3	222	Up	0.00474321293856819	0.0510846268069111
C5_GO_PEPTIDYL_PROLINE_MODIFICATION	51	Up	0.00474443992138506	0.0510846268069111
C7_GSE29618_BCELL_VS_PDC_DAY7_FLU_VACCINE_UP	177	Up	0.00474587987355737	0.0510846268069111
C2_PID_P75_NTR_PATHWAY	67	Up	0.00475842247197997	0.0511870735208984
C7_GSE13484_UNSTIM_VS_12H_YF17D_VACCINE_STIM_PBMC_DN	193	Up	0.00477347258585127	0.0513163466487861
C5_GO_ANTIGEN_RECEPTOR_MEDIATED_SIGNALING_PATHWAY	166	Up	0.00479362025249137	0.0514047248813631
C2_CUI_TCF21_TARGETS_UP	36	Up	0.00479426827585785	0.0514047248813631
C7_GSE37416_0H_VS_12H_F_TULARENSIS_LVS_NEUTROPHIL_DN	192	Up	0.00479706574515938	0.0514047248813631
C5_GO_MIDDLE_EAR_MORPHOGENESIS	18	Up	0.00479927117802715	0.0514047248813631
H_HALLMARK_UV_RESPONSE_DN	143	Up	0.00479954455831945	0.0514047248813631
C5_GO_ACETYL_COA_BIOSYNTHETIC_PROCESS	12	Down	0.00479992112242502	0.0514047248813631
C2_IKEDA_MIR1_TARGETS_UP	53	Up	0.00480513335312081	0.0514223019752903
C2_IIZUKA_LIVER_CANCER_EARLY_RECURRENCE	11	Up	0.00480764031232843	0.0514223019752903
C5_GO_NEURAL_PRECURSOR_CELL_PROLIFERATION	63	Up	0.00481613022968503	0.0514805682984841
C5_GO_EPITHELIAL_TO_MESENCHYMAL_TRANSITION	54	Up	0.00482848312350009	0.0515800271040057
C2_PID_INTEGRIN1_PATHWAY	65	Up	0.00483686462212277	0.051636962946965
C2_POMEROY_MEDULLOBLASTOMA_DESMOPLASIC_VS_CLASSIC_DN	57	Up	0.00485709310875458	0.0518059696958386
C1_chr5q12	37	Up	0.00485881885865468	0.0518059696958386
C2_LEE_LIVER_CANCER_MYC_TGFA_DN	64	Down	0.00486495086385031	0.0518386861254478
C2_VERRECCHIA_EARLY_RESPONSE_TO_TGFB1	57	Up	0.00488056526757908	0.051972337880872
C5_GO_INTRACELLULAR_PROTEIN_TRANSPORT	760	Up	0.00488847976420678	0.0520069960079368
C5_GO_PROTEIN_SUMOYLATION	115	Up	0.00489029943086452	0.0520069960079368
C2_PID_ERBB1_DOWNSTREAM_PATHWAY	102	Up	0.00489482152252482	0.0520069960079368
C2_WOOD_EBV_EBNA1_TARGETS_DN	46	Up	0.00489611397911727	0.0520069960079368
C2_FULCHER_INFLAMMATORY_RESPONSE_LECTIN_VS_LPS_UP	551	Up	0.00490154403381332	0.0520261565041316
C7_GSE26488_CTRL_VS_PEPTIDE_INJECTION_HDAC7_DELTAP_TG_OT2_THYMOCYTE_DN	196	Up	0.00490641059831382	0.0520261565041316
C7_GSE22196_HEALTHY_VS_OBESE_MOUSE_SKIN_GAMMADELTA_TCELL_DN	195	Up	0.004908900943867	0.0520261565041316
C2_BIOCARTA_IL17_PATHWAY	14	Up	0.00491184065906081	0.0520261565041316
H_HALLMARK_TGF_BETA_SIGNALING	53	Up	0.0049132910639798	0.0520261565041316
C2_BENPORATH_MYC_MAX_TARGETS	757	Up	0.00491897340255748	0.0520357946345651
C5_GO_PROTEIN_FOLDING_IN_ENDOPLASMIC_RETICULUM	11	Up	0.00492035171770606	0.0520357946345651
C7_GSE22886_IGM_MEMORY_BCELL_VS_BLOOD_PLASMA_CELL_DN	194	Up	0.00492455173608336	0.0520373109347188
C5_GO_NEGATIVE_REGULATION_OF_EPITHELIAL_CELL_APOPTOTIC_PROCESS	34	Up	0.00492664571345781	0.0520373109347188
C5_GO_POSITIVE_REGULATION_OF_INSULIN_LIKE_GROWTH_FACTOR_RECEPTOR_SIGNALING_PATHWAY	10	Up	0.00493107636218298	0.0520516176696808
C7_GSE39152_BRAIN_VS_SPLEEN_CD103_NEG_MEMORY_CD8_TCELL_UP	196	Up	0.00493846599744451	0.0520546952010469
C5_GO_REGULATION_OF_INTRINSIC_APOPTOTIC_SIGNALING_PATHWAY_IN_RESPONSE_TO_DNA_DAMAGE_BY_P53_CLASS_MEDIATOR	14	Up	0.00493968707277209	0.0520546952010469
C2_EPPERT_PROGENITOR	133	Up	0.00494059692056506	0.0520546952010469
C2_NAGASHIMA_NRG1_SIGNALING_UP	170	Up	0.00494403627273657	0.052058517592393
C7_GSE26343_UNSTIM_VS_LPS_STIM_NFAT5_KO_MACROPHAGE_DN	195	Up	0.0049728431956938	0.0523292784293127
C7_GSE6674_CPG_VS_CPG_AND_ANTI_IGM_STIM_BCELL_DN	196	Up	0.0049887867594514	0.0524393194514292
C7_GSE22886_DAY0_VS_DAY1_MONOCYTE_IN_CULTURE_UP	197	Up	0.00498998358157425	0.0524393194514292
C2_LOPEZ_MESOTELIOMA_SURVIVAL_TIME_UP	13	Up	0.00499288940676527	0.0524393194514292
C5_GO_MITOTIC_DNA_INTEGRITY_CHECKPOINT	98	Up	0.0049962517329749	0.0524393194514292
C2_PID_ANGIOPOIETIN_RECEPTOR_PATHWAY	50	Up	0.00499879571391497	0.0524393194514292
C7_GSE3982_BASOPHIL_VS_NKCELL_UP	177	Up	0.00501313249687105	0.0525571344359077
C2_WONG_ADULT_TISSUE_STEM_MODULE	692	Up	0.00501965505191539	0.0525929307327927
C7_GSE3982_EOSINOPHIL_VS_BASOPHIL_DN	188	Up	0.00503688851315085	0.052671997331094
C5_GO_CYTOKINESIS	84	Up	0.00503745164578914	0.052671997331094
C2_FINAK_BREAST_CANCER_SDPP_SIGNATURE	22	Up	0.00503748161485614	0.052671997331094
C7_GSE25088_CTRL_VS_ROSIGLITAZONE_STIM_STAT6_KO_MACROPHAGE_UP	172	Up	0.00503965272023173	0.052671997331094
C7_GSE25123_WT_VS_PPARG_KO_MACROPHAGE_IL4_STIM_DN	192	Up	0.00504549076639297	0.052674396436663
C7_GSE4984_GALECTIN1_VS_VEHICLE_CTRL_TREATED_DC_DN	189	Up	0.00504610818650379	0.052674396436663
C5_GO_LYMPHOCYTE_MEDIATED_IMMUNITY	109	Up	0.00504936607653557	0.0526759083730323
C2_RUTELLA_RESPONSE_TO_HGF_UP	407	Up	0.00505324233123672	0.0526819786410873
C2_KIM_ALL_DISORDERS_CALB1_CORR_UP	534	Up	0.00505768308276998	0.0526819786410873
C7_GSE37416_0H_VS_3H_F_TULARENSIS_LVS_NEUTROPHIL_DN	190	Up	0.00505928817988103	0.0526819786410873
C5_GO_REGULATION_OF_OXIDATIVE_STRESS_INDUCED_NEURON_DEATH	11	Up	0.00506476174048829	0.0527065396130396
C5_GO_POSITIVE_REGULATION_OF_CANONICAL_WNT_SIGNALING_PATHWAY	115	Up	0.00510208096442683	0.0530622692065558
C7_GSE1460_INTRATHYMIC_T_PROGENITOR_VS_THYMIC_STROMAL_CELL_DN	195	Up	0.00510955722382889	0.0531073819314549
C7_GSE411_WT_VS_SOCS3_KO_MACROPHAGE_IL6_STIM_100MIN_UP	197	Up	0.00512381853025562	0.0532229179560806
C5_GO_RESPONSE_TO_GROWTH_FACTOR	447	Up	0.0051368718703212	0.0533104470407012
C2_SHEPARD_CRUSH_AND_BURN_MUTANT_UP	191	Up	0.00513854613340723	0.0533104470407012
C2_HELLER_HDAC_TARGETS_SILENCED_BY_METHYLATION_DN	268	Up	0.00514815050932205	0.0533773619903422
C2_KAAB_FAILED_HEART_ATRIUM_DN	141	Up	0.00516046991249495	0.0534723278562934
C2_SLEBOS_HEAD_AND_NECK_CANCER_WITH_HPV_UP	78	Up	0.00517910400897335	0.0536325697281751
C5_GO_PEPTIDYL_PROLINE_HYDROXYLATION	12	Up	0.00518595912741	0.0536707121681374
C2_GERHOLD_ADIPOGENESIS_DN	64	Up	0.00519501924758971	0.053731614112754
C2_LANDIS_ERBB2_BREAST_TUMORS_324_UP	148	Up	0.00520209881284465	0.0537719694637412
C7_GSE15930_NAIVE_VS_24H_IN_VITRO_STIM_IL12_CD8_TCELL_DN	197	Up	0.00521309013189995	0.0538233633001203
C7_GSE28737_BCL6_HET_VS_BCL6_KO_FOLLICULAR_BCELL_DN	192	Up	0.00521486169545263	0.0538233633001203
C2_JIANG_HYPOXIA_VIA_VHL	34	Up	0.00521661342782326	0.0538233633001203
C5_GO_CEREBELLAR_GRANULAR_LAYER_DEVELOPMENT	11	Up	0.00523276806852281	0.0539571410648838
C5_GO_REGULATION_OF_SIGNAL_TRANSDUCTION_BY_P53_CLASS_MEDIATOR	160	Up	0.00524419378957703	0.0540420238206047
C2_LU_AGING_BRAIN_UP	250	Up	0.00525251588090943	0.0540540202556038
C5_GO_REGULATION_OF_WNT_SIGNALING_PATHWAY	299	Up	0.00525403646918607	0.0540540202556038
C7_GSE45365_HEALTHY_VS_MCMV_INFECTION_CD8A_DC_IFNAR_KO_DN	195	Up	0.00525494139356234	0.0540540202556038
C7_GSE21670_UNTREATED_VS_TGFB_IL6_TREATED_STAT3_KO_CD4_TCELL_UP	198	Up	0.00527139291770573	0.0541903034996954
C2_DAZARD_RESPONSE_TO_UV_NHEK_UP	226	Up	0.00527710027552071	0.0542009583659037
C7_GSE46468_LUNG_INNATE_LYMPHOID_CELL_VS_SPLEEN_CD4_TCELL_DN	195	Up	0.00527883572998104	0.0542009583659037
C7_GSE42088_UNINF_VS_LEISHMANIA_INF_DC_24H_DN	190	Up	0.00529902932207696	0.054369461676324
C5_GO_RETROGRADE_VESICLE_MEDIATED_TRANSPORT_GOLGI_TO_ER	77	Up	0.00530167317333105	0.054369461676324
C1_chr2q36	38	Up	0.00531217542255318	0.0544441673682753
C5_GO_HISTONE_PHOSPHORYLATION	25	Up	0.00532857096759986	0.0545791460912574
C5_GO_NEGATIVE_REGULATION_OF_RESPONSE_TO_OXIDATIVE_STRESS	32	Up	0.00533552252781637	0.054617287775669
C2_AMIT_EGF_RESPONSE_60_MCF10A	38	Up	0.00534296150053714	0.0546603697403803
C7_GSE42021_TREG_PLN_VS_TREG_PRECURSORS_THYMUS_DN	193	Up	0.00534752739972376	0.0546607962645587
C5_GO_ORGANIC_ACID_CATABOLIC_PROCESS	196	Down	0.00534946389776664	0.0546607962645587
C5_GO_EXTRACELLULAR_MATRIX_BINDING	48	Up	0.00535568367325694	0.0546864963169475
C6_KRAS.DF.V1_UP	187	Up	0.00535844281623421	0.0546864963169475
C3_CACTGTG_MIR128A_MIR128B	327	Up	0.00536918994548235	0.0547543043551052
C7_GSE32901_NAIVE_VS_TH1_CD4_TCELL_DN	158	Up	0.00537155872758552	0.0547543043551052
C7_GSE9650_EFFECTOR_VS_MEMORY_CD8_TCELL_UP	191	Up	0.00538019397031712	0.054797865834392
C2_SA_REG_CASCADE_OF_CYCLIN_EXPR	13	Up	0.00538307384313441	0.054797865834392
C2_ZUCCHI_METASTASIS_UP	39	Up	0.00539190348337985	0.054797865834392
C2_ROME_INSULIN_TARGETS_IN_MUSCLE_UP	436	Up	0.00539202551364072	0.054797865834392
C2_KEGG_TGF_BETA_SIGNALING_PATHWAY	80	Up	0.00539344764272701	0.054797865834392
C7_GSE20727_CTRL_VS_ROS_INHIBITOR_TREATED_DC_UP	190	Up	0.0053952629560958	0.054797865834392
C7_GSE3982_EFF_MEMORY_CD4_TCELL_VS_TH1_DN	194	Up	0.00539978205102218	0.0548108650781922
C2_PID_AP1_PATHWAY	65	Up	0.00540502019062061	0.0548311430728366
C5_GO_CELLULAR_MACROMOLECULE_LOCALIZATION	1203	Up	0.00540981037249244	0.0548468551905
C7_GSE22229_RENAL_TRANSPLANT_IMMUNOSUPP_THERAPY_VS_HEALTHY_PBMC_UP	194	Up	0.0054191883905362	0.0549090339857862
C5_GO_POSITIVE_REGULATION_OF_CELL_CELL_ADHESION	224	Up	0.00542263345205402	0.0549110596302849
C7_GSE339_EX_VIVO_VS_IN_CULTURE_CD4CD8DN_DC_UP	193	Up	0.00543406567936108	0.0549468180749289
C7_GSE2706_2H_VS_8H_R848_STIM_DC_DN	186	Up	0.00543439384090628	0.0549468180749289
C7_GSE24634_IL4_VS_CTRL_TREATED_NAIVE_CD4_TCELL_DAY7_UP	191	Up	0.00543590647464281	0.0549468180749289
C7_GSE40068_CXCR5POS_BCL6POS_TFH_VS_CXCR5NEG_BCL6NEG_CD4_TCELL_DN	195	Up	0.00544071201463156	0.0549625599997496
C2_REACTOME_SIGNALING_BY_CONSTITUTIVELY_ACTIVE_EGFR	17	Up	0.00546543193496931	0.0551793399591979
C7_GSE21360_NAIVE_VS_SECONDARY_MEMORY_CD8_TCELL_UP	176	Up	0.00547473887015658	0.0552403437220748
C7_GSE3982_EOSINOPHIL_VS_TH2_DN	193	Up	0.00549025161669486	0.0553402657673345
C5_GO_VASCULATURE_DEVELOPMENT	453	Up	0.00549118292201138	0.0553402657673345
C5_GO_TRANSPORT_VESICLE	323	Up	0.00550212332045748	0.0554101570690493
C2_MILI_PSEUDOPODIA_HAPTOTAXIS_DN	663	Up	0.005504667220204	0.0554101570690493
C7_GSE2706_UNSTIM_VS_8H_LPS_AND_R848_DC_DN	187	Up	0.00551138972475256	0.055444842766075
C2_ACEVEDO_LIVER_CANCER_UP	954	Up	0.00551922274079369	0.0554906524046168
C5_GO_RESPONSE_TO_UV_B	13	Up	0.0055257343516023	0.0554921354819397
C2_ALCALAY_AML_BY_NPM1_LOCALIZATION_UP	129	Up	0.00552592921736708	0.0554921354819397
C7_GSE12392_CD8A_POS_VS_NEG_SPLEEN_DC_DN	192	Up	0.00553247757571317	0.0554979518191764
C2_JI_METASTASIS_REPRESSED_BY_STK11	27	Up	0.00553306806447318	0.0554979518191764
C7_GSE13493_DP_VS_CD4INTCD8POS_THYMOCYTE_DN	189	Up	0.00554624595765248	0.0555872858773957
C2_KIM_WT1_TARGETS_12HR_UP	158	Up	0.00555458736146887	0.0555872858773957
C2_PID_RET_PATHWAY	39	Up	0.00555734731765909	0.0555872858773957
C5_GO_REGULATION_OF_BINDING	274	Up	0.00555797202132259	0.0555872858773957
C7_GSE22601_DOUBLE_POSITIVE_VS_CD8_SINGLE_POSITIVE_THYMOCYTE_DN	197	Up	0.00555840007709671	0.0555872858773957
C2_KAUFFMANN_DNA_REPAIR_GENES	221	Up	0.00557877721050491	0.0557271407842064
C5_GO_REGULATION_OF_HISTONE_H3_K9_METHYLATION	17	Up	0.00558089252765449	0.0557271407842064
C7_GSE7509_UNSTIM_VS_IFNA_STIM_IMMATURE_DC_UP	170	Up	0.00558226485605046	0.0557271407842064
C2_BURTON_ADIPOGENESIS_2	72	Up	0.0055879712051695	0.0557512150723308
C7_GSE411_100MIN_VS_400MIN_IL6_STIM_MACROPHAGE_DN	199	Up	0.00559550268872146	0.0557614240723258
C5_GO_MEMBRANE_ORGANIZATION	858	Up	0.00559558525351984	0.0557614240723258
C2_REACTOME_ADHERENS_JUNCTIONS_INTERACTIONS	26	Up	0.00560775761002352	0.055849833148445
C2_PEDERSEN_METASTASIS_BY_ERBB2_ISOFORM_1	44	Up	0.00561109887401621	0.0558502376748402
C2_REACTOME_PYRUVATE_METABOLISM_AND_CITRIC_ACID_TCA_CYCLE	40	Down	0.00561514270961866	0.0558576306816327
C2_FOSTER_TOLERANT_MACROPHAGE_DN	405	Up	0.0056385781970096	0.0559857648934389
C7_GSE32423_MEMORY_VS_NAIVE_CD8_TCELL_IL7_IL4_DN	195	Up	0.00564256086386463	0.0559857648934389
C7_GSE360_CTRL_VS_T_GONDII_DC_DN	180	Up	0.005642747896798	0.0559857648934389
C2_REACTOME_INTERFERON_ALPHA_BETA_SIGNALING	53	Up	0.00564871436656501	0.0559857648934389
C5_GO_METHYLOSOME	12	Up	0.00565102708358183	0.0559857648934389
C2_WANG_NEOPLASTIC_TRANSFORMATION_BY_CCND1_MYC	17	Up	0.00565234355933075	0.0559857648934389
C2_DER_IFN_ALPHA_RESPONSE_UP	73	Up	0.00566057794519224	0.0559857648934389
C7_GSE29618_MONOCYTE_VS_PDC_DAY7_FLU_VACCINE_UP	195	Up	0.00566075997878245	0.0559857648934389
C7_GSE43955_1H_VS_20H_ACT_CD4_TCELL_UP	195	Up	0.00566355094635234	0.0559857648934389
C2_MEISSNER_NPC_HCP_WITH_H3K27ME3	63	Up	0.00566668052516737	0.0559857648934389
C2_MARKS_ACETYLATED_NON_HISTONE_PROTEINS	12	Up	0.0056683360272293	0.0559857648934389
C5_GO_G1_DNA_DAMAGE_CHECKPOINT	71	Up	0.0056704927100856	0.0559857648934389
C5_GO_RIBOSOMAL_LARGE_SUBUNIT_ASSEMBLY	22	Up	0.00567103605149543	0.0559857648934389
C2_SCHAEFFER_PROSTATE_DEVELOPMENT_48HR_DN	405	Up	0.00569195231718436	0.0561451342560954
C2_KEGG_HYPERTROPHIC_CARDIOMYOPATHY_HCM	78	Up	0.00569646323853706	0.0561451342560954
C7_GSE27859_DC_VS_CD11C_INT_F480_INT_DC_DN	197	Up	0.00569713347424596	0.0561451342560954
C7_GSE17974_0H_VS_6H_IN_VITRO_ACT_CD4_TCELL_DN	196	Up	0.00571994906224607	0.0563371700129603
C5_GO_REGULATION_OF_MITOTIC_CELL_CYCLE	456	Up	0.00572450166457408	0.056349210393402
C5_GO_DNA_PACKAGING	162	Up	0.00572786026333318	0.0563494904161981
C5_GO_NEGATIVE_REGULATION_OF_PROTEIN_BINDING	78	Up	0.0057393294677631	0.0564215261682481
C2_KEGG_DRUG_METABOLISM_OTHER_ENZYMES	51	Down	0.00574277993155193	0.0564215261682481
C7_GSE41176_UNSTIM_VS_ANTI_IGM_STIM_BCELL_1H_UP	186	Up	0.00574518583936478	0.0564215261682481
C2_YOSHIMURA_MAPK8_TARGETS_DN	352	Up	0.00574879239502889	0.0564241972832273
C2_REACTOME_CITRIC_ACID_CYCLE_TCA_CYCLE	19	Down	0.00575254261810868	0.0564282745745026
C2_ONKEN_UVEAL_MELANOMA_DN	511	Up	0.00576010106435992	0.0564696814078993
C5_GO_CHROMATIN_ASSEMBLY_OR_DISASSEMBLY	148	Up	0.00576459716471144	0.0564810356827344
C7_GSE9988_ANTI_TREM1_VS_ANTI_TREM1_AND_LPS_MONOCYTE_DN	180	Up	0.00577692932187152	0.0565691094070532
C5_GO_TRANSFORMING_GROWTH_FACTOR_BETA_RECEPTOR_SIGNALING_PATHWAY	88	Up	0.00581227265925601	0.0568822820516316
C2_BERTUCCI_MEDULLARY_VS_DUCTAL_BREAST_CANCER_DN	163	Up	0.00582658431487186	0.0569893833479461
C7_GSE21546_WT_VS_SAP1A_KO_DP_THYMOCYTES_UP	188	Up	0.0058340042903667	0.057028992834948
C2_REACTOME_ADAPTIVE_IMMUNE_SYSTEM	495	Up	0.0058539172067094	0.0571906079992666
C7_GSE18804_SPLEEN_MACROPHAGE_VS_BRAIN_TUMORAL_MACROPHAGE_UP	181	Up	0.00586851781854638	0.057300167344272
C5_GO_AMINOGLYCAN_CATABOLIC_PROCESS	67	Up	0.00587772658435369	0.057356984736937
C2_NING_CHRONIC_OBSTRUCTIVE_PULMONARY_DISEASE_DN	116	Up	0.00588722544606643	0.0574060828433416
C2_SCHOEN_NFKB_SIGNALING	33	Up	0.00588954316033573	0.0574060828433416
C7_GSE8921_3H_VS_24H_TLR1_2_STIM_MONOCYTE_DN	192	Up	0.00589948787063937	0.0574699103391415
C2_CAFFAREL_RESPONSE_TO_THC_24HR_5_UP	32	Up	0.00591213953420665	0.0575600190208923
C2_SA_G2_AND_M_PHASES	8	Up	0.00592902708257867	0.057661383967082
C5_GO_LEUKOCYTE_MIGRATION	237	Up	0.00592936635557725	0.057661383967082
C2_MAYBURD_RESPONSE_TO_L663536_DN	53	Up	0.00593469793909541	0.0576800826119663
C2_REACTOME_LOSS_OF_NLP_FROM_MITOTIC_CENTROSOMES	55	Up	0.00594234427223049	0.0577212442195248
C5_GO_CELL_CHEMOTAXIS	148	Up	0.00596761101335495	0.0579334170722772
C7_GSE22886_NAIVE_BCELL_VS_MONOCYTE_DN	196	Up	0.00597277634101323	0.0579503144875487
C2_PID_INSULIN_GLUCOSE_PATHWAY	25	Up	0.00599887672397396	0.0581701965881738
C2_WEBER_METHYLATED_LCP_IN_FIBROBLAST_UP	7	Down	0.00600634645180762	0.0582092716558057
C7_GSE22601_CD4_SINGLE_POSITIVE_VS_CD8_SINGLE_POSITIVE_THYMOCYTE_UP	196	Up	0.00602142454665324	0.0582897776050734
C2_BOQUEST_STEM_CELL_CULTURED_VS_FRESH_UP	412	Up	0.00602223970710983	0.0582897776050734
C7_GSE40225_WT_VS_RIP_B7X_DIABETIC_MOUSE_PANCREATIC_CD8_TCELL_DN	192	Up	0.00602498794582315	0.0582897776050734
C2_CREIGHTON_ENDOCRINE_THERAPY_RESISTANCE_1	507	Up	0.00603298587175796	0.0582930759502016
C2_MILI_PSEUDOPODIA	43	Up	0.00603527014396827	0.0582930759502016
C2_REACTOME_SOS_MEDIATED_SIGNALLING	14	Up	0.00603566391257923	0.0582930759502016
C2_GENTILE_UV_LOW_DOSE_DN	65	Up	0.00603963659748946	0.0582981693474724
C5_GO_NUCLEUS_ORGANIZATION	131	Up	0.00604454624182899	0.058312295871145
C7_GSE36888_UNTREATED_VS_IL2_TREATED_STAT5_AB_KNOCKIN_TCELL_17H_UP	179	Up	0.00604979798973877	0.0583297047204386
C7_GSE17301_ACD3_ACD28_VS_ACD3_ACD28_AND_IFNA5_STIM_CD8_TCELL_DN	195	Up	0.00607070754672955	0.0584700160479055
C2_HAHTOLA_SEZARY_SYNDROM_UP	93	Up	0.00607126163915667	0.0584700160479055
C7_GSE45365_NK_CELL_VS_CD11B_DC_DN	197	Up	0.0060753641416245	0.0584762438227692
C5_GO_REGULATION_OF_DNA_TEMPLATED_TRANSCRIPTION_INITIATION	30	Up	0.00608408552943504	0.0585268966705914
C5_GO_CHROMATIN_DNA_BINDING	74	Up	0.0060892593125716	0.0585433845613773
C2_KYNG_DNA_DAMAGE_BY_GAMMA_AND_UV_RADIATION	86	Up	0.00609788121718698	0.0585889784519203
C5_GO_MATURATION_OF_LSU_RRNA	13	Up	0.00610191015855839	0.0585889784519203
C2_PID_ER_NONGENOMIC_PATHWAY	39	Up	0.00610438916203153	0.0585889784519203
C3_SRF_01	47	Up	0.00611429694675891	0.0586508042154804
C2_PID_P53_DOWNSTREAM_PATHWAY	134	Up	0.00613037630471864	0.0587480225817857
C7_GSE39820_CTRL_VS_TGFBETA1_IL6_CD4_TCELL_UP	194	Up	0.00613466601377921	0.0587480225817857
C7_GSE3982_CTRL_VS_LPS_48H_DC_DN	189	Up	0.00613484758004936	0.0587480225817857
C5_GO_MIDBODY	131	Up	0.00616664971027622	0.0590191552284623
C7_GSE43955_10H_VS_60H_ACT_CD4_TCELL_DN	193	Up	0.00617013684765379	0.0590191552284623
C5_GO_REGULATION_OF_CELLULAR_PROTEIN_CATABOLIC_PROCESS	271	Up	0.00617442791852866	0.0590268332256629
C5_GO_LOW_DENSITY_LIPOPROTEIN_PARTICLE_RECEPTOR_BINDING	17	Up	0.00618618633518106	0.0591058492250699
C7_GSE22140_GERMFREE_VS_SPF_ARTHRITIC_MOUSE_CD4_TCELL_UP	191	Up	0.00619917003045326	0.0591964763461058
C2_JECHLINGER_EPITHELIAL_TO_MESENCHYMAL_TRANSITION_UP	69	Up	0.00620300459327809	0.0591996845588599
C2_NEBEN_AML_WITH_FLT3_OR_NRAS_DN	12	Up	0.00622126205662849	0.0592906137994444
C5_GO_CARBOHYDRATE_DERIVATIVE_CATABOLIC_PROCESS	166	Up	0.0062227608737998	0.0592906137994444
C2_APRELIKOVA_BRCA1_TARGETS	46	Up	0.00622304415269861	0.0592906137994444
C2_REACTOME_PHOSPHORYLATION_OF_CD3_AND_TCR_ZETA_CHAINS	14	Up	0.0062296062540618	0.0593197340602024
C7_GSE29618_BCELL_VS_MONOCYTE_DAY7_FLU_VACCINE_UP	175	Up	0.00623920565830314	0.0593337672583999
C2_REACTOME_PROLONGED_ERK_ACTIVATION_EVENTS	19	Up	0.00623930239900422	0.0593337672583999
C7_GSE1925_CTRL_VS_24H_IFNG_STIM_IFNG_PRIMED_MACROPHAGE_DN	196	Up	0.00624476917574864	0.0593337672583999
C5_GO_REGULATION_OF_ESTABLISHMENT_OF_PROTEIN_LOCALIZATION_TO_CHROMOSOME	11	Up	0.00624510605089594	0.0593337672583999
C2_SEIDEN_MET_SIGNALING	19	Up	0.00625890628592634	0.0594130761662054
C5_GO_T_CELL_RECEPTOR_COMPLEX	17	Up	0.00626047602413239	0.0594130761662054
C2_BIOCARTA_EXTRINSIC_PATHWAY	13	Up	0.00626471852390623	0.0594200124120052
C5_GO_DENDRITIC_SPINE_ORGANIZATION	16	Up	0.00627242371899544	0.0594597656857826
C2_TONKS_TARGETS_OF_RUNX1_RUNX1T1_FUSION_MONOCYTE_UP	199	Up	0.00628182607371637	0.0595009476643855
C6_LEF1_UP.V1_UP	176	Up	0.00628380080824164	0.0595009476643855
C2_DAVICIONI_MOLECULAR_ARMS_VS_ERMS_DN	174	Up	0.00628973383647313	0.0595080173284903
C7_GSE42021_TCONV_PLN_VS_CD24INT_TCONV_THYMUS_UP	193	Up	0.00629158105316879	0.0595080173284903
C5_GO_POSITIVE_REGULATION_OF_WNT_SIGNALING_PATHWAY	146	Up	0.00630807866784123	0.0595393207314844
C5_GO_PROTEASOME_BINDING	16	Up	0.00631253545538994	0.0595393207314844
C7_GSE40274_CTRL_VS_FOXP3_AND_SATB1_TRANSDUCED_ACTIVATED_CD4_TCELL_UP	157	Up	0.00631818213948012	0.0595393207314844
C7_GSE9239_CTRL_VS_TNF_INHIBITOR_TREATED_DC_DN	194	Up	0.00631937492276887	0.0595393207314844
C5_GO_POLYSOME	41	Up	0.00632275769503081	0.0595393207314844
C5_GO_PROSTANOID_METABOLIC_PROCESS	27	Up	0.00632556552500825	0.0595393207314844
C2_ENK_UV_RESPONSE_EPIDERMIS_UP	283	Up	0.00632577717312134	0.0595393207314844
C5_GO_CELLULAR_RESPONSE_TO_INORGANIC_SUBSTANCE	147	Up	0.00632603620377447	0.0595393207314844
C7_GSE24634_IL4_VS_CTRL_TREATED_NAIVE_CD4_TCELL_DAY3_UP	188	Up	0.00632655863573128	0.0595393207314844
C5_GO_POSITIVE_REGULATION_OF_SUBSTRATE_ADHESION_DEPENDENT_CELL_SPREADING	28	Up	0.00633827850696789	0.0595891810699651
C2_GRADE_COLON_VS_RECTAL_CANCER_UP	37	Up	0.00633889994243468	0.0595891810699651
C5_GO_CELLULAR_RESPONSE_TO_INTERFERON_GAMMA	106	Up	0.00634569152137758	0.059604504921494
C5_GO_COLLAGEN_BINDING	62	Up	0.00635170964216314	0.059604504921494
C7_GSE34515_CD16_NEG_MONOCYTE_VS_DC_UP	192	Up	0.00635361171082588	0.059604504921494
C2_BARRIER_CANCER_RELAPSE_NORMAL_SAMPLE_UP	31	Up	0.00635462010982656	0.059604504921494
C2_LIN_NPAS4_TARGETS_DN	64	Up	0.00636715384272033	0.0596889807050807
C5_GO_MYELOID_LEUKOCYTE_ACTIVATION	91	Up	0.0063743890752215	0.0596978856459084
C7_GSE20715_0H_VS_48H_OZONE_LUNG_DN	195	Up	0.00637515982283296	0.0596978856459084
C2_FARMER_BREAST_CANCER_BASAL_VS_LULMINAL	321	Up	0.00639409640301695	0.059842093603678
C7_GSE17721_LPS_VS_POLYIC_8H_BMDC_UP	193	Up	0.00640230596137545	0.0598597469533708
C2_LABBE_TGFB1_TARGETS_UP	98	Up	0.0064030578562497	0.0598597469533708
C7_GSE33162_UNTREATED_VS_4H_LPS_STIM_HDAC3_KO_MACROPHAGE_UP	195	Up	0.00641023487359322	0.0598937516819828
C2_HELLER_HDAC_TARGETS_DN	280	Up	0.00643578488291066	0.0600992913927877
C7_GSE3920_IFNB_VS_IFNG_TREATED_ENDOTHELIAL_CELL_UP	153	Up	0.00645327008494386	0.060229334311823
C2_BIOCARTA_CTLA4_PATHWAY	18	Up	0.00646529831515919	0.0603083311966972
C5_GO_RESPONSE_TO_X_RAY	29	Up	0.0064733709051222	0.0603503631325469
C5_GO_RNA_PROCESSING	805	Up	0.00647933942600921	0.060372743627479
C2_KEGG_FOCAL_ADHESION	192	Up	0.00648311854556492	0.0603736952142512
C7_GSE20715_0H_VS_24H_OZONE_LUNG_UP	193	Up	0.00648657750130067	0.0603736952142512
C7_GSE3039_ALPHAALPHA_VS_ALPHABETA_CD8_TCELL_UP	193	Up	0.00651340675051614	0.0605601857357377
C5_GO_REGULATION_OF_RNA_POLYMERASE_II_TRANSCRIPTIONAL_PREINITIATION_COMPLEX_ASSEMBLY	13	Up	0.0065165162138828	0.0605601857357377
C2_LINDGREN_BLADDER_CANCER_CLUSTER_1_UP	118	Up	0.00652059912409177	0.0605601857357377
C2_BIOCARTA_DC_PATHWAY	16	Up	0.00652208481522532	0.0605601857357377
C2_ABDELMOHSEN_ELAVL4_TARGETS	16	Up	0.00652450910680514	0.0605601857357377
C2_CAFFAREL_RESPONSE_TO_THC_DN	31	Up	0.00652865155944022	0.0605654128493903
C5_GO_ACTIVATION_OF_INNATE_IMMUNE_RESPONSE	195	Up	0.00653569560490432	0.0605975371674444
C7_GSE24292_WT_VS_PPARG_KO_MACROPHAGE_UP	196	Up	0.00654327529160072	0.0606345899283547
C2_GALLUZZI_PERMEABILIZE_MITOCHONDRIA	40	Up	0.00655052730674325	0.0606465812890786
C2_XU_RESPONSE_TO_TRETINOIN_AND_NSC682994_DN	15	Up	0.00655197088504519	0.0606465812890786
C5_GO_TRANSCRIPTION_COUPLED_NUCLEOTIDE_EXCISION_REPAIR	70	Up	0.00655532162270107	0.0606465812890786
C2_REACTOME_CYTOCHROME_P450_ARRANGED_BY_SUBSTRATE_TYPE	44	Down	0.00657830113808714	0.0608259199768155
C7_GSE42021_CD24HI_VS_CD24LOW_TCONV_THYMUS_DN	196	Up	0.00658733096225407	0.060876148122502
C5_GO_ANGIOGENESIS	284	Up	0.00660847430507747	0.0610247065764272
C5_GO_DNA_SECONDARY_STRUCTURE_BINDING	23	Up	0.00661139910470971	0.0610247065764272
C5_GO_POSTREPLICATION_REPAIR	53	Up	0.00661422562857795	0.0610247065764272
C5_GO_REGULATION_OF_LEUKOCYTE_PROLIFERATION	190	Up	0.00662128862213937	0.0610565802589756
C5_GO_RNA_BINDING	1529	Up	0.00663417275660429	0.0611386113218143
C7_GSE2706_R848_VS_LPS_8H_STIM_DC_DN	177	Up	0.00663797536155299	0.0611386113218143
C2_MOREAUX_B_LYMPHOCYTE_MATURATION_BY_TACI_DN	73	Up	0.0066479019328894	0.0611386113218143
C5_GO_RESPONSE_TO_ABIOTIC_STIMULUS	963	Up	0.00664818458102725	0.0611386113218143
C2_KONG_E2F1_TARGETS	10	Up	0.00664825038899228	0.0611386113218143
C7_GSE3039_NKT_CELL_VS_ALPHABETA_CD8_TCELL_UP	195	Up	0.00667978272454711	0.0613952218805332
C2_JIANG_HYPOXIA_CANCER	82	Up	0.00668752291940247	0.0614179655127275
C5_GO_METAPHASE_PLATE_CONGRESSION	42	Up	0.00669135347473872	0.0614179655127275
C2_KUMAR_PATHOGEN_LOAD_BY_MACROPHAGES	243	Up	0.00669488582866739	0.0614179655127275
C5_GO_CHAPERONE_MEDIATED_PROTEIN_FOLDING	46	Up	0.00669677598079205	0.0614179655127275
C5_GO_T_HELPER_1_TYPE_IMMUNE_RESPONSE	18	Up	0.00670744328523337	0.0614807280140945
C7_GSE360_HIGH_VS_LOW_DOSE_B_MALAYI_DC_DN	192	Up	0.00671257063399821	0.0614807280140945
C5_GO_ENDOPLASMIC_RETICULUM_CHAPERONE_COMPLEX	11	Up	0.00671451955381163	0.0614807280140945
C5_GO_BIOLOGICAL_ADHESION	956	Up	0.00672887699322715	0.0615613713281342
C7_GSE25123_CTRL_VS_ROSIGLITAZONE_STIM_MACROPHAGE_DN	189	Up	0.00673060321240165	0.0615613713281342
C2_LI_WILMS_TUMOR_ANAPLASTIC_UP	19	Up	0.00673605669006685	0.0615651960840018
C2_BIOCARTA_G1_PATHWAY	28	Up	0.00674345444054903	0.0615651960840018
C2_KIM_WT1_TARGETS_8HR_UP	161	Up	0.00674506159760853	0.0615651960840018
C7_GSE22886_NAIVE_BCELL_VS_NEUTROPHIL_DN	191	Up	0.00674886975516901	0.0615651960840018
C5_GO_NUCLEOSOMAL_DNA_BINDING	30	Up	0.00674921332875263	0.0615651960840018
C2_MENSSEN_MYC_TARGETS	53	Up	0.00675605924052607	0.0615867127418517
C7_GSE36826_WT_VS_IL1R_KO_SKIN_DN	191	Up	0.00675885146041124	0.0615867127418517
C5_GO_XENOPHAGY	98	Up	0.00676528449802462	0.0616121523095127
C2_HOSHIDA_LIVER_CANCER_SUBCLASS_S2	113	Up	0.00679542245124022	0.0618533315209444
C7_GSE26669_CTRL_VS_COSTIM_BLOCK_MLR_CD8_TCELL_UP	197	Up	0.00680694138384793	0.0619248683634897
C7_GSE360_LOW_DOSE_B_MALAYI_VS_M_TUBERCULOSIS_MAC_DN	188	Up	0.00681147116029078	0.061932779958775
C2_MAHAJAN_RESPONSE_TO_IL1A_DN	74	Up	0.00683407508729917	0.0621049326273841
C7_GSE43955_TH0_VS_TGFB_IL6_TH17_ACT_CD4_TCELL_10H_UP	192	Up	0.00683819229215978	0.0621089918280384
C3_E2F1_Q6	226	Up	0.00684356900687517	0.0621244802389135
C5_GO_DETECTION_OF_STIMULUS	379	Up	0.00686066464058946	0.0622462768811873
C5_GO_ORGANIC_CATION_TRANSPORT	20	Down	0.00687084830564273	0.0623052648337517
C7_GSE15930_NAIVE_VS_72H_IN_VITRO_STIM_TRICHOSTATINA_CD8_TCELL_DN	198	Up	0.00687492875025575	0.0623088748704219
C7_GSE12198_NK_VS_NK_ACT_EXPANSION_SYSTEM_DERIVED_NK_CELL_DN	197	Up	0.00688980383406596	0.0623868012140044
C7_GSE37605_TREG_VS_TCONV_C57BL6_FOXP3_FUSION_GFP_DN	163	Up	0.00689090074280327	0.0623868012140044
C2_LY_AGING_MIDDLE_UP	11	Up	0.00689899820065292	0.0624267104562824
C2_GAUSSMANN_MLL_AF4_FUSION_TARGETS_A_UP	190	Up	0.00691082875277035	0.0625003384957921
C7_GSE12366_PLASMA_CELL_VS_MEMORY_BCELL_DN	193	Up	0.00692727284634105	0.0626155896543467
C5_GO_PROTEIN_DNA_COMPLEX_SUBUNIT_ORGANIZATION	201	Up	0.00693328200039129	0.0626364467317784
C5_GO_SINGLE_ORGANISM_CELLULAR_LOCALIZATION	874	Up	0.00694127062839789	0.0626514986428952
C2_PLASARI_TGFB1_TARGETS_10HR_UP	195	Up	0.00694235328617863	0.0626514986428952
C5_GO_DIPEPTIDYL_PEPTIDASE_ACTIVITY	12	Up	0.00694862633770342	0.0626746835076117
C2_SENESE_HDAC3_TARGETS_DN	512	Up	0.00695354741237805	0.0626856557084971
C2_REACTOME_FORMATION_OF_ATP_BY_CHEMIOSMOTIC_COUPLING	15	Down	0.00697692709151478	0.062832733690031
C5_GO_POSITIVE_REGULATION_OF_MITOCHONDRIAL_OUTER_MEMBRANE_PERMEABILIZATION_INVOLVED_IN_APOPTOTIC_SIGNALING_PATHWAY	36	Up	0.00697728896658402	0.062832733690031
C7_GSE28726_NAIVE_VS_ACTIVATED_VA24NEG_NKTCELL_UP	197	Up	0.00698405878006511	0.062860243945469
C5_GO_MITOTIC_CELL_CYCLE_CHECKPOINT	136	Up	0.00698851210540096	0.0628668864090854
C2_COULOUARN_TEMPORAL_TGFB1_SIGNATURE_UP	107	Up	0.00701284083754065	0.063052220941565
C7_GSE24634_TEFF_VS_TCONV_DAY3_IN_CULTURE_DN	193	Up	0.00703733064905743	0.0632388061140206
C2_NOJIMA_SFRP2_TARGETS_DN	24	Up	0.00704380502706996	0.0632633889931267
C5_GO_RESPONSE_TO_RADIATION	381	Up	0.00705360040051545	0.0633177572292424
C2_REACTOME_PROCESSING_OF_CAPPED_INTRON_CONTAINING_PRE_MRNA	134	Up	0.00707147894911033	0.0634445892353637
C5_GO_REGULATION_OF_CELL_CELL_ADHESION	350	Up	0.00708712355937549	0.0635512547685176
C5_GO_NUCLEAR_IMPORT	127	Up	0.00709155449572571	0.0635573059439485
C5_GO_LOCOMOTION	1042	Up	0.00710791106478039	0.0636701763510582
C2_QI_PLASMACYTOMA_UP	250	Up	0.00712589160760436	0.0637974666096684
C2_TOMIDA_LUNG_CANCER_POOR_SURVIVAL	5	Up	0.00713152566913405	0.0638132328341746
C5_GO_STEROID_HORMONE_RECEPTOR_ACTIVITY	57	Down	0.00713519511389743	0.0638132328341746
C7_GSE7509_DC_VS_MONOCYTE_WITH_FCGRIIB_STIM_DN	192	Up	0.00714460323697784	0.0638440781749308
C5_GO_LYMPHOCYTE_DIFFERENTIATION	183	Up	0.00715051174636376	0.0638440781749308
C5_GO_CELL_MOTILITY	783	Up	0.00715207869237386	0.0638440781749308
C6_BMI1_DN_MEL18_DN.V1_UP	139	Up	0.00715589337779558	0.0638440781749308
C7_GSE19941_UNSTIM_VS_LPS_AND_IL10_STIM_IL10_KO_MACROPHAGE_DN	195	Up	0.0071575093846607	0.0638440781749308
C2_RAMJAUN_APOPTOSIS_BY_TGFB1_VIA_SMAD4_UP	7	Up	0.00716857608963143	0.0638855588118244
C7_GSE5455_HEALTHY_VS_TUMOR_BEARING_MOUSE_SPLEEN_MONOCYTE_24H_INCUBATION_DN	188	Up	0.00716971078444858	0.0638855588118244
C2_GEORGANTAS_HSC_MARKERS	67	Up	0.00717559233704966	0.063904314702746
C2_SAENZ_DETOX_PATHWAY_AND_CARCINOGENESIS_DN	12	Down	0.00719490385312333	0.0640425923717516
C5_GO_PHOSPHATIDYLINOSITOL_4_5_BISPHOSPHATE_BINDING	49	Up	0.00722046244728984	0.064236301298944
C5_GO_T_CELL_ACTIVATION_INVOLVED_IN_IMMUNE_RESPONSE	45	Up	0.00722599457260083	0.0642517362916336
C7_GSE14386_UNTREATED_VS_IFNA_TREATED_ACT_PBMC_MS_PATIENT_DN	141	Up	0.00723343008287749	0.0642568296155113
C7_GSE34156_NOD2_LIGAND_VS_TLR1_TLR2_LIGAND_6H_TREATED_MONOCYTE_DN	186	Up	0.00723519079864053	0.0642568296155113
C7_GSE15330_LYMPHOID_MULTIPOTENT_VS_MEGAKARYOCYTE_ERYTHROID_PROGENITOR_IKAROS_KO_DN	170	Up	0.00723868355967045	0.0642568296155113
C2_PID_IL4_2PATHWAY	58	Up	0.00724175722928787	0.0642568296155113
C1_chr14q22	55	Up	0.00730419764612313	0.0647718598276257
C2_LIANG_SILENCED_BY_METHYLATION_DN	10	Up	0.00731732416213879	0.0647718598276257
C1_chr6p22	89	Up	0.0073177109384016	0.0647718598276257
C2_GENTILE_UV_RESPONSE_CLUSTER_D7	38	Up	0.00731819953230456	0.0647718598276257
C2_HOSHIDA_LIVER_CANCER_SUBCLASS_S3	258	Down	0.00732371823749341	0.0647718598276257
C3_ATAGGAA_MIR202	100	Up	0.00733300245035174	0.0647718598276257
C5_GO_RNA_DNA_HYBRID_RIBONUCLEASE_ACTIVITY	7	Up	0.00733390983804732	0.0647718598276257
C5_GO_POSITIVE_REGULATION_OF_CELL_CYCLE_PROCESS	232	Up	0.00733520721207587	0.0647718598276257
C5_GO_RESPONSE_TO_TRANSFORMING_GROWTH_FACTOR_BETA	136	Up	0.00733803899933992	0.0647718598276257
C5_GO_FORMATION_OF_TRANSLATION_PREINITIATION_COMPLEX	21	Up	0.00733808021331827	0.0647718598276257
C5_GO_CELL_PROLIFERATION	615	Up	0.00735720732144253	0.0649068326830704
C7_GSE12845_NAIVE_VS_PRE_GC_TONSIL_BCELL_DN	199	Up	0.0073637308569086	0.064916685561077
C5_GO_HOMOTYPIC_CELL_CELL_ADHESION	49	Up	0.00736599706147792	0.064916685561077
C2_DAUER_STAT3_TARGETS_UP	48	Up	0.00737543160008751	0.0649335208936138
C7_GSE40666_WT_VS_STAT4_KO_CD8_TCELL_WITH_IFNA_STIM_90MIN_DN	196	Up	0.00737558224440197	0.0649335208936138
C5_GO_MITOTIC_CYTOKINESIS	31	Up	0.00741017803655682	0.0652041718962964
C5_GO_REGULATION_OF_CELL_SUBSTRATE_ADHESION	168	Up	0.00741533455512967	0.0652156320204518
C5_GO_PROTEOGLYCAN_BIOSYNTHETIC_PROCESS	59	Up	0.00743346979681785	0.0652616029226964
C5_GO_ER_ASSOCIATED_UBIQUITIN_DEPENDENT_PROTEIN_CATABOLIC_PROCESS	59	Up	0.0074339129789098	0.0652616029226964
C7_GSE20366_EX_VIVO_VS_HOMEOSTATIC_CONVERSION_TREG_DN	195	Up	0.00743784142243457	0.0652616029226964
C2_KEGG_N_GLYCAN_BIOSYNTHESIS	45	Up	0.00744197620246528	0.0652616029226964
C7_GSE17721_POLYIC_VS_GARDIQUIMOD_1H_BMDC_DN	191	Up	0.00744252210885169	0.0652616029226964
C2_SCHLOSSER_MYC_TARGETS_AND_SERUM_RESPONSE_UP	45	Up	0.00744370271501709	0.0652616029226964
C5_GO_TRIPARTITE_REGIONAL_SUBDIVISION	11	Up	0.00745156032377237	0.0652966609210524
H_HALLMARK_INTERFERON_GAMMA_RESPONSE	195	Up	0.00746398108519003	0.0653716480033646
C5_GO_SECRETORY_GRANULE_ORGANIZATION	23	Up	0.00746996070033883	0.0653901733111399
C5_GO_MITOCHONDRIAL_PROTEIN_COMPLEX	132	Down	0.00747620181287002	0.0654109673606896
C5_GO_ENZYME_LINKED_RECEPTOR_PROTEIN_SIGNALING_PATHWAY	655	Up	0.00750150389302459	0.0655800923635491
C3_HIF1_Q3	224	Up	0.00750328342390113	0.0655800923635491
C7_GSE25085_FETAL_BM_VS_ADULT_BM_SP4_THYMIC_IMPLANT_DN	192	Up	0.00754102942054292	0.0657912458543025
C7_GSE37534_UNTREATED_VS_GW1929_TREATED_CD4_TCELL_PPARG1_AND_FOXP3_TRASDUCED_DN	194	Up	0.00754143808913993	0.0657912458543025
C5_GO_GOLGI_ASSOCIATED_VESICLE	78	Up	0.00754199725646437	0.0657912458543025
C5_GO_MODIFICATION_OF_MORPHOLOGY_OR_PHYSIOLOGY_OF_OTHER_ORGANISM	91	Up	0.00754299491503735	0.0657912458543025
C2_FIGUEROA_AML_METHYLATION_CLUSTER_7_DN	5	Up	0.00754947870394969	0.0658126742582368
C2_BIOCARTA_P53_PATHWAY	16	Up	0.00755323050703243	0.0658126742582368
C2_TSAI_RESPONSE_TO_IONIZING_RADIATION	143	Up	0.00756122518559541	0.0658478852925053
C2_NIELSEN_GIST_VS_SYNOVIAL_SARCOMA_UP	16	Up	0.00756505460721176	0.0658478852925053
C1_chr4q25	34	Up	0.00757292080640303	0.0658824642494322
C7_GSE32034_UNTREATED_VS_ROSIGLIZATONE_TREATED_LY6C_HIGH_MONOCYTE_UP	190	Up	0.00758872912796189	0.065970343093135
C1_chr2q13	30	Up	0.0075908195734492	0.065970343093135
C5_GO_MEMBRANE_ASSEMBLY	25	Up	0.00760198984339028	0.0660258918952315
C7_GSE5455_EX_VIVO_VS_POST_24H_INCUBATION_MONOCYTES_FROM_TUMOR_BEARING_MOUSE_UP	193	Up	0.0076050152652802	0.0660258918952315
C5_GO_ACTIVATION_OF_IMMUNE_RESPONSE	378	Up	0.00760943314022649	0.0660303682901397
C2_BAKER_HEMATOPOIESIS_STAT3_TARGETS	16	Up	0.00761580896337247	0.0660334638229617
C5_GO_POSITIVE_REGULATION_OF_VASCULAR_ENDOTHELIAL_GROWTH_FACTOR_PRODUCTION	26	Up	0.00761759478650324	0.0660334638229617
C2_RIZ_ERYTHROID_DIFFERENTIATION	73	Up	0.0076303683273625	0.0660858991892155
C7_GSE27859_MACROPHAGE_VS_CD11C_INT_F480_INT_DC_UP	159	Up	0.0076345504005864	0.0660858991892155
C7_GSE360_T_GONDII_VS_B_MALAYI_HIGH_DOSE_DC_UP	188	Up	0.00763536037556387	0.0660858991892155
C5_GO_NEGATIVE_REGULATION_OF_PROTEIN_ACETYLATION	21	Up	0.0076436654914472	0.0661239589881278
C7_GSE6259_FLT3L_INDUCED_DEC205_POS_DC_VS_BCELL_DN	161	Up	0.00764971449816203	0.0661277796494511
C7_GSE17721_POLYIC_VS_CPG_8H_BMDC_DN	193	Up	0.00765192320510757	0.0661277796494511
C5_GO_NEGATIVE_REGULATION_OF_CANONICAL_WNT_SIGNALING_PATHWAY	159	Up	0.00766032862438109	0.0661330634220662
C7_GSE1925_CTRL_VS_IFNG_PRIMED_MACROPHAGE_DN	194	Up	0.00766035129763311	0.0661330634220662
C7_GSE16755_CTRL_VS_IFNA_TREATED_MAC_DN	193	Up	0.00766491856224098	0.0661387491033553
C5_GO_PROTON_TRANSPORTING_TWO_SECTOR_ATPASE_COMPLEX	45	Down	0.00767833057235984	0.0662135662827972
C2_PID_FOXO_PATHWAY	48	Up	0.00768141543721594	0.0662135662827972
C2_ZHANG_INTERFERON_RESPONSE	22	Up	0.00769397802130083	0.0662670030649617
C7_GSE13484_UNSTIM_VS_YF17D_VACCINE_STIM_PBMC_UP	199	Up	0.00769798753317819	0.0662670030649617
C5_GO_REPLISOME	29	Up	0.00769936339611813	0.0662670030649617
C7_GSE5099_MONOCYTE_VS_CLASSICAL_M1_MACROPHAGE_DN	197	Up	0.00770446067194259	0.0662771626995122
C7_GSE18893_TCONV_VS_TREG_24H_CULTURE_DN	193	Up	0.00770980577050082	0.066283972715272
C5_GO_NEGATIVE_REGULATION_OF_OXIDATIVE_STRESS_INDUCED_INTRINSIC_APOPTOTIC_SIGNALING_PATHWAY	19	Up	0.00771308683153304	0.066283972715272
C7_GSE28237_FOLLICULAR_VS_LATE_GC_BCELL_DN	195	Up	0.00772564538299008	0.0663581956982615
C5_GO_SEGMENTATION	76	Up	0.00775736541913003	0.0665775251966423
C7_GSE3982_MAST_CELL_VS_TH1_DN	183	Up	0.00775904968310257	0.0665775251966423
C5_GO_PLATELET_DERIVED_GROWTH_FACTOR_BINDING	10	Up	0.00777620642076923	0.0666909218681379
C3_AAGGGAT_MIR188	75	Up	0.00778044413214476	0.0666934625937292
C5_GO_OXYGEN_BINDING	38	Down	0.00779509587397148	0.0667545004187544
C7_GSE2770_UNTREATED_VS_IL12_TREATED_ACT_CD4_TCELL_48H_DN	198	Up	0.0077966702758928	0.0667545004187544
C2_PID_THROMBIN_PAR4_PATHWAY	14	Up	0.00780241611280771	0.0667545004187544
C7_GSE17721_CTRL_VS_GARDIQUIMOD_24H_BMDC_DN	194	Up	0.00780642852865026	0.0667545004187544
C5_GO_SPINDLE	285	Up	0.00780729013230394	0.0667545004187544
C5_GO_CELLULAR_RESPONSE_TO_INTERFERON_BETA	13	Up	0.00781761549527569	0.0668090261593737
C2_KEGG_NEUROTROPHIN_SIGNALING_PATHWAY	126	Up	0.00782281920515973	0.0668197495055566
C2_LINDGREN_BLADDER_CANCER_CLUSTER_2A_DN	138	Up	0.00783372700334516	0.0668791597495476
C5_GO_NEGATIVE_REGULATION_OF_CHROMATIN_MODIFICATION	42	Up	0.00784358702081773	0.0669295693289242
C5_GO_REGULATION_OF_CELL_CYCLE_ARREST	103	Up	0.0078482683974135	0.0669357608632227
C7_GSE29949_CD8_NEG_DC_SPLEEN_VS_CD8_POS_DC_SPLEEN_DN	187	Up	0.00786604761151304	0.066981579439976
C7_GSE46606_IRF4HIGH_VS_WT_CD40L_IL2_IL5_DAY3_STIMULATED_BCELL_UP	198	Up	0.00786897199448914	0.066981579439976
C5_GO_LEUKOCYTE_HOMEOSTASIS	57	Up	0.00786989985920838	0.066981579439976
C5_GO_SOMATIC_DIVERSIFICATION_OF_IMMUNE_RECEPTORS	37	Up	0.00787338650679976	0.066981579439976
C2_REACTOME_DEADENYLATION_DEPENDENT_MRNA_DECAY	44	Up	0.00787343310124179	0.066981579439976
C5_GO_NEGATIVE_REGULATION_OF_CARTILAGE_DEVELOPMENT	22	Up	0.00787823540779278	0.06698875443983
C2_NATSUME_RESPONSE_TO_INTERFERON_BETA_UP	70	Up	0.00789672499293145	0.0671122469138087
C5_GO_INTERACTION_WITH_HOST	130	Up	0.00790267474282498	0.0671290960458542
C7_GSE13738_RESTING_VS_BYSTANDER_ACTIVATED_CD4_TCELL_DN	192	Up	0.00791170915057404	0.0671721176803127
C5_GO_BLOOD_VESSEL_MORPHOGENESIS	350	Up	0.00792123315056321	0.0672140626051381
C2_PID_AURORA_B_PATHWAY	39	Up	0.00792459398955444	0.0672140626051381
C2_DACOSTA_LOW_DOSE_UV_RESPONSE_VIA_ERCC3_XPCS_DN	9	Up	0.00793445813842932	0.067264011102386
C5_GO_POSITIVE_REGULATION_OF_IMMUNE_SYSTEM_PROCESS	786	Up	0.00794134785817951	0.0672887066140488
C2_DAZARD_RESPONSE_TO_UV_SCC_DN	121	Up	0.00795696589634209	0.0673872972632655
C7_GSE40666_NAIVE_VS_EFFECTOR_CD8_TCELL_WITH_IFNA_STIM_90MIN_DN	199	Up	0.00796821672054937	0.0674478386961309
[truncated: 14,922 more rows]
