# Supplementary material for: Genome-wide expression profiling reveals increased stability and mitochondrial energy metabolism of the human liver cell line HepaRG-CAR
Source: Cytotechnology. 2020 Mar 4;72(3):377–95. doi: 10.1007/s10616-020-00384-w (PMC7225227; doi:10.1007/s10616-020-00384-w)
Supplement: Supplementary file 3 — Supplementary material 3 (txt 1,428 kb) The complete CAMERA analysis of the differential geneset expression in HepaRG early-passage vs. PHHs. [file 10616_2020_384_MOESM3_ESM.txt]

geneset	NGenes	Direction	PValue	FDR
C2_CHIANG_LIVER_CANCER_SUBCLASS_PROLIFERATION_DN	176	Down	5.88981408029951e-34	9.9661544052748e-30
C2_CAIRO_HEPATOBLASTOMA_DN	261	Down	1.28911044748669e-32	1.09065189409612e-28
C2_HSIAO_LIVER_SPECIFIC_GENES	238	Down	2.58831246552804e-31	1.45989450764e-27
C2_BOYAULT_LIVER_CANCER_SUBCLASS_G3_UP	187	Up	9.2720373525298e-24	3.92230360105392e-20
C2_CHIANG_LIVER_CANCER_SUBCLASS_PROLIFERATION_UP	172	Up	2.64280802933164e-23	8.94379093286414e-20
C2_SOTIRIOU_BREAST_CANCER_GRADE_1_VS_3_UP	148	Up	2.08770869652913e-22	5.86606054135298e-19
C2_ROSTY_CERVICAL_CANCER_PROLIFERATION_CLUSTER	140	Up	2.66672586818081e-22	5.86606054135298e-19
C2_WOO_LIVER_CANCER_RECURRENCE_DN	79	Down	2.77338717161065e-22	5.86606054135298e-19
C2_LEE_LIVER_CANCER_SURVIVAL_UP	173	Down	6.43439495175413e-22	1.20973774420702e-18
C2_HOSHIDA_LIVER_CANCER_SUBCLASS_S3	258	Down	1.9764700299959e-21	3.34438493775606e-18
C2_CAIRO_HEPATOBLASTOMA_CLASSES_UP	599	Up	3.1480591660487e-20	4.84257355897364e-17
C7_GSE15750_DAY6_VS_DAY10_EFF_CD8_TCELL_UP	193	Up	1.74076280563248e-19	2.45462061950894e-16
C2_LIAO_METASTASIS	519	Up	2.01855945044951e-19	2.62738803546586e-16
C2_SU_LIVER	53	Down	2.32379163070558e-19	2.80863415594065e-16
C2_LEE_LIVER_CANCER_SURVIVAL_DN	171	Up	2.78223365865794e-19	3.13854504921007e-16
C2_PATIL_LIVER_CANCER	724	Up	1.1131488296255e-18	1.17722445913082e-15
C2_CHANG_CYCLING_GENES	146	Up	1.93939149222946e-18	1.93037902588321e-15
C7_GSE15750_DAY6_VS_DAY10_TRAF6KO_EFF_CD8_TCELL_UP	196	Up	7.40497257672044e-18	6.96108560948259e-15
C2_KOBAYASHI_EGFR_SIGNALING_24HR_DN	248	Up	1.46821650651406e-17	1.30756271088023e-14
C2_OHGUCHI_LIVER_HNF4A_TARGETS_DN	142	Down	1.71407178346187e-17	1.45019043239792e-14
C2_WINNEPENNINCKX_MELANOMA_METASTASIS_UP	159	Up	1.8236158994768e-17	1.46940022071652e-14
C2_KONG_E2F3_TARGETS	94	Up	3.24155895388982e-17	2.49320086630771e-14
C2_KANG_DOXORUBICIN_RESISTANCE_UP	53	Up	4.36191263245218e-17	3.20904015885754e-14
C2_BENPORATH_PROLIFERATION	147	Up	7.1423362545788e-17	5.03564465682199e-14
C2_WHITEFORD_PEDIATRIC_CANCER_MARKERS	113	Up	1.46125951280569e-16	9.89038888647403e-14
H_HALLMARK_MYC_TARGETS_V1	197	Up	1.58304512624219e-16	1.03025794542862e-13
C2_SHEDDEN_LUNG_CANCER_POOR_SURVIVAL_A6	443	Up	2.06534501071813e-16	1.29435936764302e-13
H_HALLMARK_E2F_TARGETS	199	Up	2.78505780546013e-16	1.68307011164967e-13
C2_BOYAULT_LIVER_CANCER_SUBCLASS_G123_DN	51	Down	3.92695869050178e-16	2.29131268972347e-13
C2_BOYAULT_LIVER_CANCER_SUBCLASS_G3_DN	51	Down	6.00456036884067e-16	3.38677220003843e-13
C7_GSE13547_CTRL_VS_ANTI_IGM_STIM_BCELL_12H_UP	176	Up	7.53274413769755e-16	4.11166334045098e-13
C2_RODRIGUES_THYROID_CARCINOMA_POORLY_DIFFERENTIATED_UP	622	Up	8.28767615530779e-16	4.38236775699885e-13
C7_GSE22886_UNSTIM_VS_IL2_STIM_NKCELL_DN	199	Up	8.95288245112487e-16	4.59065830168133e-13
C2_CROONQUIST_NRAS_SIGNALING_DN	71	Up	1.14885207788505e-15	5.71756647349791e-13
C2_LEE_LIVER_CANCER	47	Down	1.37554490762352e-15	6.6501701091136e-13
C2_RODRIGUES_THYROID_CARCINOMA_ANAPLASTIC_UP	708	Up	2.10936833995939e-15	9.91461713345912e-13
C2_MORI_IMMATURE_B_LYMPHOCYTE_DN	89	Up	2.40188884833555e-15	1.09844219466719e-12
C2_FUJII_YBX1_TARGETS_DN	197	Up	3.34253412374802e-15	1.48839526073527e-12
C2_CAIRO_HEPATOBLASTOMA_UP	206	Up	3.88250601063978e-15	1.68450985143681e-12
H_HALLMARK_G2M_CHECKPOINT	198	Up	4.40121881048785e-15	1.83378885254258e-12
C2_REN_BOUND_BY_E2F	60	Up	4.44331558148134e-15	1.83378885254258e-12
C2_GOBERT_OLIGODENDROCYTE_DIFFERENTIATION_UP	561	Up	4.6854081094825e-15	1.88766168144175e-12
C2_ISHIDA_E2F_TARGETS	52	Up	6.28264506940591e-15	2.47229388882366e-12
C2_RUIZ_TNC_TARGETS_DN	142	Up	7.33510238749462e-15	2.82084698860901e-12
C2_MARKEY_RB1_ACUTE_LOF_UP	226	Up	9.10943882554732e-15	3.38111459525776e-12
C2_SARRIO_EPITHELIAL_MESENCHYMAL_TRANSITION_UP	174	Up	9.19161227952585e-15	3.38111459525776e-12
C2_ZHAN_MULTIPLE_MYELOMA_PR_UP	45	Up	1.93032700305288e-14	6.94958791886337e-12
C2_BASAKI_YBX1_TARGETS_UP	281	Up	2.13196881000333e-14	7.51563421543049e-12
C2_BORCZUK_MALIGNANT_MESOTHELIOMA_UP	303	Up	3.09845999052785e-14	1.05613833449288e-11
C2_CHIANG_LIVER_CANCER_SUBCLASS_UNANNOTATED_UP	83	Down	3.1207917218039e-14	1.05613833449288e-11
C7_GSE14415_NATURAL_TREG_VS_TCONV_DN	173	Up	3.43243354389934e-14	1.13882760777099e-11
C2_CROONQUIST_IL6_DEPRIVATION_DN	97	Up	3.86972881302101e-14	1.2592246393294e-11
C2_MITSIADES_RESPONSE_TO_APLIDIN_DN	246	Up	5.94798880895972e-14	1.89897959691335e-11
C7_GSE22886_UNSTIM_VS_IL15_STIM_NKCELL_DN	199	Up	6.12193848228269e-14	1.9183207603464e-11
C2_MARSON_BOUND_BY_E2F4_UNSTIMULATED	705	Up	6.83910568059066e-14	2.10408194947772e-11
C2_CHARAFE_BREAST_CANCER_LUMINAL_VS_MESENCHYMAL_DN	459	Up	7.31550731245206e-14	2.21045891489288e-11
C2_WEST_ADRENOCORTICAL_TUMOR_UP	291	Up	8.45865981819148e-14	2.51103478567751e-11
C2_ACEVEDO_LIVER_CANCER_DN	529	Down	8.7335356207764e-14	2.54458907103649e-11
C2_BURTON_ADIPOGENESIS_3	101	Up	8.87245169854931e-14	2.54458907103649e-11
C2_VECCHI_GASTRIC_CANCER_EARLY_UP	409	Up	1.26968599282593e-13	3.58072611410126e-11
C2_DODD_NASOPHARYNGEAL_CARCINOMA_DN	1316	Up	1.31393173462583e-13	3.64476047239404e-11
C2_ZHOU_CELL_CYCLE_GENES_IN_IR_RESPONSE_24HR	126	Up	1.4794713282298e-13	4.03776360402847e-11
C2_HOFFMANN_LARGE_TO_SMALL_PRE_BII_LYMPHOCYTE_UP	162	Up	1.76102246780265e-13	4.72988272661724e-11
C2_DUTERTRE_ESTRADIOL_RESPONSE_24HR_UP	320	Up	1.86708255023638e-13	4.9363912238359e-11
C2_BOYAULT_LIVER_CANCER_SUBCLASS_G23_UP	52	Up	1.99539166316274e-13	5.19446497421181e-11
C7_GSE36476_CTRL_VS_TSST_ACT_72H_MEMORY_CD4_TCELL_YOUNG_DN	198	Up	2.4552069965644e-13	6.29462993770699e-11
C2_RHODES_UNDIFFERENTIATED_CANCER	68	Up	3.30008396370185e-13	8.31982556574896e-11
C2_LEE_EARLY_T_LYMPHOCYTE_UP	103	Up	3.34346751652343e-13	8.31982556574896e-11
C2_REACTOME_CELL_CYCLE	390	Up	3.57850063114123e-13	8.77562451877403e-11
C2_PUJANA_CHEK2_PCC_NETWORK	761	Up	4.0471163919814e-13	9.78303663838818e-11
C5_GO_PROTEIN_ACTIVATION_CASCADE	65	Down	4.31355055920652e-13	1.0280223804554e-10
C2_ZHOU_CELL_CYCLE_GENES_IN_IR_RESPONSE_6HR	84	Up	4.56747027788243e-13	1.07341895238956e-10
C2_WHITFIELD_CELL_CYCLE_LITERATURE	44	Up	5.05939947219542e-13	1.17274107491806e-10
C2_WONG_EMBRYONIC_STEM_CELL_CORE	331	Up	5.42676810704759e-13	1.24089652891017e-10
C2_REACTOME_CELL_CYCLE_MITOTIC	306	Up	6.20333075465431e-13	1.39955412932674e-10
C2_HORIUCHI_WTAP_TARGETS_DN	307	Up	6.76580524515674e-13	1.50637092833286e-10
C2_PUJANA_BRCA_CENTERED_NETWORK	116	Up	7.01062163474132e-13	1.54060686599296e-10
C2_YU_MYC_TARGETS_UP	42	Up	7.67338159596581e-13	1.66463192288894e-10
C2_MORI_LARGE_PRE_BII_LYMPHOCYTE_UP	84	Up	8.65756401855451e-13	1.85436254124001e-10
C2_CHIANG_LIVER_CANCER_SUBCLASS_UNANNOTATED_DN	192	Up	1.01438809669066e-12	2.14555762301283e-10
C5_GO_ORGANIC_ACID_CATABOLIC_PROCESS	196	Down	1.13116158047953e-12	2.36301050657952e-10
C2_LI_WILMS_TUMOR_VS_FETAL_KIDNEY_1_DN	159	Up	1.2523068025846e-12	2.58418090323586e-10
C7_GSE21670_UNTREATED_VS_TGFB_IL6_TREATED_CD4_TCELL_UP	187	Up	1.44170246522818e-12	2.93916233905132e-10
C2_BERENJENO_TRANSFORMED_BY_RHOA_UP	526	Up	1.6313073485151e-12	3.28611329097905e-10
C2_WU_APOPTOSIS_BY_CDKN1A_VIA_TP53	53	Up	1.8490586378141e-12	3.68093190711205e-10
C5_GO_COMPLEMENT_ACTIVATION	44	Down	2.14954916061364e-12	4.22936294729575e-10
C2_CHEMNITZ_RESPONSE_TO_PROSTAGLANDIN_E2_UP	140	Up	2.48058485276968e-12	4.82459497628917e-10
C7_GSE12845_IGD_POS_BLOOD_VS_PRE_GC_TONSIL_BCELL_DN	200	Up	2.69826592096382e-12	5.18833609643509e-10
C7_GSE14415_TCONV_VS_FOXP3_KO_INDUCED_TREG_DN	178	Up	2.75741468249834e-12	5.24249593736567e-10
C5_GO_CELL_DIVISION	453	Up	2.8007314349906e-12	5.265686290164e-10
C2_PUJANA_XPRSS_INT_NETWORK	167	Up	2.98024417125976e-12	5.54161666174576e-10
C5_GO_TRANSLATIONAL_INITIATION	137	Up	3.78307082891151e-12	6.95797190174041e-10
C5_GO_MITOTIC_CELL_CYCLE	753	Up	4.06939942537844e-12	7.40411910503532e-10
C7_GSE14415_INDUCED_VS_NATURAL_TREG_DN	173	Up	4.72233480071292e-12	8.50070501732589e-10
C2_ODONNELL_TARGETS_OF_MYC_AND_TFRC_DN	44	Up	5.02231762830486e-12	8.94554069353121e-10
C2_BLUM_RESPONSE_TO_SALIRASIB_DN	337	Up	5.11725154511526e-12	9.0196888953016e-10
C7_GSE18893_TCONV_VS_TREG_24H_TNF_STIM_UP	198	Up	5.51736872307735e-12	9.60032044298339e-10
C2_REACTOME_DNA_REPLICATION	187	Up	5.56014067379216e-12	9.60032044298339e-10
C2_ZHANG_TLX_TARGETS_60HR_DN	273	Up	5.7454840904508e-12	9.82013497924424e-10
C2_PUJANA_BRCA2_PCC_NETWORK	412	Up	5.80955831002372e-12	9.83035361639114e-10
C2_SENGUPTA_NASOPHARYNGEAL_CARCINOMA_UP	284	Up	5.98076044517053e-12	1.0019846286409e-09
C2_ACEVEDO_LIVER_TUMOR_VS_NORMAL_ADJACENT_TISSUE_DN	269	Down	6.58193707950125e-12	1.09189173845334e-09
C2_KAUFFMANN_MELANOMA_RELAPSE_UP	61	Up	6.66990722268045e-12	1.09574271956287e-09
C2_GRAHAM_CML_DIVIDING_VS_NORMAL_QUIESCENT_UP	173	Up	7.72003311217105e-12	1.25606423356775e-09
C7_GSE37532_WT_VS_PPARG_KO_VISCERAL_ADIPOSE_TISSUE_TREG_UP	191	Up	8.74948504505907e-12	1.41000034711852e-09
C2_WOO_LIVER_CANCER_RECURRENCE_UP	103	Up	1.05905912656146e-11	1.6905980642025e-09
C5_GO_RIBOSOME_BIOGENESIS	297	Up	1.21179931037064e-11	1.91634169446557e-09
C7_GSE11386_NAIVE_VS_MEMORY_BCELL_UP	176	Up	1.24152297571528e-11	1.94516761778502e-09
C2_TANG_SENESCENCE_TP53_TARGETS_DN	56	Up	1.58318425960435e-11	2.45771200520782e-09
C5_GO_MONOCARBOXYLIC_ACID_CATABOLIC_PROCESS	91	Down	1.69699661193505e-11	2.6104436064139e-09
C2_FOURNIER_ACINAR_DEVELOPMENT_LATE_2	276	Up	1.84369911823098e-11	2.81056151167445e-09
C2_ACEVEDO_LIVER_TUMOR_VS_NORMAL_ADJACENT_TISSUE_UP	846	Up	1.96512894126136e-11	2.96892382277531e-09
C2_REACTOME_MITOTIC_M_M_G1_PHASES	167	Up	1.99515620294779e-11	2.98761399204244e-09
C2_MOLENAAR_TARGETS_OF_CCND1_AND_CDK4_DN	57	Up	2.39926490671828e-11	3.56122469180527e-09
C7_GSE1460_INTRATHYMIC_T_PROGENITOR_VS_NAIVE_CD4_TCELL_ADULT_BLOOD_UP	196	Up	2.49393517156972e-11	3.66955452505489e-09
C2_REACTOME_TRANSLATION	139	Up	2.53367422251345e-11	3.6958880619957e-09
C7_GSE39556_CD8A_DC_VS_NK_CELL_MOUSE_3H_POST_POLYIC_INJ_UP	197	Up	2.78343124705636e-11	4.02550770354194e-09
C2_LY_AGING_OLD_DN	56	Up	3.15464892898915e-11	4.52371309554452e-09
C2_FERREIRA_EWINGS_SARCOMA_UNSTABLE_VS_STABLE_UP	160	Up	3.240441184715e-11	4.56974486452271e-09
C2_MISSIAGLIA_REGULATED_BY_METHYLATION_DN	120	Up	3.24440251565304e-11	4.56974486452271e-09
C2_REACTOME_3_UTR_MEDIATED_TRANSLATIONAL_REGULATION	100	Up	3.26776862246468e-11	4.56974486452271e-09
C2_CAIRO_LIVER_DEVELOPMENT_DN	214	Down	3.35334198025727e-11	4.65097538097813e-09
C5_GO_RRNA_METABOLIC_PROCESS	247	Up	4.11232585963313e-11	5.58873394101047e-09
C2_GRAHAM_NORMAL_QUIESCENT_VS_NORMAL_DIVIDING_DN	86	Up	4.11390829740711e-11	5.58873394101047e-09
C5_GO_NCRNA_PROCESSING	378	Up	4.12854880105377e-11	5.58873394101047e-09
C2_EGUCHI_CELL_CYCLE_RB1_TARGETS	23	Up	4.53075789785997e-11	6.08452018965782e-09
C2_ZHANG_TLX_TARGETS_36HR_DN	183	Up	4.81071883029351e-11	6.40961994703909e-09
C2_NAKAYAMA_SOFT_TISSUE_TUMORS_PCA2_UP	82	Up	5.75113028252696e-11	7.60272464926864e-09
C2_ZHANG_TLX_TARGETS_DN	88	Up	6.40792398755259e-11	8.40530866615329e-09
C2_LEE_BMP2_TARGETS_DN	870	Up	6.51766875030612e-11	8.48349791722538e-09
C2_REACTOME_INFLUENZA_VIRAL_RNA_TRANSCRIPTION_AND_REPLICATION	96	Up	6.8041083691093e-11	8.78872654303042e-09
C2_REACTOME_MITOTIC_G1_G1_S_PHASES	130	Up	7.38836234164978e-11	9.47109690780727e-09
C7_GSE15930_NAIVE_VS_48H_IN_VITRO_STIM_CD8_TCELL_DN	199	Up	8.21053338196642e-11	1.0445897395207e-08
C2_CHARAFE_BREAST_CANCER_LUMINAL_VS_BASAL_DN	445	Up	8.29403386962705e-11	1.04733841125343e-08
C2_BIDUS_METASTASIS_UP	211	Up	8.56355591854404e-11	1.07336244220506e-08
C2_KEGG_CELL_CYCLE	124	Up	8.76290038743941e-11	1.09027233423428e-08
C5_GO_NCRNA_METABOLIC_PROCESS	523	Up	9.54917392717689e-11	1.17079089888807e-08
C2_REICHERT_MITOSIS_LIN9_TARGETS	28	Up	9.59518248334808e-11	1.17079089888807e-08
C2_LIAO_HAVE_SOX4_BINDING_SITES	40	Up	9.61763104695001e-11	1.17079089888807e-08
C2_REACTOME_INFLUENZA_LIFE_CYCLE	130	Up	1.01504103402047e-10	1.22682209547575e-08
C2_OXFORD_RALA_OR_RALB_TARGETS_UP	47	Up	1.16762511076225e-10	1.40123294320624e-08
C2_REACTOME_NONSENSE_MEDIATED_DECAY_ENHANCED_BY_THE_EXON_JUNCTION_COMPLEX	102	Up	1.18605272005625e-10	1.41332380817407e-08
C2_PUJANA_BRCA1_PCC_NETWORK	1584	Up	1.25627387750274e-10	1.48653218749817e-08
C2_KINSEY_TARGETS_OF_EWSR1_FLII_FUSION_UP	1247	Up	1.30005251058507e-10	1.52765198136181e-08
C5_GO_NEGATIVE_REGULATION_OF_MITOTIC_CELL_CYCLE	192	Up	1.36044884187278e-10	1.5875968864365e-08
C7_GSE25085_FETAL_LIVER_VS_ADULT_BM_SP4_THYMIC_IMPLANT_DN	195	Up	1.46610538429839e-10	1.69917597313103e-08
C7_GSE22432_MULTIPOTENT_VS_COMMON_DC_PROGENITOR_UNTREATED_UP	198	Up	1.59356705517545e-10	1.8343366082057e-08
C2_RHODES_CANCER_META_SIGNATURE	63	Up	1.63932543702392e-10	1.87425849458661e-08
C7_GSE30962_PRIMARY_VS_SECONDARY_ACUTE_LCMV_INF_CD8_TCELL_UP	198	Up	1.72261270898904e-10	1.95626373481902e-08
C7_GSE39110_DAY3_VS_DAY6_POST_IMMUNIZATION_CD8_TCELL_DN	194	Up	1.80149380067468e-10	2.03220510674775e-08
C5_GO_PROTEIN_TARGETING_TO_MEMBRANE	150	Up	1.83790558853952e-10	2.05954969958127e-08
C5_GO_CELL_CYCLE_PHASE_TRANSITION	251	Up	1.96906040748222e-10	2.19200468125044e-08
C2_ODONNELL_TFRC_TARGETS_DN	127	Up	2.1692898652088e-10	2.39912116399987e-08
C5_GO_CELL_CYCLE_CHECKPOINT	191	Up	2.19400836547029e-10	2.41070230857941e-08
C2_MANALO_HYPOXIA_DN	284	Up	2.22879135608524e-10	2.43312119589151e-08
C5_GO_NUCLEAR_TRANSCRIBED_MRNA_CATABOLIC_PROCESS_NONSENSE_MEDIATED_DECAY	114	Up	2.29509155260945e-10	2.48943872831439e-08
C2_KEGG_RIBOSOME	82	Up	2.41516897870765e-10	2.60299836233835e-08
C5_GO_CELLULAR_AMINO_ACID_CATABOLIC_PROCESS	108	Down	2.50025165943918e-10	2.67474182124404e-08
C7_GSE36476_CTRL_VS_TSST_ACT_40H_MEMORY_CD4_TCELL_YOUNG_DN	199	Up	2.52343167214943e-10	2.67474182124404e-08
C2_REACTOME_SRP_DEPENDENT_COTRANSLATIONAL_PROTEIN_TARGETING_TO_MEMBRANE	104	Up	2.52915720937915e-10	2.67474182124404e-08
C2_AMUNDSON_GAMMA_RADIATION_RESPONSE	40	Up	2.81978905333567e-10	2.96358078083806e-08
C7_GSE19941_LPS_VS_LPS_AND_IL10_STIM_IL10_KO_MACROPHAGE_UP	179	Up	2.85372892336092e-10	2.98073747606112e-08
C5_GO_MITOTIC_NUCLEAR_DIVISION	355	Up	2.87149334234116e-10	2.98089195372729e-08
C2_LEE_LIVER_CANCER_DENA_DN	72	Down	2.89573721632041e-10	2.98772984374132e-08
C5_GO_RIBONUCLEOPROTEIN_COMPLEX_BIOGENESIS	427	Up	3.05956605334205e-10	3.13763134476369e-08
C5_GO_CHROMOSOMAL_REGION	320	Up	3.10216440122309e-10	3.14639321687381e-08
C7_GSE7568_IL4_VS_IL4_AND_DEXAMETHASONE_TREATED_MACROPHAGE_UP	164	Up	3.10529913845474e-10	3.14639321687381e-08
C5_GO_MACROMOLECULAR_COMPLEX_REMODELING	23	Down	3.16858408365982e-10	3.19140543330999e-08
C2_REACTOME_PEPTIDE_CHAIN_ELONGATION	81	Up	3.20670306224511e-10	3.210687722855e-08
C2_SONG_TARGETS_OF_IE86_CMV_PROTEIN	60	Up	3.38275830447347e-10	3.36703842764679e-08
C2_REACTOME_METABOLISM_OF_RNA	250	Up	3.50894995228032e-10	3.47221883874475e-08
C2_REN_ALVEOLAR_RHABDOMYOSARCOMA_DN	404	Up	3.56756538778912e-10	3.5096961585337e-08
C2_GRADE_COLON_AND_RECTAL_CANCER_UP	278	Up	3.62521705068607e-10	3.54579755576063e-08
C7_GSE7764_IL15_TREATED_VS_CTRL_NK_CELL_24H_UP	196	Up	3.90417690828583e-10	3.79669985431635e-08
C2_PUJANA_BREAST_CANCER_LIT_INT_NETWORK	100	Up	4.23066063073954e-10	4.09068620187107e-08
C2_MALONEY_RESPONSE_TO_17AAG_DN	78	Up	4.40330609808657e-10	4.23342855032517e-08
C5_GO_ALPHA_AMINO_ACID_CATABOLIC_PROCESS	91	Down	4.72435166857169e-10	4.51642681264981e-08
C7_GSE24634_TREG_VS_TCONV_POST_DAY5_IL4_CONVERSION_UP	199	Up	4.89076494215654e-10	4.62843789147125e-08
C2_KEGG_COMPLEMENT_AND_COAGULATION_CASCADES	68	Down	4.89622588838339e-10	4.62843789147125e-08
C2_LEE_LIVER_CANCER_MYC_E2F1_DN	63	Down	5.29729944243322e-10	4.9797557703007e-08
C5_GO_MIDBODY	131	Up	5.38143196229185e-10	5.03089559303538e-08
C7_GSE5679_CTRL_VS_RARA_AGONIST_AM580_TREATED_DC_UP	198	Up	6.04324761502977e-10	5.60670009249726e-08
C2_WEI_MYCN_TARGETS_WITH_E_BOX	776	Up	6.06362577227705e-10	5.60670009249726e-08
C7_GSE37532_VISCERAL_ADIPOSE_TISSUE_VS_LN_DERIVED_PPARG_KO_TCONV_CD4_TCELL_UP	163	Up	6.13722134539444e-10	5.64390882529453e-08
C2_BOYAULT_LIVER_CANCER_SUBCLASS_G123_UP	45	Up	7.117632791476e-10	6.51013321430083e-08
C2_KEGG_FATTY_ACID_METABOLISM	42	Down	7.49386560820122e-10	6.81740322346091e-08
C2_GREENBAUM_E2A_TARGETS_UP	33	Up	7.87949420351972e-10	7.11963491150118e-08
C7_GSE21063_WT_VS_NFATC1_KO_8H_ANTI_IGM_STIM_BCELL_UP	198	Up	7.91023794907052e-10	7.11963491150118e-08
C7_GSE35543_IN_VITRO_ITREG_VS_CONVERTED_EX_ITREG_UP	193	Up	8.23112921205068e-10	7.36925594693701e-08
C7_GSE21927_SPLEEN_C57BL6_VS_EL4_TUMOR_BALBC_MONOCYTES_DN	199	Up	8.30978930656483e-10	7.40052341349386e-08
C5_GO_CELL_CYCLE	1279	Up	9.15839884533483e-10	8.11357418125187e-08
C7_GSE21063_CTRL_VS_ANTI_IGM_STIM_BCELL_NFATC1_KO_8H_DN	196	Up	9.328247374767e-10	8.22100384523085e-08
C2_KARLSSON_TGFB1_TARGETS_UP	124	Up	9.44294837308582e-10	8.27897043632047e-08
C2_PENG_LEUCINE_DEPRIVATION_DN	183	Up	9.79866787039432e-10	8.50771178436303e-08
C5_GO_CHROMOSOME_CENTROMERIC_REGION	172	Up	9.84055262072191e-10	8.50771178436303e-08
C2_KAMMINGA_EZH2_TARGETS	41	Up	9.85468654178331e-10	8.50771178436303e-08
C7_GSE36476_CTRL_VS_TSST_ACT_72H_MEMORY_CD4_TCELL_OLD_DN	200	Up	1.00739192993431e-09	8.65283190173525e-08
C2_DANG_MYC_TARGETS_UP	139	Up	1.01762396267052e-09	8.69657326886255e-08
C2_FORTSCHEGGER_PHF8_TARGETS_DN	748	Up	1.02579653989724e-09	8.7223634430157e-08
C5_GO_SISTER_CHROMATID_SEGREGATION	174	Up	1.03834343933447e-09	8.78490466848931e-08
C5_GO_CELL_CYCLE_PROCESS	1049	Up	1.10254432676613e-09	9.26364485350856e-08
C2_BENPORATH_CYCLING_GENES	637	Up	1.10587805709398e-09	9.26364485350856e-08
C5_GO_CYTOSKELETON_DEPENDENT_CYTOKINESIS	39	Up	1.11385700932602e-09	9.28451943586478e-08
C7_GSE22886_NAIVE_CD4_TCELL_VS_48H_ACT_TH1_DN	194	Up	1.12452685029312e-09	9.32750923225978e-08
C2_LE_EGR2_TARGETS_UP	107	Up	1.1455027803598e-09	9.45514758364304e-08
C5_GO_REVERSE_CHOLESTEROL_TRANSPORT	17	Down	1.17252317620544e-09	9.63119643911278e-08
C2_WHITFIELD_CELL_CYCLE_M_G1	143	Up	1.1823499893328e-09	9.66499718333351e-08
C7_GSE24634_TEFF_VS_TCONV_DAY7_IN_CULTURE_UP	189	Up	1.21236944640947e-09	9.86274202052627e-08
C2_REACTOME_RNA_POL_I_RNA_POL_III_AND_MITOCHONDRIAL_TRANSCRIPTION	102	Up	1.30713207727599e-09	1.05827664495632e-07
C6_CSR_LATE_UP.V1_UP	166	Up	1.40795296749395e-09	1.1344748649031e-07
C5_GO_REGULATION_OF_MITOTIC_CELL_CYCLE	456	Up	1.45911895581372e-09	1.17013041949403e-07
C7_GOLDRATH_EFF_VS_MEMORY_CD8_TCELL_UP	195	Up	1.4887394302464e-09	1.18822605430917e-07
C5_GO_CELL_SUBSTRATE_JUNCTION	394	Up	1.49572808680252e-09	1.18822605430917e-07
C5_GO_MITOTIC_CELL_CYCLE_CHECKPOINT	136	Up	1.68962435392082e-09	1.33598755573337e-07
C5_GO_DNA_REPLICATION	205	Up	1.72808045234594e-09	1.35577924651717e-07
C2_REACTOME_METABOLISM_OF_MRNA	206	Up	1.73067973079433e-09	1.35577924651717e-07
C7_GSE14415_INDUCED_TREG_VS_TCONV_UP	169	Up	1.79069597286607e-09	1.39633025607681e-07
C2_FURUKAWA_DUSP6_TARGETS_PCI35_DN	70	Up	1.98362842038485e-09	1.53745565151193e-07
C5_GO_MITOTIC_SISTER_CHROMATID_SEGREGATION	91	Up	1.9898515908109e-09	1.53745565151193e-07
C2_HSIAO_HOUSEKEEPING_GENES	384	Up	2.00115965590204e-09	1.53916466079629e-07
C7_GSE13547_2H_VS_12_H_ANTI_IGM_STIM_BCELL_DN	175	Up	2.07455619766578e-09	1.58839662537116e-07
C7_GSE10239_MEMORY_VS_KLRG1HIGH_EFF_CD8_TCELL_DN	196	Up	2.16345862293768e-09	1.64266936893963e-07
C5_GO_SPINDLE	285	Up	2.16485591438767e-09	1.64266936893963e-07
C2_KEGG_RETINOL_METABOLISM	61	Down	2.24341235749059e-09	1.69196234212739e-07
C5_GO_PROTEIN_SUMOYLATION	115	Up	2.24981695513659e-09	1.69196234212739e-07
C2_TARTE_PLASMA_CELL_VS_PLASMABLAST_DN	305	Up	2.28543210265406e-09	1.71114144287652e-07
C5_GO_CYTOSOLIC_RIBOSOME	103	Up	2.34862529804743e-09	1.75070875190575e-07
C7_GSE36476_CTRL_VS_TSST_ACT_40H_MEMORY_CD4_TCELL_OLD_DN	200	Up	2.40688870316963e-09	1.77858444881144e-07
C2_JOHNSTONE_PARVB_TARGETS_3_DN	889	Up	2.40704354812257e-09	1.77858444881144e-07
C7_GSE3982_MEMORY_CD4_TCELL_VS_TH2_DN	196	Up	2.43267960416396e-09	1.78971180791558e-07
C7_GSE3982_NKCELL_VS_TH2_DN	196	Up	2.56186923110209e-09	1.87659693763976e-07
C5_GO_PROTEIN_LOCALIZATION_TO_ENDOPLASMIC_RETICULUM	119	Up	2.66790884384346e-09	1.94493119546689e-07
C5_GO_ESTABLISHMENT_OF_PROTEIN_LOCALIZATION_TO_ENDOPLASMIC_RETICULUM	100	Up	2.67814531377451e-09	1.94493119546689e-07
C7_GSE37534_UNTREATED_VS_GW1929_TREATED_CD4_TCELL_PPARG1_AND_FOXP3_TRASDUCED_DN	194	Up	2.74953022641411e-09	1.98823935731424e-07
C5_GO_CELL_CYCLE_G2_M_PHASE_TRANSITION	136	Up	2.76662001119316e-09	1.99208413657019e-07
C2_STEIN_ESRRA_TARGETS_DN	102	Up	2.8642036320782e-09	2.05360973128793e-07
C7_GSE24634_TREG_VS_TCONV_POST_DAY7_IL4_CONVERSION_UP	191	Up	2.8898953825222e-09	2.06328775390963e-07
C2_PID_MYC_ACTIV_PATHWAY	78	Up	2.93080296949415e-09	2.08370239692481e-07
C2_ZHANG_BREAST_CANCER_PROGENITORS_UP	423	Up	3.00820174409371e-09	2.12978166158199e-07
C5_GO_CHROMATIN_ASSEMBLY_OR_DISASSEMBLY	148	Up	3.08277785881515e-09	2.17348683954213e-07
C7_GSE42021_CD24HI_VS_CD24INT_TREG_THYMUS_UP	197	Up	3.18845266596286e-09	2.23866421413932e-07
C7_GSE5679_CTRL_VS_PPARG_LIGAND_ROSIGLITAZONE_TREATED_DC_UP	199	Up	3.22157232068114e-09	2.2525712908366e-07
C3_TGCCAAR_NF1_Q6	1185	Up	3.36308956171475e-09	2.34184520468211e-07
C7_GSE27241_WT_VS_RORGT_KO_TH17_POLARIZED_CD4_TCELL_UP	152	Up	3.39910983239199e-09	2.35722694565184e-07
C2_HOSHIDA_LIVER_CANCER_SUBCLASS_S1	231	Up	3.43778303654347e-09	2.37431537801437e-07
C2_MUELLER_PLURINET	293	Up	3.46601004730383e-09	2.38407951261903e-07
C2_LINDGREN_BLADDER_CANCER_CLUSTER_3_UP	322	Up	3.75009851150823e-09	2.56904521915914e-07
C2_PUJANA_BREAST_CANCER_WITH_BRCA1_MUTATED_UP	56	Up	3.79855753784593e-09	2.59174968136657e-07
C2_ACEVEDO_LIVER_CANCER_UP	954	Up	3.91174484763287e-09	2.65825841633718e-07
C2_REACTOME_DEPOSITION_OF_NEW_CENPA_CONTAINING_NUCLEOSOMES_AT_THE_CENTROMERE	56	Up	4.04301909604923e-09	2.73647704496996e-07
C7_KAECH_DAY8_EFF_VS_DAY15_EFF_CD8_TCELL_UP	195	Up	4.18167285817332e-09	2.81904726825302e-07
C2_PID_ATR_PATHWAY	39	Up	4.2982764349193e-09	2.88615617282815e-07
C2_REACTOME_G1_S_TRANSITION	106	Up	4.44727030747235e-09	2.97439766295413e-07
C5_GO_CYTOKINESIS	84	Up	4.84054193050395e-09	3.2246775592936e-07
C2_CHICAS_RB1_TARGETS_GROWING	238	Up	5.00486430629773e-09	3.32107093830839e-07
C2_KEGG_DRUG_METABOLISM_CYTOCHROME_P450	70	Down	5.10358422179751e-09	3.37334955535295e-07
C5_GO_HIGH_DENSITY_LIPOPROTEIN_PARTICLE_REMODELING	15	Down	5.1735375124733e-09	3.40628125480781e-07
C2_MOREAUX_B_LYMPHOCYTE_MATURATION_BY_TACI_DN	73	Up	5.43982537182658e-09	3.55916041053236e-07
C7_KAECH_DAY8_EFF_VS_MEMORY_CD8_TCELL_UP	194	Up	5.44780182216111e-09	3.55916041053236e-07
C7_GSE3982_NKCELL_VS_TH1_DN	190	Up	5.69377744587637e-09	3.70555416006439e-07
C2_NUYTTEN_EZH2_TARGETS_DN	1000	Up	5.73123978007132e-09	3.71564399688072e-07
C2_NAKAMURA_TUMOR_ZONE_PERIPHERAL_VS_CENTRAL_UP	277	Up	5.84743244058836e-09	3.77650398195403e-07
C7_GSE22886_UNSTIM_VS_STIM_MEMORY_TCELL_DN	196	Up	5.9294603826697e-09	3.81492011920738e-07
C2_MACAEVA_PBMC_RESPONSE_TO_IR	94	Up	6.00376922821434e-09	3.84809769358389e-07
C7_GSE1460_INTRATHYMIC_T_PROGENITOR_VS_NAIVE_CD4_TCELL_CORD_BLOOD_UP	201	Up	6.08320220345064e-09	3.88429677300333e-07
C7_GSE15271_CXCR4_POS_VS_NEG_GC_BCELL_UP	169	Up	6.48643915047943e-09	4.12620439343092e-07
C2_VANTVEER_BREAST_CANCER_METASTASIS_DN	117	Up	6.59075768071335e-09	4.17360744964799e-07
C5_GO_ESTABLISHMENT_OF_PROTEIN_LOCALIZATION_TO_MEMBRANE	255	Up	6.61028778739826e-09	4.17360744964799e-07
C2_SENESE_HDAC3_TARGETS_DN	512	Up	6.92689073644692e-09	4.35724602793377e-07
C2_BURTON_ADIPOGENESIS_PEAK_AT_16HR	40	Up	6.99939619936818e-09	4.38654752183367e-07
C2_REACTOME_TRANSCRIPTION	187	Up	7.10421360483882e-09	4.42683577118388e-07
C2_REACTOME_CELL_CYCLE_CHECKPOINTS	111	Up	7.11600573111528e-09	4.42683577118388e-07
C2_RIZ_ERYTHROID_DIFFERENTIATION	73	Up	7.14284169986551e-09	4.42725364115107e-07
C2_CHANG_CORE_SERUM_RESPONSE_UP	209	Up	7.36111814390479e-09	4.5458934347815e-07
C2_REACTOME_MITOTIC_PROMETAPHASE	85	Up	7.45289269778315e-09	4.58583263051595e-07
C2_BIOCARTA_COMP_PATHWAY	18	Down	7.5681225128377e-09	4.63986235651184e-07
C5_GO_CHROMOSOME_SEGREGATION	266	Up	7.6261806066611e-09	4.65857769116652e-07
C7_GSE23568_CTRL_VS_ID3_TRANSDUCED_CD8_TCELL_DN	194	Up	7.73735146965181e-09	4.70948648266109e-07
C5_GO_DNA_CONFORMATION_CHANGE	240	Up	7.77912667263463e-09	4.71199001106186e-07
C7_GSE9509_LPS_VS_LPS_AND_IL10_STIM_IL10_KO_MACROPHAGE_20MIN_DN	190	Up	7.79715857867338e-09	4.71199001106186e-07
C5_GO_REGULATION_OF_MICROTUBULE_BASED_PROCESS	235	Up	8.03858547234696e-09	4.83715625793078e-07
C5_GO_POLY_A_RNA_BINDING	1149	Up	8.06145065147733e-09	4.83715625793078e-07
C5_GO_NUCLEAR_CHROMOSOME_TELOMERIC_REGION	125	Up	8.26081846342963e-09	4.93926887702095e-07
C2_RHEIN_ALL_GLUCOCORTICOID_THERAPY_DN	359	Up	8.39562059354596e-09	5.00219352335884e-07
C7_GSE24574_NAIVE_VS_TCONV_CD4_TCELL_DN	198	Up	8.4865815661751e-09	5.03864725197365e-07
C2_REACTOME_COMPLEMENT_CASCADE	28	Down	8.62987926023719e-09	5.10581073295362e-07
C7_GSE13547_CTRL_VS_ANTI_IGM_STIM_BCELL_2H_UP	174	Up	8.72631284402949e-09	5.14487594542937e-07
C7_GSE3982_MEMORY_CD4_TCELL_VS_TH1_DN	195	Up	8.82885872186152e-09	5.18726105668815e-07
C2_FINETTI_BREAST_CANCER_KINOME_RED	16	Up	9.29000787707192e-09	5.4393156847036e-07
C5_GO_KINETOCHORE	118	Up	9.42279102734623e-09	5.49803610254226e-07
C5_GO_REGULATION_OF_MICROTUBULE_POLYMERIZATION_OR_DEPOLYMERIZATION	173	Up	9.7604551965075e-09	5.67548667972864e-07
C2_VERNELL_RETINOBLASTOMA_PATHWAY_UP	70	Up	9.9410666377247e-09	5.76071193756643e-07
C2_YAMASHITA_LIVER_CANCER_STEM_CELL_DN	75	Down	1.00462021271278e-08	5.8017674468645e-07
C2_KERLEY_RESPONSE_TO_CISPLATIN_UP	42	Up	1.03501806981178e-08	5.9569866528181e-07
C2_REACTOME_MEIOTIC_RECOMBINATION	70	Up	1.04328321506258e-08	5.98420179053353e-07
C5_GO_CHROMOSOME	831	Up	1.07855917399238e-08	6.16564181862335e-07
C2_YAO_TEMPORAL_RESPONSE_TO_PROGESTERONE_CLUSTER_14	140	Up	1.09129130738537e-08	6.21742094689154e-07
C5_GO_REGULATION_OF_DNA_REPLICATION	157	Up	1.10726486087331e-08	6.2872579566568e-07
C2_CASORELLI_ACUTE_PROMYELOCYTIC_LEUKEMIA_DN	650	Up	1.11858153473499e-08	6.32358688294476e-07
C2_KRIEG_HYPOXIA_NOT_VIA_KDM3A	722	Up	1.1211370869827e-08	6.32358688294476e-07
C7_GSE28726_ACT_CD4_TCELL_VS_ACT_VA24NEG_NKTCELL_UP	198	Up	1.17651556122733e-08	6.61389362509225e-07
C7_GSE39110_DAY3_VS_DAY6_POST_IMMUNIZATION_CD8_TCELL_WITH_IL2_TREATMENT_UP	195	Up	1.18478056647558e-08	6.6383019752759e-07
C5_GO_REGULATION_OF_CELL_CYCLE_PROCESS	532	Up	1.21258364117518e-08	6.76649000114855e-07
C7_GSE2405_0H_VS_9H_A_PHAGOCYTOPHILUM_STIM_NEUTROPHIL_DN	193	Up	1.21565685263824e-08	6.76649000114855e-07
C7_GSE24634_TEFF_VS_TCONV_DAY5_IN_CULTURE_UP	196	Up	1.33746257130494e-08	7.4200669406724e-07
C5_GO_DNA_INTEGRITY_CHECKPOINT	144	Up	1.36485428100596e-08	7.52470813086864e-07
C2_WINTER_HYPOXIA_UP	91	Up	1.36521801086028e-08	7.52470813086864e-07
C2_WHITFIELD_CELL_CYCLE_G2	175	Up	1.37021915641551e-08	7.52775270964506e-07
C2_BURTON_ADIPOGENESIS_PEAK_AT_24HR	41	Up	1.39872720450174e-08	7.63690831583459e-07
C5_GO_MICROTUBULE_BASED_PROCESS	508	Up	1.40275407186087e-08	7.63690831583459e-07
C7_GSE23114_PERITONEAL_CAVITY_B1A_BCELL_VS_SPLEEN_BCELL_DN	199	Up	1.40362773253623e-08	7.63690831583459e-07
C7_GSE3920_UNTREATED_VS_IFNB_TREATED_ENDOTHELIAL_CELL_DN	169	Up	1.40850151556309e-08	7.63886350796252e-07
C5_GO_MULTI_ORGANISM_METABOLIC_PROCESS	134	Up	1.48098759370097e-08	8.0063230265221e-07
C7_GSE17721_POLYIC_VS_PAM3CSK4_8H_BMDC_DN	192	Up	1.52850582328805e-08	8.23689396046406e-07
C5_GO_NUCLEOLUS	821	Up	1.67480861932781e-08	8.99664655480821e-07
C2_KAUFFMANN_DNA_REPAIR_GENES	221	Up	1.68821184356757e-08	9.03994702690091e-07
C2_GRUETZMANN_PANCREATIC_CANCER_UP	354	Up	1.78307504923339e-08	9.51779587005623e-07
C5_GO_DNA_DEPENDENT_DNA_REPLICATION	99	Up	1.80057837236864e-08	9.58100208768863e-07
C7_GSE22601_DOUBLE_POSITIVE_VS_CD4_SINGLE_POSITIVE_THYMOCYTE_DN	198	Up	1.81761412181026e-08	9.63544280027725e-07
C2_REACTOME_S_PHASE	106	Up	1.82219827202217e-08	9.63544280027725e-07
C5_GO_FATTY_ACID_CATABOLIC_PROCESS	71	Down	1.91804151232968e-08	1.01106481090749e-06
C7_GSE24634_NAIVE_CD4_TCELL_VS_DAY3_IL4_CONV_TREG_DN	196	Up	2.00280746888539e-08	1.0524691050003e-06
C7_GSE3982_EOSINOPHIL_VS_TH2_DN	193	Up	2.03062963530373e-08	1.06378588417878e-06
C7_GSE24634_TEFF_VS_TCONV_DAY3_IN_CULTURE_UP	197	Up	2.05200093435312e-08	1.07166382130213e-06
C2_REACTOME_SIGNALING_BY_ROBO_RECEPTOR	28	Up	2.06448147484217e-08	1.07486433956321e-06
C7_GSE25088_WT_VS_STAT6_KO_MACROPHAGE_IL4_STIM_DN	189	Up	2.14264763329899e-08	1.11213928230222e-06
C5_GO_CONDENSED_CHROMOSOME	191	Up	2.18336539742669e-08	1.12980813118829e-06
C7_GSE23321_EFFECTOR_MEMORY_VS_NAIVE_CD8_TCELL_DN	190	Up	2.21964888282396e-08	1.14508166909342e-06
C2_MOREAUX_MULTIPLE_MYELOMA_BY_TACI_DN	172	Up	2.23780804632156e-08	1.15094072801845e-06
C5_GO_EPOXYGENASE_P450_PATHWAY	18	Down	2.26556792456198e-08	1.16168711671252e-06
C7_GSE14415_INDUCED_TREG_VS_FAILED_INDUCED_TREG_UP	180	Up	2.28694974457404e-08	1.16910805522469e-06
C7_GSE42088_UNINF_VS_LEISHMANIA_INF_DC_24H_DN	190	Up	2.31482155463621e-08	1.17979203391564e-06
C7_GSE33162_UNTREATED_VS_4H_LPS_STIM_HDAC3_KO_MACROPHAGE_UP	195	Up	2.3425730617872e-08	1.19035071406911e-06
C5_GO_ORGANELLE_FISSION	481	Up	2.35422776380064e-08	1.19269125722367e-06
C7_GSE20727_CTRL_VS_ROS_INH_AND_DNFB_ALLERGEN_TREATED_DC_DN	190	Up	2.36710489249534e-08	1.19563528017653e-06
C7_GSE37532_TREG_VS_TCONV_CD4_TCELL_FROM_VISCERAL_ADIPOSE_TISSUE_DN	160	Up	2.40089179454513e-08	1.20743266350688e-06
C5_GO_DNA_REPAIR	457	Up	2.40473262574209e-08	1.20743266350688e-06
C2_REACTOME_ACTIVATION_OF_ATR_IN_RESPONSE_TO_REPLICATION_STRESS	35	Up	2.44064271580119e-08	1.22183773355242e-06
C5_GO_AROMATIC_AMINO_ACID_FAMILY_CATABOLIC_PROCESS	20	Down	2.48706225954114e-08	1.2414035543863e-06
C7_GSE22886_NEUTROPHIL_VS_DC_DN	199	Up	2.53792818901942e-08	1.26306714371758e-06
C7_GSE17974_0H_VS_24H_IN_VITRO_ACT_CD4_TCELL_DN	192	Up	2.55156217782376e-08	1.26593558061915e-06
C5_GO_DNA_METABOLIC_PROCESS	717	Up	2.55865474009661e-08	1.26593558061915e-06
C5_GO_NUCLEAR_CHROMOSOME	489	Up	2.67415030790207e-08	1.31922149737641e-06
C5_GO_METAPHASE_PLATE_CONGRESSION	42	Up	2.73167317927724e-08	1.34368144960902e-06
C7_GSE41176_WT_VS_TAK1_KO_ANTI_IGM_STIM_BCELL_3H_DN	193	Up	2.81443440973683e-08	1.37920922385363e-06
C7_GSE24634_NAIVE_CD4_TCELL_VS_DAY5_IL4_CONV_TREG_DN	199	Up	2.8202020652051e-08	1.37920922385363e-06
C2_REACTOME_RNA_POL_I_TRANSCRIPTION	70	Up	2.8509492078955e-08	1.39022799846685e-06
C5_GO_CYTOSOLIC_PART	206	Up	2.88458031160134e-08	1.40258573139673e-06
C5_GO_RNA_BINDING	1529	Up	2.91980184311166e-08	1.41564375321755e-06
C2_CHIANG_LIVER_CANCER_SUBCLASS_POLYSOMY7_DN	23	Up	3.00257314013055e-08	1.45161543154712e-06
C2_REACTOME_CHROMOSOME_MAINTENANCE	111	Up	3.08097832972873e-08	1.48527733097835e-06
C5_GO_REGULATION_OF_CELL_CYCLE_PHASE_TRANSITION	315	Up	3.14217945586563e-08	1.5072381653959e-06
C5_GO_ARACHIDONIC_ACID_MONOOXYGENASE_ACTIVITY	14	Down	3.14633167498221e-08	1.5072381653959e-06
C7_GSE15624_CTRL_VS_6H_HALOFUGINONE_TREATED_CD4_TCELL_DN	157	Up	3.15325518911499e-08	1.5072381653959e-06
C5_GO_CYTOSOLIC_LARGE_RIBOSOMAL_SUBUNIT	58	Up	3.19178886372849e-08	1.52135941868028e-06
C2_KIM_WT1_TARGETS_DN	448	Up	3.20131151943695e-08	1.52161214102226e-06
C2_REACTOME_XENOBIOTICS	14	Down	3.26426043245383e-08	1.54659990572879e-06
C2_TIEN_INTESTINE_PROBIOTICS_24HR_UP	554	Up	3.27216338426161e-08	1.54659990572879e-06
C5_GO_REGULATION_OF_PLASMA_LIPOPROTEIN_PARTICLE_LEVELS	43	Down	3.36642882890717e-08	1.58672262434368e-06
C5_GO_RIBONUCLEOPROTEIN_COMPLEX	695	Up	3.3819970660543e-08	1.58963256540847e-06
C7_GSE13547_2H_VS_12_H_ANTI_IGM_STIM_BCELL_UP	168	Up	3.48594662387047e-08	1.63395298677319e-06
C7_GOLDRATH_NAIVE_VS_EFF_CD8_TCELL_DN	191	Up	3.50114268729302e-08	1.63654241468743e-06
C2_ZAMORA_NOS2_TARGETS_UP	68	Up	3.54995199937115e-08	1.65478616477574e-06
C5_GO_CENTROSOME	480	Up	3.65033522550029e-08	1.6969044601838e-06
C5_GO_CHROMOSOME_TELOMERIC_REGION	154	Up	3.71747700245105e-08	1.72338159886231e-06
C5_GO_CONDENSED_CHROMOSOME_CENTROMERIC_REGION	100	Up	3.84026801526672e-08	1.7754419422494e-06
C5_GO_NUCLEAR_CHROMOSOME_SEGREGATION	223	Up	3.87217249763227e-08	1.7853141916195e-06
C2_REACTOME_SYNTHESIS_OF_DNA	90	Up	4.02100267179643e-08	1.84471056879985e-06
C5_GO_CELLULAR_MACROMOLECULE_LOCALIZATION	1203	Up	4.02280125221409e-08	1.84471056879985e-06
C2_ALONSO_METASTASIS_UP	194	Up	4.04461152399242e-08	1.84969923236421e-06
C2_GARY_CD5_TARGETS_DN	427	Up	4.06914177121835e-08	1.85590156093762e-06
C2_FARMER_BREAST_CANCER_CLUSTER_2	33	Up	4.16218625632334e-08	1.89323531299052e-06
C7_GSE43863_TH1_VS_LY6C_LOW_CXCR5NEG_EFFECTOR_CD4_TCELL_UP	194	Up	4.19985740191523e-08	1.90524898385543e-06
C7_GSE21546_UNSTIM_VS_ANTI_CD3_STIM_DP_THYMOCYTES_DN	191	Up	4.36545497790922e-08	1.9750765690161e-06
C5_GO_PROTEIN_DNA_COMPLEX_SUBUNIT_ORGANIZATION	201	Up	4.46043412921755e-08	2.01266682401307e-06
C2_LY_AGING_MIDDLE_DN	16	Up	4.54394021735606e-08	2.04489394728409e-06
C2_GAVIN_FOXP3_TARGETS_CLUSTER_P6	89	Up	4.80494630720281e-08	2.15270044216178e-06
C5_GO_ACYLGLYCEROL_HOMEOSTASIS	28	Down	4.80894017574111e-08	2.15270044216178e-06
C5_GO_PROTEIN_TARGETING	395	Up	4.82286437670142e-08	2.15323715351358e-06
C5_GO_REGULATION_OF_DNA_METABOLIC_PROCESS	326	Up	4.91031245761888e-08	2.18651044987813e-06
C2_PID_AURORA_B_PATHWAY	39	Up	5.17102948895663e-08	2.29656141686706e-06
C7_GSE7852_LN_VS_THYMUS_TCONV_DN	199	Up	5.1932229723415e-08	2.29728063930325e-06
C2_SASAKI_ADULT_T_CELL_LEUKEMIA	167	Up	5.20792537254007e-08	2.29728063930325e-06
C5_GO_CHROMOSOME_ORGANIZATION	945	Up	5.21337843799094e-08	2.29728063930325e-06
C2_TOYOTA_TARGETS_OF_MIR34B_AND_MIR34C	435	Up	5.32827951158179e-08	2.3418134445578e-06
C2_REACTOME_HIV_INFECTION	190	Up	5.34963483462353e-08	2.34510805794468e-06
C2_SENESE_HDAC1_AND_HDAC2_TARGETS_DN	219	Up	5.46346752926203e-08	2.38882000161868e-06
C7_GSE7460_CD8_TCELL_VS_TREG_ACT_DN	195	Up	5.49381686425221e-08	2.3958988443302e-06
C3_CAGCTTT_MIR320	251	Up	5.71013489213695e-08	2.48156526619298e-06
C5_GO_NEGATIVE_REGULATION_OF_CELL_CYCLE_PROCESS	203	Up	5.71958190305102e-08	2.48156526619298e-06
C7_GSE36826_WT_VS_IL1R_KO_SKIN_STAPH_AUREUS_INF_UP	197	Up	5.77721403988991e-08	2.50015955930888e-06
C7_GSE16451_CTRL_VS_WEST_EQUINE_ENC_VIRUS_IMMATURE_NEURON_CELL_LINE_DN	196	Up	5.7974013026871e-08	2.50249559802981e-06
C2_MORI_PRE_BI_LYMPHOCYTE_UP	76	Up	5.95965845997772e-08	2.56598933336598e-06
C7_GSE21546_ELK1_KO_VS_SAP1A_KO_AND_ELK1_KO_DP_THYMOCYTES_DN	190	Up	6.02292701386129e-08	2.5866484264352e-06
C5_GO_REGULATION_OF_SIGNAL_TRANSDUCTION_BY_P53_CLASS_MEDIATOR	160	Up	6.07632939031526e-08	2.60012714958208e-06
C7_GSE24634_TREG_VS_TCONV_POST_DAY3_IL4_CONVERSION_UP	195	Up	6.08504433091723e-08	2.60012714958208e-06
C2_KEGG_VALINE_LEUCINE_AND_ISOLEUCINE_DEGRADATION	44	Down	6.11270761429412e-08	2.60536840154838e-06
C5_GO_EARLY_ENDOSOME_MEMBRANE	106	Up	6.39963949322826e-08	2.71730328014049e-06
C5_GO_CELLULAR_RESPONSE_TO_DNA_DAMAGE_STIMULUS	689	Up	6.41714445297578e-08	2.71730328014049e-06
C2_REACTOME_G2_M_CHECKPOINTS	41	Up	6.42350518324091e-08	2.71730328014049e-06
C7_GSE15930_NAIVE_VS_24H_IN_VITRO_STIM_CD8_TCELL_DN	197	Up	6.67638293290905e-08	2.81723380567965e-06
C5_GO_PROTEIN_LOCALIZATION_TO_ORGANELLE	545	Up	6.92995824081305e-08	2.91696078091536e-06
C7_GSE3982_NEUTROPHIL_VS_TH1_DN	194	Up	7.17163882372997e-08	3.00579557550914e-06
C5_GO_MYELIN_SHEATH	161	Up	7.17653455768389e-08	3.00579557550914e-06
C7_GSE22886_NAIVE_CD4_TCELL_VS_12H_ACT_TH2_DN	198	Up	7.34005520064734e-08	3.06669318642355e-06
C7_GSE3982_EOSINOPHIL_VS_MAST_CELL_DN	190	Up	7.48238424402837e-08	3.11845871411832e-06
H_HALLMARK_MITOTIC_SPINDLE	198	Up	7.55672531294227e-08	3.14170390713258e-06
C5_GO_POSITIVE_REGULATION_OF_TELOMERE_MAINTENANCE	45	Up	7.65856042525832e-08	3.17623776852441e-06
C2_REACTOME_M_G1_TRANSITION	78	Up	7.74355384637426e-08	3.20363507663811e-06
C7_GSE3982_MAST_CELL_VS_NKCELL_UP	196	Up	7.77371151355211e-08	3.20826762245891e-06
C5_GO_RIBOSOMAL_SUBUNIT	152	Up	7.83583290073944e-08	3.22603719010735e-06
C2_BENPORATH_MYC_MAX_TARGETS	757	Up	7.91538724053737e-08	3.25088027905662e-06
C5_GO_MICROTUBULE_CYTOSKELETON_ORGANIZATION	337	Up	7.99417817911473e-08	3.2692445213999e-06
C7_GSE26030_UNSTIM_VS_RESTIM_TH17_DAY15_POST_POLARIZATION_UP	169	Up	8.01330499072097e-08	3.2692445213999e-06
C3_E2F4DP1_01	228	Up	8.01806321364552e-08	3.2692445213999e-06
C2_MILI_PSEUDOPODIA_HAPTOTAXIS_UP	508	Up	8.1712439089538e-08	3.32369274479344e-06
C5_GO_NEGATIVE_REGULATION_OF_CELL_CYCLE_PHASE_TRANSITION	142	Up	8.37684883851184e-08	3.39915249871604e-06
C7_GSE15930_NAIVE_VS_24H_IN_VITRO_STIM_INFAB_CD8_TCELL_DN	196	Up	8.42946297537533e-08	3.41231921067766e-06
C7_GSE15930_NAIVE_VS_24H_IN_VITRO_STIM_IL12_CD8_TCELL_DN	197	Up	8.46075209872726e-08	3.41681112798482e-06
C7_GSE22432_MULTIPOTENT_VS_COMMON_DC_PROGENITOR_UP	192	Up	8.49042703142086e-08	3.42063132853982e-06
C5_GO_HUMORAL_IMMUNE_RESPONSE_MEDIATED_BY_CIRCULATING_IMMUNOGLOBULIN	36	Down	8.74253496379006e-08	3.51383453972189e-06
C5_GO_REGULATION_OF_PROTEIN_COMPLEX_DISASSEMBLY	211	Up	8.82764262478659e-08	3.5396336695264e-06
C7_GSE13547_WT_VS_ZFX_KO_BCELL_ANTI_IGM_STIM_2H_UP	169	Up	9.14708768253602e-08	3.65905131622203e-06
C7_GSE27859_DC_VS_CD11C_INT_F480_HI_MACROPHAGE_UP	194	Up	9.26659373378886e-08	3.69369469413681e-06
C5_GO_REGULATION_OF_CELL_CYCLE	907	Up	9.27734912244042e-08	3.69369469413681e-06
C7_GSE2405_S_AUREUS_VS_UNTREATED_NEUTROPHIL_DN	186	Up	9.48492430920216e-08	3.7674742778406e-06
C2_REACTOME_AXON_GUIDANCE	238	Up	9.75562771851143e-08	3.86592451112253e-06
C2_JOHANSSON_GLIOMAGENESIS_BY_PDGFB_UP	56	Up	1.00709683358006e-07	3.97377052747904e-06
C2_CHNG_MULTIPLE_MYELOMA_HYPERPLOID_UP	50	Up	1.00837283361842e-07	3.97377052747904e-06
C5_GO_NEGATIVE_REGULATION_OF_PROTEIN_COMPLEX_DISASSEMBLY	164	Up	1.01163176480582e-07	3.97377052747904e-06
C5_GO_INTRACELLULAR_PROTEIN_TRANSPORT	760	Up	1.01217132400181e-07	3.97377052747904e-06
C7_GSE9650_EFFECTOR_VS_MEMORY_CD8_TCELL_UP	191	Up	1.02539031425509e-07	4.0163494230348e-06
C7_GSE3982_CENT_MEMORY_CD4_TCELL_VS_TH1_DN	193	Up	1.04359183895884e-07	4.07035527177088e-06
C2_LI_WILMS_TUMOR_ANAPLASTIC_UP	19	Up	1.04398923701233e-07	4.07035527177088e-06
C7_GSE22886_NAIVE_CD4_TCELL_VS_12H_ACT_TH1_DN	195	Up	1.06118716128417e-07	4.12789608185965e-06
C2_WANG_RESPONSE_TO_GSK3_INHIBITOR_SB216763_DN	353	Up	1.09905702927181e-07	4.26539999823584e-06
C2_PILON_KLF1_TARGETS_DN	1946	Up	1.11116376714156e-07	4.30178301232769e-06
C5_GO_REGULATION_OF_TELOMERE_MAINTENANCE	65	Up	1.11351631664767e-07	4.30178301232769e-06
C7_GSE28237_FOLLICULAR_VS_EARLY_GC_BCELL_DN	197	Up	1.12424709518069e-07	4.3333451247272e-06
C5_GO_MITOTIC_SPINDLE_ORGANIZATION	67	Up	1.12688112154599e-07	4.33362624038174e-06
C5_GO_NEGATIVE_REGULATION_OF_ORGANELLE_ORGANIZATION	371	Up	1.14129650642759e-07	4.37911069960574e-06
C2_GEORGES_TARGETS_OF_MIR192_AND_MIR215	869	Up	1.14959243796769e-07	4.40096236263604e-06
C5_GO_CARTILAGE_DEVELOPMENT	130	Up	1.16366814217234e-07	4.44479201663616e-06
C5_GO_NEGATIVE_REGULATION_OF_CELL_CYCLE_G1_S_PHASE_TRANSITION	95	Up	1.18478512000619e-07	4.51525878730288e-06
C5_GO_DOUBLE_STRAND_BREAK_REPAIR	160	Up	1.19772143511686e-07	4.55430211317133e-06
C5_GO_LIPID_OXIDATION	68	Down	1.20338487127147e-07	4.55595900814234e-06
C2_PENG_GLUTAMINE_DEPRIVATION_DN	326	Up	1.20596187240373e-07	4.55595900814234e-06
C5_GO_MITOTIC_CYTOKINESIS	31	Up	1.20918675105008e-07	4.55595900814234e-06
C5_GO_MICROTUBULE_BASED_MOVEMENT	201	Up	1.21134726558586e-07	4.55595900814234e-06
C2_MORI_EMU_MYC_LYMPHOMA_BY_ONSET_TIME_UP	109	Up	1.21164434625648e-07	4.55595900814234e-06
C5_GO_RESPONSE_TO_IONIZING_RADIATION	143	Up	1.21431210488281e-07	4.55595900814234e-06
C5_GO_TRNA_METABOLIC_PROCESS	175	Up	1.24531231200577e-07	4.66193133439149e-06
C5_GO_CYTOPLASMIC_TRANSLATION	40	Up	1.26167388035848e-07	4.7127557901867e-06
C2_BILD_MYC_ONCOGENIC_SIGNATURE	196	Up	1.28101916124815e-07	4.7744769223524e-06
C7_GSE40274_CTRL_VS_FOXP3_AND_XBP1_TRANSDUCED_ACTIVATED_CD4_TCELL_UP	153	Up	1.30955768720723e-07	4.87011552202937e-06
C2_MOHANKUMAR_TLX1_TARGETS_UP	406	Up	1.31836370279915e-07	4.89211232786502e-06
C7_GSE21670_UNTREATED_VS_IL6_TREATED_STAT3_KO_CD4_TCELL_DN	194	Up	1.32647526185482e-07	4.91144155488959e-06
C7_GSE24671_BAKIMULC_VS_SENDAI_VIRUS_INFECTED_MOUSE_SPLENOCYTES_UP	191	Up	1.32955514525057e-07	4.91209664034606e-06
C7_GSE16385_MONOCYTE_VS_12H_ROSIGLITAZONE_TREATED_MACROPHAGE_DN	197	Up	1.33911547485305e-07	4.9366389869256e-06
C2_CREIGHTON_ENDOCRINE_THERAPY_RESISTANCE_1	507	Up	1.35511694069623e-07	4.98476820728714e-06
C7_GSE43863_TH1_VS_TFH_MEMORY_CD4_TCELL_UP	196	Up	1.36322711076465e-07	5.00372363150732e-06
C5_GO_DNA_GEOMETRIC_CHANGE	80	Up	1.36663517395143e-07	5.0053752767169e-06
C2_LEE_LIVER_CANCER_MYC_TGFA_DN	64	Down	1.37311176672541e-07	5.01823416949476e-06
C2_PID_P53_DOWNSTREAM_PATHWAY	134	Up	1.4017044791407e-07	5.11168997662496e-06
C2_RICKMAN_TUMOR_DIFFERENTIATED_WELL_VS_POORLY_DN	366	Up	1.41947833598448e-07	5.16537482219213e-06
C7_GSE30971_WBP7_HET_VS_KO_MACROPHAGE_4H_LPS_STIM_UP	188	Up	1.43113391704343e-07	5.1966130923373e-06
C7_GSE33162_UNTREATED_VS_4H_LPS_STIM_HDAC3_KO_MACROPHAGE_DN	195	Up	1.45846176216585e-07	5.27888565506076e-06
C2_REACTOME_ASSEMBLY_OF_THE_PRE_REPLICATIVE_COMPLEX	63	Up	1.46065974563834e-07	5.27888565506076e-06
C2_KAUFFMANN_DNA_REPLICATION_GENES	143	Up	1.46315074299598e-07	5.27888565506076e-06
C5_GO_DNA_PACKAGING	162	Up	1.46746172707625e-07	5.28317444337389e-06
C7_GSE15930_NAIVE_VS_72H_IN_VITRO_STIM_IFNAB_CD8_TCELL_DN	199	Up	1.48705992699493e-07	5.34236539802151e-06
C7_GSE9988_LOW_LPS_VS_CTRL_TREATED_MONOCYTE_DN	197	Up	1.49772914107778e-07	5.36929550766466e-06
C2_FEVR_CTNNB1_TARGETS_DN	547	Up	1.50864551955911e-07	5.39699594851158e-06
C2_SMID_BREAST_CANCER_BASAL_UP	589	Up	1.51255876311476e-07	5.39957950014025e-06
C5_GO_REGULATION_OF_NUCLEAR_DIVISION	153	Up	1.52565467361925e-07	5.43486373311818e-06
C7_GSE28726_NAIVE_VS_ACTIVATED_CD4_TCELL_DN	192	Up	1.53024170920788e-07	5.43975209275349e-06
C5_GO_MICROTUBULE_CYTOSKELETON	1042	Up	1.5375676270714e-07	5.45278423428616e-06
C7_GSE42021_TREG_VS_TCONV_PLN_DN	192	Up	1.54035273564729e-07	5.45278423428616e-06
C5_GO_SPINDLE_POLE	125	Up	1.6107483177076e-07	5.6857580780472e-06
H_HALLMARK_XENOBIOTIC_METABOLISM	197	Down	1.61288569083544e-07	5.6857580780472e-06
C3_E2F1_Q6	226	Up	1.63881090669004e-07	5.76513915844121e-06
C2_REACTOME_MITOTIC_G2_G2_M_PHASES	77	Up	1.65159482645323e-07	5.79133315472643e-06
C2_REACTOME_BILE_ACID_AND_BILE_SALT_METABOLISM	27	Down	1.65310201154356e-07	5.79133315472643e-06
C6_CORDENONSI_YAP_CONSERVED_SIGNATURE	57	Up	1.69272485186116e-07	5.91789198726088e-06
C2_BIOCARTA_MPR_PATHWAY	33	Up	1.70356736469849e-07	5.94351822228105e-06
C7_GSE40274_CTRL_VS_FOXP3_TRANSDUCED_ACTIVATED_CD4_TCELL_UP	197	Up	1.7325349325655e-07	6.03214477241582e-06
C5_GO_BENZENE_CONTAINING_COMPOUND_METABOLIC_PROCESS	24	Down	1.7436779016838e-07	6.05847510767795e-06
C2_EPPERT_PROGENITOR	133	Up	1.77015793218433e-07	6.13787753493669e-06
C7_GSE23568_ID3_KO_VS_WT_CD8_TCELL_UP	194	Up	1.79967269926094e-07	6.21604921311688e-06
C5_GO_REGULATION_OF_ORGANELLE_ORGANIZATION	1124	Up	1.80304405236637e-07	6.21604921311688e-06
C2_AMIT_EGF_RESPONSE_480_HELA	157	Up	1.80372328091743e-07	6.21604921311688e-06
C5_GO_CELL_CYCLE_G1_S_PHASE_TRANSITION	108	Up	1.82231702098016e-07	6.26736307154581e-06
C2_SHIPP_DLBCL_VS_FOLLICULAR_LYMPHOMA_UP	45	Up	1.83320465018634e-07	6.29201944945295e-06
C5_GO_LARGE_RIBOSOMAL_SUBUNIT	91	Up	1.83961864654477e-07	6.30125245307368e-06
C2_PID_PLK1_PATHWAY	46	Up	1.88713372406274e-07	6.44321764591286e-06
C2_HUANG_DASATINIB_RESISTANCE_UP	80	Up	1.88868030989467e-07	6.44321764591286e-06
C2_GRADE_COLON_CANCER_UP	830	Up	1.89484828923173e-07	6.45125309901211e-06
C5_GO_POSITIVE_REGULATION_OF_DNA_METABOLIC_PROCESS	178	Up	1.94045219960317e-07	6.59325133925407e-06
C2_REACTOME_MEIOSIS	97	Up	1.95672648522463e-07	6.63416710598553e-06
C5_GO_PROTEIN_LIPID_COMPLEX	39	Down	1.96033541338737e-07	6.63416710598553e-06
C2_PID_ATM_PATHWAY	34	Up	1.96709921022975e-07	6.64376960804343e-06
C2_GEORGES_CELL_CYCLE_MIR192_TARGETS	61	Up	2.00590802327073e-07	6.7613485382e-06
C2_REACTOME_FORMATION_OF_THE_TERNARY_COMPLEX_AND_SUBSEQUENTLY_THE_43S_COMPLEX	44	Up	2.01578821714637e-07	6.78114362273038e-06
C7_GSE28726_ACT_CD4_TCELL_VS_ACT_NKTCELL_UP	197	Up	2.03984885771158e-07	6.84846875423367e-06
C7_GSE46468_LUNG_INNATE_LYMPHOID_CELL_VS_SPLEEN_CD4_TCELL_DN	195	Up	2.1131510816674e-07	7.06711942079339e-06
C2_ALCALA_APOPTOSIS	85	Up	2.11332806980761e-07	7.06711942079339e-06
C5_GO_NEGATIVE_REGULATION_OF_CYTOSKELETON_ORGANIZATION	213	Up	2.13533044909499e-07	7.12661272764029e-06
H_HALLMARK_BILE_ACID_METABOLISM	111	Down	2.18318321251648e-07	7.27197699586444e-06
C7_GSE45365_HEALTHY_VS_MCMV_INFECTION_BCELL_IFNAR_KO_UP	199	Up	2.20278827974668e-07	7.3228645346942e-06
C5_GO_REGULATION_OF_CELL_DIVISION	251	Up	2.21260366529623e-07	7.33691889215969e-06
C2_LAIHO_COLORECTAL_CANCER_SERRATED_UP	110	Up	2.21568793445636e-07	7.33691889215969e-06
C5_GO_BILE_ACID_METABOLIC_PROCESS	34	Down	2.22909246375813e-07	7.36688937094751e-06
C5_GO_ANCHORING_JUNCTION	483	Up	2.24936729151941e-07	7.41940427676412e-06
C5_GO_CHONDROCYTE_DIFFERENTIATION	55	Up	2.28159048803069e-07	7.51104915330102e-06
C2_BIOCARTA_CLASSIC_PATHWAY	13	Down	2.29925908119867e-07	7.55451707047819e-06
C2_LEE_LIVER_CANCER_E2F1_DN	63	Down	2.33740635051586e-07	7.66497148393002e-06
C2_SCHAVOLT_TARGETS_OF_TP53_AND_TP63	16	Up	2.35376388391723e-07	7.7036825299349e-06
C2_BUYTAERT_PHOTODYNAMIC_THERAPY_STRESS_DN	626	Up	2.36005753941203e-07	7.70936942555809e-06
C2_FRASOR_RESPONSE_TO_SERM_OR_FULVESTRANT_DN	48	Up	2.38929880931832e-07	7.78985070375245e-06
C5_GO_NUCLEOLAR_PART	60	Up	2.39620294204671e-07	7.79460780065588e-06
C7_GSE3982_EOSINOPHIL_VS_TH1_DN	195	Up	2.39997084341452e-07	7.79460780065588e-06
C5_GO_REGULATION_OF_TELOMERE_MAINTENANCE_VIA_TELOMERE_LENGTHENING	50	Up	2.4112896393025e-07	7.80200671703805e-06
C7_GSE19401_PLN_VS_PEYERS_PATCH_FOLLICULAR_DC_DN	192	Up	2.41147066545175e-07	7.80200671703805e-06
C7_GSE42021_TCONV_PLN_VS_TREG_PRECURSORS_THYMUS_UP	194	Up	2.43308634807641e-07	7.85691872057268e-06
C2_BENPORATH_NANOG_TARGETS	967	Up	2.43997182247892e-07	7.86414537298395e-06
C7_GSE24574_BCL6_HIGH_TFH_VS_NAIVE_CD4_TCELL_DN	198	Up	2.44511513650915e-07	7.86574015681964e-06
C7_GSE22886_NEUTROPHIL_VS_MONOCYTE_DN	197	Up	2.45395705190327e-07	7.868488637233e-06
C2_ABRAMSON_INTERACT_WITH_AIRE	44	Up	2.45526978338102e-07	7.868488637233e-06
C5_GO_LIPID_HOMEOSTASIS	106	Down	2.52061483663946e-07	8.06263207009005e-06
C2_SENESE_HDAC1_TARGETS_UP	438	Up	2.55588150688425e-07	8.16001339207327e-06
C7_GSE22919_RESTING_VS_IL2_IL12_IL15_STIM_NK_CELL_UP	193	Up	2.56597156642603e-07	8.17679941158094e-06
C7_GSE1460_NAIVE_CD4_TCELL_CORD_BLOOD_VS_THYMIC_STROMAL_CELL_DN	195	Up	2.58225008661915e-07	8.21320558565464e-06
C2_PID_P73PATHWAY	78	Up	2.61527543075523e-07	8.30264081872595e-06
C2_REACTOME_TELOMERE_MAINTENANCE	69	Up	2.63536223032144e-07	8.35074237814026e-06
C5_GO_BILE_ACID_BIOSYNTHETIC_PROCESS	20	Down	2.7023165030163e-07	8.54689673785773e-06
C7_GSE40274_FOXP3_VS_FOXP3_AND_EOS_TRANSDUCED_ACTIVATED_CD4_TCELL_DN	193	Up	2.72243711438901e-07	8.59446985309263e-06
C5_GO_PLASMA_LIPOPROTEIN_PARTICLE_CLEARANCE	20	Down	2.73947804404949e-07	8.63016561471212e-06
C5_GO_METHYLTRANSFERASE_COMPLEX	89	Up	2.74394486183743e-07	8.63016561471212e-06
C2_BENPORATH_ES_1	364	Up	2.77986936500905e-07	8.72693312158037e-06
C2_BILANGES_RAPAMYCIN_SENSITIVE_VIA_TSC1_AND_TSC2	70	Up	2.81277094774418e-07	8.78545201796325e-06
C2_REACTOME_REGULATION_OF_MITOTIC_CELL_CYCLE	77	Up	2.81806515848683e-07	8.78545201796325e-06
C2_REACTOME_LOSS_OF_NLP_FROM_MITOTIC_CENTROSOMES	55	Up	2.8187367828495e-07	8.78545201796325e-06
C7_GSE12392_CD8A_POS_VS_NEG_SPLEEN_DC_DN	192	Up	2.81927808389223e-07	8.78545201796325e-06
C2_SCHLOSSER_MYC_TARGETS_REPRESSED_BY_SERUM	158	Up	2.85927537298547e-07	8.89371297542043e-06
C2_LINSLEY_MIR16_TARGETS	204	Up	2.86614700507071e-07	8.89872907757827e-06
C2_REACTOME_SYNTHESIS_OF_BILE_ACIDS_AND_BILE_SALTS	19	Down	2.9086110422318e-07	9.0140306676931e-06
C5_GO_SISTER_CHROMATID_COHESION	109	Up	2.96801975477607e-07	9.17570612667768e-06
C2_SEIDEN_ONCOGENESIS_BY_MET	88	Up	2.97162517429193e-07	9.17570612667768e-06
C7_GSE17974_1H_VS_72H_UNTREATED_IN_VITRO_CD4_TCELL_DN	195	Up	2.99276361750533e-07	9.2241444757391e-06
C2_BOUDOUKHA_BOUND_BY_IGF2BP2	107	Up	3.00923328407983e-07	9.25804298180269e-06
C2_BIOCARTA_CELLCYCLE_PATHWAY	23	Up	3.01605064361178e-07	9.26217657723319e-06
C2_KIM_BIPOLAR_DISORDER_OLIGODENDROCYTE_DENSITY_CORR_UP	668	Up	3.04387368998252e-07	9.33068599786128e-06
C2_KIM_ALL_DISORDERS_OLIGODENDROCYTE_NUMBER_CORR_UP	731	Up	3.04991248887158e-07	9.33229099895045e-06
C2_REACTOME_SYNTHESIS_OF_BILE_ACIDS_AND_BILE_SALTS_VIA_7ALPHA_HYDROXYCHOLESTEROL	15	Down	3.23377352498197e-07	9.87701837837903e-06
C7_GSE19888_ADENOSINE_A3R_ACT_VS_A3R_ACT_WITH_A3R_INH_PRETREATMENT_IN_MAST_CELL_UP	189	Up	3.2514322244866e-07	9.9130603009978e-06
C3_E2F_02	225	Up	3.27204484893351e-07	9.95796239007265e-06
C2_KEGG_METABOLISM_OF_XENOBIOTICS_BY_CYTOCHROME_P450	68	Down	3.29506816877524e-07	1.0010026657782e-05
C7_GSE30962_ACUTE_VS_CHRONIC_LCMV_SECONDARY_INF_CD8_TCELL_DN	196	Up	3.3077183866943e-07	1.00130860605648e-05
C2_RAGHAVACHARI_PLATELET_SPECIFIC_GENES	67	Up	3.30791035273075e-07	1.00130860605648e-05
C7_GSE2770_UNTREATED_VS_IL4_TREATED_ACT_CD4_TCELL_48H_DN	196	Up	3.3346109900404e-07	1.0075884386156e-05
C7_GSE18893_CTRL_VS_TNF_TREATED_TCONV_2H_DN	199	Up	3.34205785996266e-07	1.00803852136236e-05
C2_SASSON_RESPONSE_TO_FORSKOLIN_DN	89	Up	3.35668583997318e-07	1.01064912986096e-05
C3_E2F_Q4	227	Up	3.36465764999707e-07	1.01124994841209e-05
C7_GSE25088_WT_VS_STAT6_KO_MACROPHAGE_DN	187	Up	3.37943509123542e-07	1.01389044643253e-05
C5_GO_MICROTUBULE_ORGANIZING_CENTER	614	Up	3.39929972834432e-07	1.0180451451914e-05
C3_E2F1DP1_01	225	Up	3.46781744480058e-07	1.03307991168082e-05
C3_E2F1DP2_01	225	Up	3.46781744480058e-07	1.03307991168082e-05
C3_E2F4DP2_01	225	Up	3.46781744480058e-07	1.03307991168082e-05
C6_E2F1_UP.V1_UP	183	Up	3.50615123484882e-07	1.04266406054265e-05
C5_GO_PIGMENT_GRANULE	101	Up	3.51899799754911e-07	1.04464851081629e-05
C2_BILANGES_SERUM_AND_RAPAMYCIN_SENSITIVE_GENES	66	Up	3.62071969449511e-07	1.07296318652455e-05
C7_GSE27859_DC_VS_CD11C_INT_F480_INT_DC_DN	197	Up	3.65122581952511e-07	1.08011174986336e-05
C7_GSE10239_MEMORY_VS_DAY4.5_EFF_CD8_TCELL_DN	197	Up	3.72395912586645e-07	1.09970527694217e-05
C7_GSE12845_NAIVE_VS_PRE_GC_TONSIL_BCELL_DN	199	Up	3.78312299021066e-07	1.11523038531976e-05
C5_GO_TRANSLATION_INITIATION_FACTOR_ACTIVITY	47	Up	3.80087946311954e-07	1.11851619818166e-05
C3_E2F1DP1RB_01	221	Up	3.80831638615984e-07	1.11875905503838e-05
C7_GSE34006_UNTREATED_VS_A2AR_AGONIST_TREATED_TREG_UP	195	Up	3.85113995170617e-07	1.12937849432964e-05
C5_GO_REGULATION_OF_CELLULAR_PROTEIN_LOCALIZATION	525	Up	3.88450277275455e-07	1.13719154702041e-05
C3_E2F_Q6	226	Up	3.95558601500904e-07	1.15600122556076e-05
C5_GO_NEGATIVE_REGULATION_OF_CELL_DIVISION	54	Up	4.08169056368352e-07	1.18913051741907e-05
C7_GSE13547_2H_VS_12_H_ANTI_IGM_STIM_ZFX_KO_BCELL_DN	164	Up	4.08300236759341e-07	1.18913051741907e-05
C7_GSE3920_UNTREATED_VS_IFNA_TREATED_FIBROBLAST_DN	197	Up	4.13039087059105e-07	1.2008650158294e-05
C5_GO_REGULATION_OF_CYTOSKELETON_ORGANIZATION	479	Up	4.17151036411405e-07	1.21073974050041e-05
C7_GSE9988_ANTI_TREM1_VS_ANTI_TREM1_AND_LPS_MONOCYTE_UP	195	Up	4.24213732059214e-07	1.2291302329065e-05
C2_MODY_HIPPOCAMPUS_PRENATAL	39	Up	4.29023802747466e-07	1.24094218227177e-05
C2_MILI_PSEUDOPODIA_HAPTOTAXIS_DN	663	Up	4.2996174525454e-07	1.24153288250035e-05
C2_DOUGLAS_BMI1_TARGETS_UP	540	Up	4.3349759507383e-07	1.24749924548795e-05
C2_REACTOME_ACTIVATION_OF_THE_MRNA_UPON_BINDING_OF_THE_CAP_BINDING_COMPLEX_AND_EIFS_AND_SUBSEQUENT_BINDING_TO_43S	52	Up	4.33502485873716e-07	1.24749924548795e-05
C5_GO_POSITIVE_REGULATION_OF_DNA_REPLICATION	84	Up	4.37089064704779e-07	1.25568490048719e-05
C2_SANA_RESPONSE_TO_IFNG_DN	83	Up	4.40532769791232e-07	1.26343305044702e-05
C6_TBK1.DF_UP	281	Up	4.44771364432281e-07	1.27205118902078e-05
C5_GO_NEGATIVE_REGULATION_OF_PROTEIN_MODIFICATION_BY_SMALL_PROTEIN_CONJUGATION_OR_REMOVAL	138	Up	4.45460785691137e-07	1.27205118902078e-05
C5_GO_RNA_PROCESSING	805	Up	4.45793011695126e-07	1.27205118902078e-05
C2_KAPOSI_LIVER_CANCER_MET_UP	18	Up	4.48194352877813e-07	1.27675027694368e-05
C7_GSE12366_GC_VS_NAIVE_BCELL_UP	192	Up	4.51425034019187e-07	1.28350581007652e-05
C2_KEGG_GLYCINE_SERINE_AND_THREONINE_METABOLISM	30	Down	4.5208289274015e-07	1.28350581007652e-05
C2_CHIANG_LIVER_CANCER_SUBCLASS_POLYSOMY7_UP	71	Down	4.55815685336272e-07	1.29193588133586e-05
C7_GSE45739_NRAS_KO_VS_WT_UNSTIM_CD4_TCELL_UP	190	Up	4.57069786782198e-07	1.29293464251442e-05
C5_GO_MITOTIC_DNA_INTEGRITY_CHECKPOINT	98	Up	4.57882029107862e-07	1.29293464251442e-05
C2_REACTOME_RNA_POL_I_PROMOTER_OPENING	47	Up	4.58460366118226e-07	1.29293464251442e-05
C2_REACTOME_HOST_INTERACTIONS_OF_HIV_FACTORS	119	Up	4.67007194694134e-07	1.3148467123826e-05
C7_GSE37301_HEMATOPOIETIC_STEM_CELL_VS_RAG2_KO_NK_CELL_UP	164	Up	4.72662597519509e-07	1.32855877286173e-05
C7_GSE5503_LIVER_DC_VS_PLN_DC_ACTIVATED_ALLOGENIC_TCELL_DN	197	Up	4.80367157788301e-07	1.3479755683144e-05
C7_GSE41867_DAY8_EFFECTOR_VS_DAY30_MEMORY_CD8_TCELL_LCMV_ARMSTRONG_UP	197	Up	4.9078737846946e-07	1.37431678321492e-05
C2_LI_AMPLIFIED_IN_LUNG_CANCER	172	Up	4.91378555549333e-07	1.37431678321492e-05
C2_PASINI_SUZ12_TARGETS_DN	309	Up	4.92280381571717e-07	1.3745670522401e-05
C7_GSE10239_NAIVE_VS_DAY4.5_EFF_CD8_TCELL_DN	196	Up	5.07591742972788e-07	1.41498515368081e-05
C2_SASSON_RESPONSE_TO_GONADOTROPHINS_DN	88	Up	5.11084615416275e-07	1.42237874629256e-05
C7_GSE3039_NKT_CELL_VS_B1_BCELL_DN	197	Up	5.23163854056358e-07	1.45360518464493e-05
C2_CAIRO_LIVER_DEVELOPMENT_UP	157	Up	5.32761739340982e-07	1.47784612973586e-05
C2_WHITFIELD_CELL_CYCLE_G2_M	212	Up	5.34316367758298e-07	1.47973277558726e-05
C2_PENG_RAPAMYCIN_RESPONSE_DN	240	Up	5.36536145179191e-07	1.48345230597665e-05
C2_TOOKER_GEMCITABINE_RESISTANCE_DN	120	Up	5.55439869001943e-07	1.53321338064957e-05
C7_GSE17974_CTRL_VS_ACT_IL4_AND_ANTI_IL12_72H_CD4_TCELL_DN	193	Up	5.58617627872575e-07	1.5382642365186e-05
C7_GSE12366_GC_VS_MEMORY_BCELL_UP	193	Up	5.59087823094935e-07	1.5382642365186e-05
C7_GSE2770_IL12_AND_TGFB_ACT_VS_ACT_CD4_TCELL_2H_UP	186	Up	5.67239230727712e-07	1.55815828297786e-05
C2_ZHENG_GLIOBLASTOMA_PLASTICITY_UP	243	Up	5.7415590396676e-07	1.57275083400426e-05
C5_GO_RIBOSOME	213	Up	5.74410504943344e-07	1.57275083400426e-05
C5_GO_PROTEIN_LOCALIZATION	1745	Up	5.75796369295921e-07	1.57399844343397e-05
C7_GSE15930_NAIVE_VS_72H_IN_VITRO_STIM_CD8_TCELL_DN	197	Up	5.83508617977154e-07	1.59250795561152e-05
C2_HAMAI_APOPTOSIS_VIA_TRAIL_UP	572	Up	5.88792915807707e-07	1.60311744668559e-05
C5_GO_RNA_CATABOLIC_PROCESS	222	Up	5.90050255513242e-07	1.60311744668559e-05
C2_ACEVEDO_LIVER_CANCER_WITH_H3K9ME3_DN	108	Up	5.90238265637446e-07	1.60311744668559e-05
C2_REACTOME_LATE_PHASE_OF_HIV_LIFE_CYCLE	99	Up	5.94111653966611e-07	1.61105181037965e-05
C7_GSE17974_1.5H_VS_72H_IL4_AND_ANTI_IL12_ACT_CD4_TCELL_DN	191	Up	5.96145524076967e-07	1.61398054606502e-05
C5_GO_NEGATIVE_REGULATION_OF_CELL_CYCLE	412	Up	6.01743946325491e-07	1.62653503446863e-05
C7_GSE2405_0H_VS_24H_A_PHAGOCYTOPHILUM_STIM_NEUTROPHIL_UP	192	Up	6.09855886089667e-07	1.64583276690961e-05
C2_REACTOME_E2F_MEDIATED_REGULATION_OF_DNA_REPLICATION	33	Up	6.12138109716277e-07	1.64936129848871e-05
C5_GO_PRERIBOSOME	58	Up	6.15266089199826e-07	1.65515381484106e-05
C2_GARCIA_TARGETS_OF_FLI1_AND_DAX1_DN	164	Up	6.20369489258585e-07	1.66623367107056e-05
C2_REACTOME_ORC1_REMOVAL_FROM_CHROMATIN	65	Up	6.22863118090374e-07	1.67028000336089e-05
C7_GSE21927_BALBC_VS_C57BL6_MONOCYTE_TUMOR_UP	197	Up	6.30684019851425e-07	1.68857662973196e-05
C2_PAL_PRMT5_TARGETS_UP	201	Up	6.40863186670963e-07	1.71311942838221e-05
C7_GSE31082_DN_VS_CD8_SP_THYMOCYTE_UP	199	Up	6.48033116468219e-07	1.72955336967803e-05
C7_GSE21360_SECONDARY_VS_TERTIARY_MEMORY_CD8_TCELL_UP	198	Up	6.62176886163102e-07	1.76451891193163e-05
C7_GSE40666_WT_VS_STAT1_KO_CD8_TCELL_WITH_IFNA_STIM_90MIN_DN	197	Up	6.63497818622229e-07	1.76525889762685e-05
C7_GSE42088_UNINF_VS_LEISHMANIA_INF_DC_4H_UP	195	Up	6.65437507700385e-07	1.76764019902641e-05
C5_GO_FORMATION_OF_TRANSLATION_PREINITIATION_COMPLEX	21	Up	6.76014526046247e-07	1.79292191147783e-05
C5_GO_POSITIVE_REGULATION_OF_TELOMERE_MAINTENANCE_VIA_TELOMERE_LENGTHENING	33	Up	6.77504431070922e-07	1.79406142068092e-05
C7_GSE2770_IL12_AND_TGFB_ACT_VS_ACT_CD4_TCELL_48H_DN	194	Up	6.90902743181257e-07	1.82668208083907e-05
C2_KEGG_P53_SIGNALING_PATHWAY	68	Up	6.95541544652427e-07	1.83607776553256e-05
C2_KEGG_PRIMARY_BILE_ACID_BIOSYNTHESIS	16	Down	7.09629983168667e-07	1.87035030299019e-05
C2_WARTERS_RESPONSE_TO_IR_SKIN	75	Up	7.14575711655465e-07	1.88045655006565e-05
C2_PUJANA_ATM_PCC_NETWORK	1362	Up	7.21178265926126e-07	1.89456754627668e-05
C2_SANSOM_APC_TARGETS_REQUIRE_MYC	201	Up	7.2217721609152e-07	1.89456754627668e-05
C2_REACTOME_HIV_LIFE_CYCLE	112	Up	7.40750740498143e-07	1.93953085189671e-05
C7_GSE17301_IFNA2_VS_IFNA5_STIM_ACD3_ACD28_ACT_CD8_TCELL_DN	189	Up	7.43586528157511e-07	1.93953085189671e-05
C2_IVANOVA_HEMATOPOIESIS_INTERMEDIATE_PROGENITOR	143	Up	7.43694838983198e-07	1.93953085189671e-05
C5_GO_BLOOD_MICROPARTICLE	110	Down	7.45359078938494e-07	1.93953085189671e-05
C7_GSE1460_DP_THYMOCYTE_VS_NAIVE_CD4_TCELL_ADULT_BLOOD_UP	196	Up	7.45376948495981e-07	1.93953085189671e-05
C2_REACTOME_DNA_STRAND_ELONGATION	30	Up	7.46193832861389e-07	1.93953085189671e-05
C2_KOINUMA_TARGETS_OF_SMAD2_OR_SMAD3	810	Up	7.51637147814705e-07	1.95068284941298e-05
C7_GSE22886_NAIVE_CD4_TCELL_VS_DC_DN	198	Up	7.53040653813743e-07	1.95133245071705e-05
C2_REACTOME_INITIAL_TRIGGERING_OF_COMPLEMENT	12	Down	7.58983215330963e-07	1.96162705408735e-05
C7_GSE42021_CD24HI_VS_CD24LOW_TCONV_THYMUS_UP	196	Up	7.59332025546491e-07	1.96162705408735e-05
C2_OUELLET_OVARIAN_CANCER_INVASIVE_VS_LMP_UP	116	Up	7.62308388157299e-07	1.96631406036733e-05
C2_KIM_ALL_DISORDERS_CALB1_CORR_UP	534	Up	7.82124819413567e-07	2.01140755187293e-05
C2_AMIT_SERUM_RESPONSE_480_MCF10A	36	Up	7.82167820538024e-07	2.01140755187293e-05
C2_LASTOWSKA_COAMPLIFIED_WITH_MYCN	36	Up	7.8958724081714e-07	2.02740602456249e-05
C5_GO_CHROMATIN	403	Up	8.0345579034973e-07	2.05989021644057e-05
C5_GO_GTPASE_BINDING	287	Up	8.17227614419752e-07	2.09202851189056e-05
C7_GSE28726_NAIVE_CD4_TCELL_VS_NAIVE_NKTCELL_UP	193	Up	8.2721261872327e-07	2.11253615780462e-05
C2_AGUIRRE_PANCREATIC_CANCER_COPY_NUMBER_UP	288	Up	8.27735637742723e-07	2.11253615780462e-05
C5_GO_RNA_POLYMERASE_COMPLEX	118	Up	8.30857781070051e-07	2.11731092070577e-05
C5_GO_NEGATIVE_REGULATION_OF_CELLULAR_PROTEIN_CATABOLIC_PROCESS	63	Up	8.47060600458463e-07	2.1553552511816e-05
C5_GO_ESTABLISHMENT_OF_LOCALIZATION_IN_CELL	1631	Up	8.50652645456744e-07	2.16124525732336e-05
C2_LY_AGING_PREMATURE_DN	30	Up	8.6653801723947e-07	2.19830431629821e-05
C5_GO_ESTABLISHMENT_OF_PROTEIN_LOCALIZATION	1381	Up	8.75305706799773e-07	2.21722273424535e-05
C7_GSE10239_MEMORY_VS_KLRG1INT_EFF_CD8_TCELL_DN	196	Up	8.79782218535224e-07	2.22433120847181e-05
C5_GO_FATTY_ACID_BETA_OXIDATION	49	Down	8.80741037572313e-07	2.22433120847181e-05
C7_GSE1460_CD4_THYMOCYTE_VS_NAIVE_CD4_TCELL_CORD_BLOOD_UP	196	Up	8.99837056196013e-07	2.26917180743558e-05
C7_GSE21927_GMCSF_IL6_VS_GMCSF_GCSF_TREATED_BONE_MARROW_DN	199	Up	9.02325014567587e-07	2.27205975766341e-05
C2_MORI_MATURE_B_LYMPHOCYTE_DN	75	Up	9.1730048935198e-07	2.30633604462479e-05
C7_GSE15330_HSC_VS_LYMPHOID_PRIMED_MULTIPOTENT_PROGENITOR_DN	177	Up	9.21560462594369e-07	2.31360898925213e-05
C5_GO_OLFACTORY_RECEPTOR_ACTIVITY	164	Down	9.24153525647466e-07	2.31668174925641e-05
C7_GSE7764_IL15_NK_CELL_24H_VS_SPLENOCYTE_UP	195	Up	9.45601127919288e-07	2.36694033809501e-05
C7_GSE19888_CTRL_VS_A3R_INHIBITOR_TREATED_MAST_CELL_UP	194	Up	9.49958432811937e-07	2.37433480673719e-05
C7_GSE43863_TH1_VS_LY6C_INT_CXCR5POS_MEMORY_CD4_TCELL_UP	194	Up	9.57924651875606e-07	2.39071431185651e-05
C3_E2F1_Q3	237	Up	9.76209297244411e-07	2.43275957565135e-05
C5_GO_CONDENSED_CHROMOSOME_OUTER_KINETOCHORE	12	Up	9.79184106389218e-07	2.43658445061941e-05
C5_GO_REGULATION_OF_RESPONSE_TO_DNA_DAMAGE_STIMULUS	144	Up	9.8067545822478e-07	2.43671210405602e-05
C7_GSE24634_TREG_VS_TCONV_POST_DAY10_IL4_CONVERSION_UP	197	Up	9.89606644994651e-07	2.45529824632764e-05
C7_GSE21546_WT_VS_ELK1_KO_ANTI_CD3_STIM_DP_THYMOCYTES_DN	187	Up	9.94267134578591e-07	2.46020901991404e-05
C7_GSE14000_UNSTIM_VS_16H_LPS_DC_UP	189	Up	9.94493806288754e-07	2.46020901991404e-05
C2_FOURNIER_ACINAR_DEVELOPMENT_LATE_DN	21	Up	9.99991551071225e-07	2.47019810739798e-05
C7_GSE15930_NAIVE_VS_72H_IN_VITRO_STIM_TRICHOSTATINA_CD8_TCELL_DN	198	Up	1.0052397780899e-06	2.47954260715148e-05
C5_GO_HIGH_DENSITY_LIPOPROTEIN_PARTICLE	25	Down	1.00838918039553e-06	2.48346905585751e-05
C5_GO_CILIARY_TIP	43	Up	1.00976698211097e-06	2.48346905585751e-05
C5_GO_POSITIVE_REGULATION_OF_CELL_CYCLE_PROCESS	232	Up	1.01750579596051e-06	2.4988701848255e-05
C2_SMID_BREAST_CANCER_LUMINAL_A_DN	17	Up	1.0259868817242e-06	2.51604696023989e-05
C7_GSE18791_UNSTIM_VS_NEWCATSLE_VIRUS_DC_6H_UP	192	Up	1.02821129831795e-06	2.5178528768217e-05
C7_GSE11864_CSF1_IFNG_VS_CSF1_PAM3CYS_IN_MAC_DN	186	Up	1.03408060984935e-06	2.52856618486428e-05
C7_GSE30962_PRIMARY_VS_SECONDARY_CHRONIC_LCMV_INF_CD8_TCELL_UP	193	Up	1.04878401438031e-06	2.56081880336642e-05
C5_GO_CHROMATIN_ORGANIZATION	609	Up	1.05824463069381e-06	2.5801955901974e-05
C2_DANG_BOUND_BY_MYC	1068	Up	1.08868653847296e-06	2.65014659059566e-05
C2_TOMIDA_METASTASIS_UP	26	Up	1.09034609321116e-06	2.65014659059566e-05
C5_GO_NUCLEAR_CHROMATIN	263	Up	1.09163298483847e-06	2.65014659059566e-05
C7_GSE18791_CTRL_VS_NEWCASTLE_VIRUS_DC_8H_UP	197	Up	1.10490925874251e-06	2.67292486077383e-05
C5_GO_POSITIVE_REGULATION_OF_STEROID_METABOLIC_PROCESS	22	Down	1.10506676675697e-06	2.67292486077383e-05
C7_GSE14000_TRANSLATED_RNA_VS_MRNA_4H_LPS_DC_UP	195	Up	1.10575462593327e-06	2.67292486077383e-05
C2_REACTOME_RECRUITMENT_OF_MITOTIC_CENTROSOME_PROTEINS_AND_COMPLEXES	62	Up	1.10861975688794e-06	2.67602780403721e-05
C7_GSE12845_IGD_POS_VS_NEG_BLOOD_BCELL_DN	181	Up	1.11400031840316e-06	2.68518509796294e-05
C2_SCIAN_CELL_CYCLE_TARGETS_OF_TP53_AND_TP73_DN	22	Up	1.12458058652841e-06	2.7068318783282e-05
C5_GO_REGULATION_OF_CELL_CYCLE_G1_S_PHASE_TRANSITION	144	Up	1.12875740791939e-06	2.71302615048352e-05
C5_GO_INTERSPECIES_INTERACTION_BETWEEN_ORGANISMS	644	Up	1.13796889068976e-06	2.73128675168248e-05
C5_GO_NEGATIVE_REGULATION_OF_CHROMOSOME_ORGANIZATION	92	Up	1.14257569902106e-06	2.73715525581985e-05
C2_KEGG_REGULATION_OF_ACTIN_CYTOSKELETON	196	Up	1.14364917313671e-06	2.73715525581985e-05
C7_GSE28726_NAIVE_CD4_TCELL_VS_NAIVE_VA24NEG_NKTCELL_UP	197	Up	1.15521307743419e-06	2.75863348703142e-05
C7_GSE2770_IL4_ACT_VS_ACT_CD4_TCELL_6H_DN	191	Up	1.15588389711322e-06	2.75863348703142e-05
C7_GSE20152_SPHK1_KO_VS_WT_HTNFA_OVERXPRESS_ANKLE_DN	198	Up	1.19127235465985e-06	2.83662533539724e-05
C2_REACTOME_MRNA_PROCESSING	152	Up	1.19191573397993e-06	2.83662533539724e-05
C5_GO_DNA_BIOSYNTHETIC_PROCESS	114	Up	1.21001571095463e-06	2.87565671981227e-05
C7_GSE17812_WT_VS_THPOK_KO_MEMORY_CD8_TCELL_DN	197	Up	1.21243377371068e-06	2.87736211570245e-05
C7_GSE22432_PDC_VS_TGFB1_TREATEDCOMMON_DC_PROGENITOR_UP	191	Up	1.24470186462823e-06	2.94980395677511e-05
C5_GO_MITOCHONDRIAL_MEMBRANE_ORGANIZATION	91	Up	1.27201728189342e-06	3.01032229747113e-05
C2_MARTINEZ_RESPONSE_TO_TRABECTEDIN_DN	270	Up	1.27443910526413e-06	3.01184135477295e-05
C7_GSE42724_NAIVE_VS_B1_BCELL_DN	190	Up	1.27716180106103e-06	3.01406622534919e-05
C7_GSE15930_NAIVE_VS_48H_IN_VITRO_STIM_IFNAB_CD8_TCELL_DN	198	Up	1.28270606543082e-06	3.02293444751462e-05
C2_REACTOME_FORMATION_OF_TUBULIN_FOLDING_INTERMEDIATES_BY_CCT_TRIC	20	Up	1.28574686775629e-06	3.02588633509099e-05
C5_GO_DNA_RECOMBINATION	202	Up	1.32796295229626e-06	3.11858546702751e-05
C7_GSE2770_IL12_AND_TGFB_VS_IL4_TREATED_ACT_CD4_TCELL_2H_UP	189	Up	1.32882224556872e-06	3.11858546702751e-05
C5_GO_SPINDLE_LOCALIZATION	37	Up	1.33864550079916e-06	3.13728816052944e-05
C2_WANG_TUMOR_INVASIVENESS_UP	371	Up	1.36923099242405e-06	3.20453079153628e-05
C7_GSE14908_RESTING_VS_HDM_STIM_CD4_TCELL_ATOPIC_PATIENT_UP	195	Up	1.37561492264609e-06	3.21502487653238e-05
C5_GO_CELLULAR_MACROMOLECULAR_COMPLEX_ASSEMBLY	681	Up	1.3805520202888e-06	3.22091461105186e-05
C2_LEE_LIVER_CANCER_ACOX1_DN	63	Down	1.38194197011031e-06	3.22091461105186e-05
C7_GSE40274_CTRL_VS_EOS_TRANSDUCED_ACTIVATED_CD4_TCELL_UP	162	Up	1.3861076224246e-06	3.22617979079047e-05
C3_CCANNAGRKGGC_UNKNOWN	50	Up	1.40105141944638e-06	3.25648228962256e-05
C7_GSE24726_WT_VS_E2-2_KO_PDC_DAY6_POST_DELETION_UP	197	Up	1.40524277762098e-06	3.2600416902026e-05
C7_GSE10239_NAIVE_VS_KLRG1HIGH_EFF_CD8_TCELL_DN	198	Up	1.406993168661e-06	3.2600416902026e-05
C3_TGASTMAGC_NFE2_01	160	Up	1.40925205371918e-06	3.2600416902026e-05
C2_SCHAEFFER_PROSTATE_DEVELOPMENT_6HR_DN	504	Up	1.4112855409879e-06	3.2600416902026e-05
C7_GSE19941_IL10_KO_VS_IL10_KO_AND_NFKBP50_KO_LPS_AND_IL10_STIM_MACROPHAGE_DN	159	Up	1.41221592040571e-06	3.2600416902026e-05
C7_GSE17974_0H_VS_12H_IN_VITRO_ACT_CD4_TCELL_DN	196	Up	1.42473757263874e-06	3.28446654858585e-05
C2_REACTOME_G1_PHASE	35	Up	1.43107330205188e-06	3.29458385632924e-05
C2_LEI_MYB_TARGETS	312	Up	1.43523943470318e-06	3.29968566231149e-05
C7_GSE22432_MULTIPOTENT_VS_COMMON_DC_PROGENITOR_UNTREATED_DN	194	Up	1.43725775265302e-06	3.29984239248871e-05
C2_GUENTHER_GROWTH_SPHERICAL_VS_ADHERENT_DN	25	Up	1.4469159743707e-06	3.31143564497747e-05
C7_GSE13547_CTRL_VS_ANTI_IGM_STIM_ZFX_KO_BCELL_2H_UP	154	Up	1.44724700781816e-06	3.31143564497747e-05
C2_LAU_APOPTOSIS_CDKN2A_UP	55	Up	1.44877858873027e-06	3.31143564497747e-05
C2_BIOCARTA_LECTIN_PATHWAY	11	Down	1.45013522423515e-06	3.31143564497747e-05
C5_GO_APPENDAGE_DEVELOPMENT	152	Up	1.45631424334099e-06	3.3177418854122e-05
C2_KEGG_SMALL_CELL_LUNG_CANCER	84	Up	1.45681828548033e-06	3.3177418854122e-05
C7_GSE3982_EOSINOPHIL_VS_BASOPHIL_DN	188	Up	1.46442590206102e-06	3.33058476999658e-05
C7_GSE37416_CTRL_VS_12H_F_TULARENSIS_LVS_NEUTROPHIL_DN	191	Up	1.48948381244957e-06	3.38302759603478e-05
C7_GSE40277_EOS_AND_LEF1_TRANSDUCED_VS_GATA1_AND_SATB1_TRANSDUCED_CD4_TCELL_DN	193	Up	1.5036923044388e-06	3.41072084228001e-05
C2_PUIFFE_INVASION_INHIBITED_BY_ASCITES_UP	80	Up	1.50989261583293e-06	3.42019985977364e-05
C2_BIOCARTA_RHO_PATHWAY	30	Up	1.51816267340609e-06	3.43433564127066e-05
C7_GSE28726_NAIVE_VS_ACTIVATED_VA24NEG_NKTCELL_UP	197	Up	1.52744533759805e-06	3.45072130273654e-05
C5_GO_REGULATION_OF_PROTEIN_ACTIVATION_CASCADE	34	Down	1.53766327168543e-06	3.46917336269188e-05
C5_GO_ESTABLISHMENT_OF_PROTEIN_LOCALIZATION_TO_ORGANELLE	353	Up	1.54388100295596e-06	3.47384567510605e-05
C5_GO_PROTEIN_LOCALIZATION_TO_MEMBRANE	366	Up	1.54437574505279e-06	3.47384567510605e-05
C7_GSE24026_PD1_LIGATION_VS_CTRL_IN_ACT_TCELL_LINE_DN	198	Up	1.54722445488503e-06	3.47384567510605e-05
C7_GSE23695_CD57_POS_VS_NEG_NK_CELL_UP	197	Up	1.5479461255422e-06	3.47384567510605e-05
C2_CROONQUIST_NRAS_VS_STROMAL_STIMULATION_DN	98	Up	1.55574473991025e-06	3.48672274755249e-05
C7_GSE19825_NAIVE_VS_DAY3_EFF_CD8_TCELL_DN	199	Up	1.5669207942199e-06	3.50712523267129e-05
C2_WANG_SMARCE1_TARGETS_DN	353	Up	1.57413531153013e-06	3.5144227255656e-05
C2_REACTOME_PROCESSING_OF_CAPPED_INTRON_CONTAINING_PRE_MRNA	134	Up	1.57433510193176e-06	3.5144227255656e-05
C7_GSE11057_NAIVE_VS_MEMORY_CD4_TCELL_DN	192	Up	1.58563434132544e-06	3.53498269954779e-05
C7_GSE5589_WT_VS_IL6_KO_LPS_AND_IL10_STIM_MACROPHAGE_45MIN_UP	196	Up	1.60100723814454e-06	3.56455835218997e-05
C7_GSE17721_LPS_VS_GARDIQUIMOD_4H_BMDC_DN	199	Up	1.62091461642123e-06	3.6019041747958e-05
C7_GSE9988_ANTI_TREM1_AND_LPS_VS_CTRL_TREATED_MONOCYTES_DN	196	Up	1.62203828449524e-06	3.6019041747958e-05
C7_GSE12845_IGD_NEG_BLOOD_VS_PRE_GC_TONSIL_BCELL_DN	189	Up	1.63153693145802e-06	3.61824854747067e-05
C7_GSE32164_ALTERNATIVELY_ACT_M2_VS_CMYC_INHIBITED_MACROPHAGE_DN	189	Up	1.66825739224332e-06	3.6948407505431e-05
C7_GSE36888_STAT5_AB_KNOCKIN_VS_WT_TCELL_IL2_TREATED_6H_DN	194	Up	1.67231251408763e-06	3.69587309556485e-05
C7_GSE40068_BCL6_POS_VS_NEG_CXCR5_POS_TFH_UP	196	Up	1.67315588626329e-06	3.69587309556485e-05
C5_GO_REGULATION_OF_CHROMOSOME_ORGANIZATION	271	Up	1.675276085514e-06	3.69587309556485e-05
C2_BIOCARTA_ACTINY_PATHWAY	20	Up	1.67940287022514e-06	3.7001531207135e-05
C7_GSE18791_CTRL_VS_NEWCASTLE_VIRUS_DC_4H_UP	193	Up	1.69447020242294e-06	3.72849548702192e-05
C5_GO_PROTEIN_MODIFICATION_BY_SMALL_PROTEIN_CONJUGATION_OR_REMOVAL	825	Up	1.69881614456131e-06	3.73320363404181e-05
C7_GSE9960_GRAM_NEG_VS_GRAM_NEG_AND_POS_SEPSIS_PBMC_DN	192	Up	1.70227532523379e-06	3.73595340833735e-05
C2_BHATTACHARYA_EMBRYONIC_STEM_CELL	84	Up	1.71203004468785e-06	3.75249486867399e-05
C7_GSE5142_HTERT_TRANSDUCED_VS_CTRL_CD8_TCELL_LATE_PASSAGE_CLONE_UP	198	Up	1.72086110182845e-06	3.76697163053547e-05
C7_GSE24210_RESTING_TREG_VS_TCONV_DN	195	Up	1.7292623593381e-06	3.78047136722998e-05
C2_STARK_PREFRONTAL_CORTEX_22Q11_DELETION_DN	501	Up	1.74752723291284e-06	3.81547203975719e-05
C2_GOLDRATH_ANTIGEN_RESPONSE	334	Up	1.76701154300889e-06	3.85304153598627e-05
C7_GSE2770_IL12_AND_TGFB_VS_IL4_TREATED_ACT_CD4_TCELL_6H_UP	196	Up	1.77860585201611e-06	3.87333199767885e-05
C5_GO_DNA_REPLICATION_INDEPENDENT_NUCLEOSOME_ORGANIZATION	52	Up	1.78248636292552e-06	3.87679328368415e-05
C7_GSE24634_NAIVE_CD4_TCELL_VS_DAY10_IL4_CONV_TREG_DN	198	Up	1.79772968039171e-06	3.90492733272248e-05
C7_GSE17301_ACD3_ACD28_VS_ACD3_ACD28_AND_IFNA2_STIM_CD8_TCELL_UP	183	Up	1.81976888759954e-06	3.94773196757331e-05
C2_BURTON_ADIPOGENESIS_8	85	Up	1.85573951859969e-06	4.0206105498368e-05
C5_GO_CILIUM_MORPHOGENESIS	200	Up	1.860018901958e-06	4.0247288797994e-05
C5_GO_REGULATION_OF_CHROMOSOME_SEGREGATION	83	Up	1.86949500645415e-06	4.04006705034619e-05
C7_GSE5542_IFNG_VS_IFNA_TREATED_EPITHELIAL_CELLS_24H_UP	194	Up	1.89411069739637e-06	4.08804172329642e-05
C2_BLALOCK_ALZHEIMERS_DISEASE_DN	1209	Up	1.91586537033797e-06	4.12972712503042e-05
C7_GSE15930_NAIVE_VS_48H_IN_VITRO_STIM_IL12_CD8_TCELL_DN	199	Up	1.91852412980799e-06	4.13019679395432e-05
C2_REACTOME_PREFOLDIN_MEDIATED_TRANSFER_OF_SUBSTRATE_TO_CCT_TRIC	26	Up	1.92103801413493e-06	4.13035377854856e-05
C5_GO_MICROTUBULE_ASSOCIATED_COMPLEX	142	Up	1.93054999860214e-06	4.14553763024705e-05
C6_VEGF_A_UP.V1_DN	192	Up	1.97100739863893e-06	4.22704894706837e-05
C5_GO_SPINDLE_ASSEMBLY	68	Up	1.97565365956715e-06	4.23165007259947e-05
C7_GSE43863_TH1_VS_LY6C_INT_CXCR5POS_EFFECTOR_CD4_TCELL_UP	196	Up	1.97902073829348e-06	4.23350314951503e-05
C2_DAIRKEE_TERT_TARGETS_UP	366	Up	1.9882100520298e-06	4.24779069323186e-05
C3_TGTTTGY_HNF3_Q6	745	Up	2.0096733672527e-06	4.28823241453757e-05
C7_GSE18203_CTRL_VS_INTRATUMORAL_CPG_INJ_MC38_TUMOR_DN	196	Up	2.01986617206087e-06	4.30455358909848e-05
C7_GSE43863_NAIVE_VS_MEMORY_LY6C_INT_CXCR5POS_CD4_TCELL_D150_LCMV_DN	196	Up	2.04382312163961e-06	4.35012969072502e-05
C7_GSE17974_CTRL_VS_ACT_IL4_AND_ANTI_IL12_48H_CD4_TCELL_DN	196	Up	2.05365074222181e-06	4.36555580516775e-05
C5_GO_MICROBODY_LUMEN	45	Down	2.07224789404471e-06	4.39887272569614e-05
C5_GO_SPINDLE_MICROTUBULE	56	Up	2.07452303948083e-06	4.39887272569614e-05
C2_JISON_SICKLE_CELL_DISEASE_UP	175	Up	2.09802624390294e-06	4.44314168624302e-05
C7_GSE3982_BCELL_VS_TH1_DN	193	Up	2.1141163436019e-06	4.46746361993706e-05
C3_NRF2_01	268	Up	2.11479130049618e-06	4.46746361993706e-05
C7_GSE14908_ATOPIC_VS_NONATOPIC_PATIENT_RESTING_CD4_TCELL_DN	197	Up	2.13947791597805e-06	4.51397828132974e-05
C5_GO_DNA_PACKAGING_COMPLEX	81	Up	2.1489835039406e-06	4.52838728146686e-05
C5_GO_PROTEIN_COMPLEX_LOCALIZATION	53	Up	2.15705227527603e-06	4.53835512112643e-05
C7_GSE17974_2H_VS_72H_UNTREATED_IN_VITRO_CD4_TCELL_DN	194	Up	2.15907799332591e-06	4.53835512112643e-05
C7_GSE21033_3H_VS_24H_POLYIC_STIM_DC_DN	118	Up	2.16781619433968e-06	4.54975102712013e-05
C5_GO_SINGLE_ORGANISM_CELLULAR_LOCALIZATION	874	Up	2.17134781437541e-06	4.54975102712013e-05
C7_GSE25088_WT_VS_STAT6_KO_MACROPHAGE_ROSIGLITAZONE_AND_IL4_STIM_UP	192	Up	2.17256594167783e-06	4.54975102712013e-05
C2_SERVITJA_LIVER_HNF1A_TARGETS_DN	153	Down	2.18073571195677e-06	4.56121495451427e-05
C2_KEGG_PPAR_SIGNALING_PATHWAY	66	Down	2.19864754236952e-06	4.59300185980674e-05
C5_GO_CYTOSKELETON_DEPENDENT_INTRACELLULAR_TRANSPORT	115	Up	2.21098761838546e-06	4.61308526395812e-05
C3_KRCTCNNNNMANAGC_UNKNOWN	210	Up	2.21562199726973e-06	4.61706155367008e-05
C5_GO_COMPLEMENT_ACTIVATION_ALTERNATIVE_PATHWAY	13	Down	2.22563806250989e-06	4.63222898594464e-05
C7_GSE41867_DAY8_EFFECTOR_VS_DAY30_EXHAUSTED_CD8_TCELL_LCMV_CLONE13_UP	196	Up	2.24176929203255e-06	4.66007103077184e-05
C7_GSE14699_DELETIONAL_TOLERANCE_VS_ACTIVATED_CD8_TCELL_DN	173	Up	2.25320382206724e-06	4.67721850132105e-05
C5_GO_AROMATIC_AMINO_ACID_FAMILY_METABOLIC_PROCESS	27	Down	2.25554653807575e-06	4.67721850132105e-05
C7_GSE24574_BCL6_LOW_TFH_VS_TCONV_CD4_TCELL_DN	198	Up	2.25997724263705e-06	4.68067012517277e-05
C5_GO_NCRNA_TRANSCRIPTION	87	Up	2.27069713635018e-06	4.69712301273611e-05
C5_GO_REGULATION_OF_TELOMERASE_RNA_LOCALIZATION_TO_CAJAL_BODY	15	Up	2.27927293874149e-06	4.70910590921182e-05
C7_GSE3982_EOSINOPHIL_VS_MAC_DN	192	Up	2.28515384217182e-06	4.71549855651089e-05
C2_DAZARD_UV_RESPONSE_CLUSTER_G6	152	Up	2.29819630197319e-06	4.73663576439566e-05
C7_GSE17186_BLOOD_VS_CORD_BLOOD_CD21HIGH_TRANSITIONAL_BCELL_UP	195	Up	2.30329110513984e-06	4.74136116667532e-05
C5_GO_REGULATION_OF_PROTEIN_INSERTION_INTO_MITOCHONDRIAL_MEMBRANE_INVOLVED_IN_APOPTOTIC_SIGNALING_PATHWAY	29	Up	2.31671071878791e-06	4.7631910173281e-05
C7_KAECH_NAIVE_VS_DAY8_EFF_CD8_TCELL_DN	191	Up	2.3567667111365e-06	4.8396662037792e-05
C5_GO_NUCLEOSOMAL_DNA_BINDING	30	Up	2.37797425674963e-06	4.87252946573028e-05
C2_REACTOME_LIPOPROTEIN_METABOLISM	28	Down	2.37852924690811e-06	4.87252946573028e-05
C2_MORI_SMALL_PRE_BII_LYMPHOCYTE_DN	75	Up	2.38189139216372e-06	4.87351683758189e-05
C2_YAO_TEMPORAL_RESPONSE_TO_PROGESTERONE_CLUSTER_11	102	Up	2.39100113886613e-06	4.8862476172408e-05
C7_GSE17974_CTRL_VS_ACT_IL4_AND_ANTI_IL12_12H_CD4_TCELL_DN	196	Up	2.39641763066168e-06	4.89011783946325e-05
C5_GO_PROTEIN_LOCALIZATION_TO_CHROMOSOME	45	Up	2.39867490500236e-06	4.89011783946325e-05
C2_ENK_UV_RESPONSE_KERATINOCYTE_DN	480	Up	2.40535872149572e-06	4.89784295143551e-05
C2_MARTENS_TRETINOIN_RESPONSE_DN	768	Up	2.41264081036112e-06	4.90676624424525e-05
H_HALLMARK_DNA_REPAIR	147	Up	2.41707541107107e-06	4.90988391725493e-05
C7_GSE22443_IL2_VS_IL12_TREATED_ACT_CD8_TCELL_DN	199	Up	2.44004398868164e-06	4.95059764178442e-05
C7_GSE9878_CTRL_VS_EBF_TRANSDUCED_PAX5_KO_PRO_BCELL_DN	196	Up	2.4465945921225e-06	4.95794336446765e-05
C7_GSE22886_DAY0_VS_DAY1_MONOCYTE_IN_CULTURE_DN	193	Up	2.4520168845117e-06	4.96298776349551e-05
C7_GSE33292_WT_VS_TCF1_KO_DN3_THYMOCYTE_DN	197	Up	2.46255357768958e-06	4.97835950873182e-05
C7_GSE36826_NORMAL_VS_STAPH_AUREUS_INF_SKIN_UP	194	Up	2.47890439348573e-06	5.00543451577232e-05
C5_GO_NUCLEOPLASM_PART	691	Up	2.48560898015755e-06	5.01299041159069e-05
C2_GROSS_HYPOXIA_VIA_ELK3_UP	208	Up	2.4961821630093e-06	5.02832123574767e-05
C5_GO_ORGANELLE_LOCALIZATION	405	Up	2.52949778525457e-06	5.08937360574228e-05
C7_GSE21670_STAT3_KO_VS_WT_CD4_TCELL_TGFB_TREATED_UP	197	Up	2.54727463937302e-06	5.11905393976614e-05
C7_GSE45365_CD8A_DC_VS_CD11B_DC_UP	191	Up	2.56096157621722e-06	5.14045442837147e-05
C2_REACTOME_ANTIGEN_PROCESSING_UBIQUITINATION_PROTEASOME_DEGRADATION	195	Up	2.56586252001521e-06	5.14418953805418e-05
C2_WATANABE_RECTAL_CANCER_RADIOTHERAPY_RESPONSIVE_DN	90	Up	2.57355196432898e-06	5.15349973827346e-05
C7_GSE3982_MAC_VS_TH1_DN	186	Up	2.58381986901606e-06	5.16527665953764e-05
C5_GO_NEGATIVE_REGULATION_OF_CELLULAR_COMPONENT_ORGANIZATION	654	Up	2.58559497061573e-06	5.16527665953764e-05
C5_GO_CENTROMERE_COMPLEX_ASSEMBLY	47	Up	2.58859086773117e-06	5.16527665953764e-05
C5_GO_REGULATION_OF_DNA_REPAIR	74	Up	2.59346054860561e-06	5.16889822649653e-05
C2_HONMA_DOCETAXEL_RESISTANCE	34	Up	2.60637551748944e-06	5.18852707428692e-05
C5_GO_MICROTUBULE_BINDING	197	Up	2.62536284757633e-06	5.22018387119144e-05
C7_GSE14415_ACT_TCONV_VS_ACT_NATURAL_TREG_DN	171	Up	2.62920162299738e-06	5.22168082895993e-05
C5_GO_CELL_PROJECTION_ASSEMBLY	258	Up	2.63486783913668e-06	5.22679937937066e-05
C7_GSE37532_WT_VS_PPARG_KO_LN_TCONV_DN	166	Up	2.6408388304056e-06	5.2325098184184e-05
C2_HASINA_NOL7_TARGETS_UP	13	Up	2.65361735753983e-06	5.2484236570004e-05
C3_AAGCACA_MIR218	392	Up	2.65507396158167e-06	5.2484236570004e-05
C7_GSE369_SOCS3_KO_VS_WT_LIVER_UP	194	Up	2.65899636047219e-06	5.25004403915403e-05
C5_GO_CHONDROCYTE_DEVELOPMENT	21	Up	2.6717201188682e-06	5.26901819712924e-05
C2_SPIELMAN_LYMPHOBLAST_EUROPEAN_VS_ASIAN_UP	468	Up	2.68411464959125e-06	5.28729964909586e-05
C5_GO_CHROMOSOME_LOCALIZATION	60	Up	2.69294501770323e-06	5.2985258889019e-05
C2_JOHNSTONE_PARVB_TARGETS_2_DN	329	Up	2.73663868488907e-06	5.37824194971056e-05
C2_DIAZ_CHRONIC_MEYLOGENOUS_LEUKEMIA_UP	1366	Up	2.74231363862612e-06	5.38314258459311e-05
C2_FLECHNER_PBL_KIDNEY_TRANSPLANT_REJECTED_VS_OK_UP	62	Up	2.74659172358689e-06	5.38529299592279e-05
C2_SIMBULAN_PARP1_TARGETS_DN	17	Up	2.75532910317447e-06	5.3961717308814e-05
C2_KRIGE_RESPONSE_TO_TOSEDOSTAT_24HR_DN	965	Up	2.75869296864786e-06	5.3965137251434e-05
C7_GSE4984_UNTREATED_VS_LPS_TREATED_DC_DN	161	Up	2.76896754032002e-06	5.40571791745044e-05
C2_CHICAS_RB1_TARGETS_CONFLUENT	543	Up	2.7697875033565e-06	5.40571791745044e-05
C7_GSE25146_UNSTIM_VS_HELIOBACTER_PYLORI_LPS_STIM_AGS_CELL_UP	175	Up	2.79122783323347e-06	5.43937138621145e-05
C7_GSE12366_GC_BCELL_VS_PLASMA_CELL_UP	186	Up	2.79346004055183e-06	5.43937138621145e-05
C5_GO_RIBOSOMAL_SMALL_SUBUNIT_BIOGENESIS	54	Up	2.799354343454e-06	5.4445833155845e-05
C2_DITTMER_PTHLH_TARGETS_UP	112	Up	2.87126622541859e-06	5.56697470228349e-05
C2_REACTOME_METABOLISM_OF_PROTEINS	410	Up	2.87697725629155e-06	5.56697470228349e-05
C5_GO_ATP_DEPENDENT_CHROMATIN_REMODELING	72	Up	2.87744384656799e-06	5.56697470228349e-05
C7_GSE10240_CTRL_VS_IL17_AND_IL22_STIM_PRIMARY_BRONCHIAL_EPITHELIAL_CELLS_UP	197	Up	2.87804022722713e-06	5.56697470228349e-05
C2_PID_P53_REGULATION_PATHWAY	58	Up	2.87873226434493e-06	5.56697470228349e-05
C2_LIEN_BREAST_CARCINOMA_METAPLASTIC_VS_DUCTAL_UP	75	Up	2.89384426872108e-06	5.58981037340519e-05
C7_GSE5589_UNSTIM_VS_45MIN_LPS_STIM_MACROPHAGE_UP	191	Up	2.89743883938228e-06	5.59037201837942e-05
C7_GSE29614_CTRL_VS_DAY7_TIV_FLU_VACCINE_PBMC_DN	174	Up	2.93324587512525e-06	5.65301292175334e-05
C2_WELCSH_BRCA1_TARGETS_UP	193	Up	2.95031167753279e-06	5.67943389027672e-05
C1_chr15q22	79	Up	2.96547139056042e-06	5.70212970450828e-05
C7_GSE6674_ANTI_IGM_VS_ANTI_IGM_AND_CPG_STIM_BCELL_DN	195	Up	2.98461322487122e-06	5.73242229035708e-05
C2_DER_IFN_BETA_RESPONSE_UP	101	Up	2.99890209800775e-06	5.75333587306e-05
C2_NOUZOVA_TRETINOIN_AND_H4_ACETYLATION	139	Up	3.04766310832951e-06	5.84026132005024e-05
C7_GSE31082_DN_VS_DP_THYMOCYTE_UP	195	Up	3.07148695338982e-06	5.87925687084946e-05
C7_GSE17974_0.5H_VS_72H_UNTREATED_IN_VITRO_CD4_TCELL_DN	193	Up	3.07589280670593e-06	5.88103753471989e-05
C7_GSE26156_DOUBLE_POSITIVE_VS_CD4_SINGLE_POSITIVE_THYMOCYTE_DN	195	Up	3.13539120440708e-06	5.98803098981628e-05
C3_E2F1_Q6_01	230	Up	3.15492346814416e-06	6.01617742787498e-05
C7_GSE22432_MULTIPOTENT_PROGENITOR_VS_CDC_DN	197	Up	3.15723985340877e-06	6.01617742787498e-05
C2_PID_TAP63_PATHWAY	54	Up	3.16210662940837e-06	6.01867337190316e-05
C5_GO_RIBONUCLEOPROTEIN_COMPLEX_SUBUNIT_ORGANIZATION	191	Up	3.21406774435331e-06	6.11070115755082e-05
C5_GO_POSITIVE_REGULATION_OF_CELL_CYCLE	314	Up	3.2351894495237e-06	6.14395518242319e-05
C5_GO_PROTEOGLYCAN_METABOLIC_PROCESS	83	Up	3.30870423336283e-06	6.276522907257e-05
C7_GSE45365_HEALTHY_VS_MCMV_INFECTION_CD11B_DC_DN	173	Up	3.35152908569412e-06	6.35064094725983e-05
C5_GO_SIGNAL_TRANSDUCTION_IN_RESPONSE_TO_DNA_DAMAGE	93	Up	3.35843282782658e-06	6.35653098035652e-05
C7_GSE3982_CENT_MEMORY_CD4_TCELL_VS_TH2_DN	195	Up	3.36215071651739e-06	6.35653098035652e-05
C5_GO_PROTEIN_DNA_COMPLEX	146	Up	3.3755870002042e-06	6.37413560164216e-05
C3_GTGCCTT_MIR506	713	Up	3.37899629730691e-06	6.37413560164216e-05
C5_GO_ORGANELLE_ASSEMBLY	471	Up	3.39610221329802e-06	6.39927010592604e-05
C5_GO_POSITIVE_REGULATION_OF_CANONICAL_WNT_SIGNALING_PATHWAY	115	Up	3.41112437839692e-06	6.41514445333621e-05
C2_WHITFIELD_CELL_CYCLE_S	154	Up	3.41210921813285e-06	6.41514445333621e-05
C7_GSE31082_DP_VS_CD4_SP_THYMOCYTE_UP	195	Up	3.42934108444749e-06	6.44038629189078e-05
C5_GO_PYRIDOXAL_PHOSPHATE_BINDING	46	Down	3.45933888736e-06	6.48952032295107e-05
C2_JOHNSTONE_PARVB_TARGETS_1_DN	62	Up	3.48981938201455e-06	6.53945002913268e-05
C7_GSE37301_COMMON_LYMPHOID_PROGENITOR_VS_PRO_BCELL_DN	197	Up	3.5008927472343e-06	6.5529431610566e-05
C7_GSE16385_MONOCYTE_VS_12H_ROSIGLITAZONE_IL4_TREATED_MACROPHAGE_DN	197	Up	3.5263676893507e-06	6.59180999562666e-05
C5_GO_REGULATION_OF_PROTEIN_LOCALIZATION_TO_CHROMOSOME_TELOMERIC_REGION	14	Up	3.52944852906906e-06	6.59180999562666e-05
C2_LE_SKI_TARGETS_UP	17	Up	3.55836257195728e-06	6.6384843528213e-05
C7_GSE12845_IGD_NEG_BLOOD_VS_NAIVE_TONSIL_BCELL_UP	196	Up	3.57213957972348e-06	6.65684733794064e-05
C7_GSE18791_CTRL_VS_NEWCASTLE_VIRUS_DC_14H_UP	194	Up	3.58037944232782e-06	6.66486254605379e-05
C2_DE_YY1_TARGETS_DN	90	Up	3.60181881919275e-06	6.69740398236929e-05
C7_GSE41867_NAIVE_VS_DAY8_LCMV_EFFECTOR_CD8_TCELL_UP	198	Up	3.63205358622276e-06	6.74462430684325e-05
C1_chrxq28	86	Up	3.63518549012531e-06	6.74462430684325e-05
C2_REACTOME_CYTOSOLIC_TRNA_AMINOACYLATION	24	Up	3.65364852644607e-06	6.76256456590081e-05
C3_AP1_Q4_01	245	Up	3.65590559490429e-06	6.76256456590081e-05
C2_BIOCARTA_G1_PATHWAY	28	Up	3.65684449961541e-06	6.76256456590081e-05
C2_REACTOME_L1CAM_INTERACTIONS	83	Up	3.68510995993942e-06	6.80739581136845e-05
C5_GO_CHYLOMICRON	13	Down	3.74016979232603e-06	6.90157176182648e-05
C2_LIU_SOX4_TARGETS_DN	302	Up	3.78831842556962e-06	6.98280349445137e-05
C7_GSE17974_CTRL_VS_ACT_IL4_AND_ANTI_IL12_2H_CD4_TCELL_DN	198	Up	3.79410275516873e-06	6.98585557347227e-05
C5_GO_REGULATION_OF_CELL_CYCLE_G2_M_PHASE_TRANSITION	59	Up	3.80450404841652e-06	6.99739271774521e-05
C7_GSE23114_WT_VS_SLE2C1_MOUSE_SPLEEN_B1A_BCELL_UP	196	Up	3.84817969676578e-06	7.07003785548033e-05
C7_GSE41867_NAIVE_VS_DAY30_LCMV_ARMSTRONG_MEMORY_CD8_TCELL_DN	198	Up	3.92629345830596e-06	7.20572794012962e-05
C7_GSE2770_TGFB_AND_IL4_ACT_VS_ACT_CD4_TCELL_6H_DN	194	Up	4.02550292571481e-06	7.37979794214739e-05
C7_GSE36392_EOSINOPHIL_VS_NEUTROPHIL_IL25_TREATED_LUNG_DN	197	Up	4.07570684807392e-06	7.46374843898905e-05
C2_GRADE_METASTASIS_DN	45	Up	4.1330720367398e-06	7.56061750634315e-05
C2_BONCI_TARGETS_OF_MIR15A_AND_MIR16_1	87	Up	4.15597031049704e-06	7.59429520776678e-05
C7_GSE34205_HEALTHY_VS_FLU_INF_INFANT_PBMC_UP	189	Up	4.23065033508961e-06	7.72242009925041e-05
C2_REACTOME_APC_C_CDC20_MEDIATED_DEGRADATION_OF_MITOTIC_PROTEINS	65	Up	4.243788789463e-06	7.73186670427752e-05
C7_GSE21063_WT_VS_NFATC1_KO_BCELL_DN	197	Up	4.24496434505869e-06	7.73186670427752e-05
C2_PID_ERBB1_DOWNSTREAM_PATHWAY	102	Up	4.26339550749074e-06	7.75708767551084e-05
C7_GSE17186_NAIVE_VS_CD21HIGH_TRANSITIONAL_BCELL_DN	199	Up	4.32805257976541e-06	7.86627042988297e-05
C2_GNATENKO_PLATELET_SIGNATURE	42	Up	4.35280027933297e-06	7.90276110800355e-05
C7_GSE11961_MEMORY_BCELL_DAY40_VS_GERMINAL_CENTER_BCELL_DAY40_UP	192	Up	4.35749334535028e-06	7.90280223972906e-05
C7_GSE37533_PPARG2_FOXP3_VS_FOXP3_TRANSDUCED_CD4_TCELL_UP	194	Up	4.40235748804984e-06	7.97562002733312e-05
C2_REACTOME_ACTIVATION_OF_THE_PRE_REPLICATIVE_COMPLEX	30	Up	4.4177999994996e-06	7.98867777971835e-05
C7_GSE41867_DAY6_VS_DAY8_LCMV_ARMSTRONG_EFFECTOR_CD8_TCELL_DN	196	Up	4.4190073883437e-06	7.98867777971835e-05
C7_GSE17721_POLYIC_VS_PAM3CSK4_6H_BMDC_DN	191	Up	4.44137769170382e-06	8.02054983151765e-05
C7_GSE3920_UNTREATED_VS_IFNG_TREATED_ENDOTHELIAL_CELL_DN	179	Up	4.46850232811143e-06	8.06093047910165e-05
C5_GO_RHO_GTPASE_BINDING	77	Up	4.49557074992001e-06	8.09328381305971e-05
C7_GSE5542_UNTREATED_VS_IFNA_TREATED_EPITHELIAL_CELLS_24H_UP	192	Up	4.49600306381191e-06	8.09328381305971e-05
C2_GRAESSMANN_RESPONSE_TO_MC_AND_DOXORUBICIN_DN	755	Up	4.51993505105111e-06	8.12771742814409e-05
C5_GO_ERBB_SIGNALING_PATHWAY	79	Up	4.52544225074655e-06	8.12898177546522e-05
C2_GRAESSMANN_APOPTOSIS_BY_DOXORUBICIN_DN	1747	Up	4.54386157192612e-06	8.153412689137e-05
C7_GSE33425_CD161_HIGH_VS_INT_CD8_TCELL_DN	191	Up	4.56720070723183e-06	8.1866105049862e-05
C5_GO_MEMBRANE_ORGANIZATION	858	Up	4.65149943449458e-06	8.3288912096384e-05
C5_GO_CHROMATIN_MODIFICATION	517	Up	4.66076393941102e-06	8.33665820494438e-05
C2_DACOSTA_UV_RESPONSE_VIA_ERCC3_DN	843	Up	4.67258948364384e-06	8.34898486301345e-05
C2_BIOCARTA_P38MAPK_PATHWAY	38	Up	4.71420181368461e-06	8.41445241448916e-05
C2_SIG_INSULIN_RECEPTOR_PATHWAY_IN_CARDIAC_MYOCYTES	51	Up	4.81907575741635e-06	8.59257965134268e-05
C7_GSE12845_NAIVE_VS_DARKZONE_GC_TONSIL_BCELL_DN	196	Up	4.82885968519405e-06	8.60096155085985e-05
C2_REACTOME_FACTORS_INVOLVED_IN_MEGAKARYOCYTE_DEVELOPMENT_AND_PLATELET_PRODUCTION	109	Up	4.83855965158198e-06	8.60917643158977e-05
C5_GO_LOW_DENSITY_LIPOPROTEIN_PARTICLE_REMODELING	10	Down	4.88747027276454e-06	8.68443997376451e-05
C7_GSE2770_UNTREATED_VS_IL12_TREATED_ACT_CD4_TCELL_2H_DN	200	Up	4.89112422138028e-06	8.68443997376451e-05
C2_HEDENFALK_BREAST_CANCER_BRCA1_VS_BRCA2	162	Up	4.92764576384671e-06	8.73165184368826e-05
C2_MONNIER_POSTRADIATION_TUMOR_ESCAPE_UP	386	Up	4.92803469695779e-06	8.73165184368826e-05
C7_GSE14769_UNSTIM_VS_120MIN_LPS_BMDM_UP	197	Up	4.95431786452842e-06	8.76763769899909e-05
C5_GO_RETROGRADE_VESICLE_MEDIATED_TRANSPORT_GOLGI_TO_ER	77	Up	4.95870768745472e-06	8.76763769899909e-05
C2_PID_INTEGRIN4_PATHWAY	11	Up	4.98735699147024e-06	8.80908848148935e-05
C5_GO_RIBOSOMAL_LARGE_SUBUNIT_BIOGENESIS	48	Up	5.04040799738269e-06	8.8935082089377e-05
C5_GO_TELOMERE_ORGANIZATION	98	Up	5.11609501249969e-06	9.00772141907605e-05
C2_KEGG_PATHOGENIC_ESCHERICHIA_COLI_INFECTION	53	Up	5.12058638503584e-06	9.00772141907605e-05
C5_GO_PROTEIN_UBIQUITINATION	604	Up	5.12255573190099e-06	9.00772141907605e-05
C7_GSE5589_IL6_KO_VS_IL10_KO_LPS_AND_IL6_STIM_MACROPHAGE_45MIN_UP	198	Up	5.12643208236525e-06	9.00772141907605e-05
C5_GO_CYTOSKELETAL_PART	1318	Up	5.17502499389683e-06	9.08367198358178e-05
C7_GSE17974_0H_VS_6H_IN_VITRO_ACT_CD4_TCELL_DN	196	Up	5.19651963103558e-06	9.11194908567389e-05
C7_GSE22886_IGM_MEMORY_BCELL_VS_BLOOD_PLASMA_CELL_DN	194	Up	5.23148597906796e-06	9.16376545049782e-05
C5_GO_COVALENT_CHROMATIN_MODIFICATION	327	Up	5.25167339486677e-06	9.17189860633187e-05
C2_LEE_LIVER_CANCER_CIPROFIBRATE_DN	64	Down	5.25328669101537e-06	9.17189860633187e-05
C2_JIANG_HYPOXIA_NORMAL	297	Up	5.25743546402632e-06	9.17189860633187e-05
C5_GO_ANAPHASE_PROMOTING_COMPLEX_DEPENDENT_CATABOLIC_PROCESS	76	Up	5.25918987030119e-06	9.17189860633187e-05
C7_GSE16450_IMMATURE_VS_MATURE_NEURON_CELL_LINE_DN	186	Up	5.26323121963728e-06	9.17189860633187e-05
C7_GSE7218_UNSTIM_VS_ANTIGEN_STIM_THROUGH_IGG_BCELL_UP	184	Up	5.28108355277347e-06	9.1935406169218e-05
C3_SREBP1_01	159	Up	5.34371976584456e-06	9.29301974900882e-05
C7_GSE37532_TREG_VS_TCONV_CD4_TCELL_FROM_LN_UP	192	Up	5.35545107457347e-06	9.30385909988272e-05
C7_GSE9988_LPS_VS_VEHICLE_TREATED_MONOCYTE_DN	198	Up	5.3611659093226e-06	9.3042347027331e-05
C2_REACTOME_PACKAGING_OF_TELOMERE_ENDS	42	Up	5.46681614062989e-06	9.47786843397524e-05
C2_REACTOME_MRNA_SPLICING	105	Up	5.59500074940211e-06	9.69017478819171e-05
C2_ROME_INSULIN_TARGETS_IN_MUSCLE_UP	436	Up	5.68786898632046e-06	9.8409438770479e-05
C5_GO_POSITIVE_REGULATION_OF_MITOCHONDRIAL_OUTER_MEMBRANE_PERMEABILIZATION_INVOLVED_IN_APOPTOTIC_SIGNALING_PATHWAY	36	Up	5.71748507890711e-06	9.8820801859231e-05
C7_GSE5589_LPS_VS_LPS_AND_IL10_STIM_IL10_KO_MACROPHAGE_180MIN_DN	194	Up	5.75220379970266e-06	9.93194290762946e-05
C7_GSE36476_CTRL_VS_TSST_ACT_16H_MEMORY_CD4_TCELL_OLD_DN	196	Up	5.84604263510126e-06	0.000100783259939046
C7_GSE9988_LPS_VS_CTRL_TREATED_MONOCYTE_DN	198	Up	5.84889552982351e-06	0.000100783259939046
C7_GSE2770_TGFB_AND_IL4_VS_TGFB_AND_IL12_TREATED_ACT_CD4_TCELL_2H_DN	186	Up	5.86287828262754e-06	0.000100921427691089
C2_PELLICCIOTTA_HDAC_IN_ANTIGEN_PRESENTATION_UP	64	Up	5.91319982040605e-06	0.000101684201383222
C7_GSE17974_0H_VS_72H_IN_VITRO_ACT_CD4_TCELL_DN	196	Up	5.98543835516562e-06	0.000102821931378434
C7_GSE30962_ACUTE_VS_CHRONIC_LCMV_PRIMARY_INF_CD8_TCELL_DN	195	Up	5.99796517077227e-06	0.000102932625410383
C7_GSE5542_IFNG_VS_IFNA_TREATED_EPITHELIAL_CELLS_6H_UP	194	Up	6.01089749299817e-06	0.000103050047091208
C7_GSE43863_NAIVE_VS_TFH_CD4_EFF_TCELL_D6_LCMV_UP	185	Up	6.01762152452702e-06	0.000103060904672593
C7_GSE24102_GRANULOCYSTIC_MDSC_VS_NEUTROPHIL_DN	196	Up	6.03553485359726e-06	0.000103263180240363
C3_ELK1_02	246	Up	6.0689585798551e-06	0.000103711861805536
C5_GO_MICROTUBULE	392	Up	6.07401779145947e-06	0.000103711861805536
C3_GABP_B	259	Up	6.12460025747071e-06	0.000104470121932119
C3_YATGNWAAT_OCT_C	896	Up	6.13079142261701e-06	0.000104470414564051
C2_PID_TELOMERASE_PATHWAY	66	Up	6.20247381623209e-06	0.000105585572881754
C5_GO_PROTEIN_LIPID_COMPLEX_SUBUNIT_ORGANIZATION	35	Down	6.24349299250586e-06	0.000106177030076575
C7_GSE15624_CTRL_VS_3H_HALOFUGINONE_TREATED_CD4_TCELL_DN	151	Up	6.28107466627414e-06	0.000106700506208134
C7_GSE6259_CD4_TCELL_VS_CD8_TCELL_UP	178	Up	6.29244715464906e-06	0.000106700506208134
C5_GO_REGULATION_OF_SYMBIOSIS_ENCOMPASSING_MUTUALISM_THROUGH_PARASITISM	194	Up	6.29319219878952e-06	0.000106700506208134
C2_MOOTHA_FFA_OXYDATION	22	Down	6.30024549156027e-06	0.000106713167129821
C5_GO_TUBULIN_BINDING	264	Up	6.31243377182194e-06	0.000106812691852999
C5_GO_SPINDLE_CHECKPOINT	25	Up	6.33251122875767e-06	0.000107045377124684
C7_GSE11961_FOLLICULAR_BCELL_VS_MEMORY_BCELL_DAY7_DN	194	Up	6.35035764932962e-06	0.000107239921940426
C2_BIOCARTA_SALMONELLA_PATHWAY	13	Up	6.37978246094566e-06	0.000107629410789294
C7_GSE2706_UNSTIM_VS_2H_LPS_AND_R848_DC_UP	177	Up	6.38638268255664e-06	0.000107633447581216
C7_GSE37301_LYMPHOID_PRIMED_MPP_VS_GRAN_MONO_PROGENITOR_UP	192	Up	6.44353812302392e-06	0.000108386587307635
C5_GO_RESPONSE_TO_XENOBIOTIC_STIMULUS	97	Down	6.44388078904796e-06	0.000108386587307635
H_HALLMARK_MYC_TARGETS_V2	58	Up	6.4969231432013e-06	0.000109136781641171
C5_GO_REGULATION_OF_HEART_MORPHOGENESIS	27	Up	6.50138147238937e-06	0.000109136781641171
C7_GSE3982_BASOPHIL_VS_TH1_DN	194	Up	6.50853769054993e-06	0.000109148628604356
C2_REACTOME_APOPTOSIS	143	Up	6.52208705259602e-06	0.00010926755942275
C7_GSE7218_IGM_VS_IGG_SIGNAL_THGOUGH_ANTIGEN_BCELL_UP	183	Up	6.53828609984665e-06	0.000109430602468353
C7_GSE15750_WT_VS_TRAF6KO_DAY10_EFF_CD8_TCELL_UP	192	Up	6.58260439880247e-06	0.000110031921996427
C5_GO_DNA_STRAND_ELONGATION	30	Up	6.5872192531399e-06	0.000110031921996427
C5_GO_SMALL_MOLECULE_CATABOLIC_PROCESS	313	Down	6.6250533850213e-06	0.00011055476166464
C2_ZHANG_RESPONSE_TO_CANTHARIDIN_DN	66	Up	6.64742041837222e-06	0.000110818720097809
C2_REACTOME_PROTEIN_FOLDING	50	Up	6.66190381504884e-06	0.000110950860683505
C5_GO_DNA_HELICASE_ACTIVITY	51	Up	6.68235601677886e-06	0.000111182051288019
C5_GO_TRANSFERASE_COMPLEX	683	Up	6.77594901377206e-06	0.000112628519903769
C2_DAZARD_UV_RESPONSE_CLUSTER_G1	60	Up	6.83568183087133e-06	0.000113509884455519
C2_PEART_HDAC_PROLIFERATION_CLUSTER_DN	76	Up	6.90127483721817e-06	0.000114346347963043
C2_REACTOME_CLASS_I_MHC_MEDIATED_ANTIGEN_PROCESSING_PRESENTATION	231	Up	6.9041329048323e-06	0.000114346347963043
C2_WELCSH_BRCA1_TARGETS_DN	137	Up	6.90982814523368e-06	0.000114346347963043
C5_GO_GOLGI_VESICLE_TRANSPORT	315	Up	6.91308515845357e-06	0.000114346347963043
C5_GO_GENE_SILENCING	188	Up	6.97710384515784e-06	0.000115292552894449
C7_GSE22432_CONVENTIONAL_CDC_VS_PLASMACYTOID_PDC_UP	196	Up	6.98626480255091e-06	0.00011533130412094
C7_GSE42021_TREG_PLN_VS_TREG_PRECURSORS_THYMUS_UP	189	Up	7.02362401857153e-06	0.00011583503120687
C2_REACTOME_CYCLIN_E_ASSOCIATED_EVENTS_DURING_G1_S_TRANSITION_	62	Up	7.21755455805463e-06	0.000118917469013478
C7_GSE5589_LPS_VS_LPS_AND_IL6_STIM_IL10_KO_MACROPHAGE_45MIN_DN	196	Up	7.22995997365343e-06	0.000119005985130535
C5_GO_CYTOSKELETON	1825	Up	7.26916523231482e-06	0.000119439803273872
C5_GO_HISTONE_METHYLTRANSFERASE_COMPLEX	70	Up	7.27043303422305e-06	0.000119439803273872
C7_GSE29618_PRE_VS_DAY7_POST_TIV_FLU_VACCINE_PDC_DN	199	Up	7.30921002315295e-06	0.000119960371291727
C5_GO_CHOLESTEROL_TRANSPORTER_ACTIVITY	13	Down	7.34198936109918e-06	0.000120341428057218
C7_GSE3982_EOSINOPHIL_VS_BCELL_DN	186	Up	7.34665180445048e-06	0.000120341428057218
C3_TGCTTTG_MIR330	320	Up	7.36930747506225e-06	0.000120573308123867
C5_GO_P53_BINDING	67	Up	7.37505903363881e-06	0.000120573308123867
C7_GSE19941_UNSTIM_VS_LPS_STIM_IL10_KO_NFKBP50_KO_MACROPHAGE_UP	196	Up	7.4115154478018e-06	0.000121052367656616
C7_GSE9006_HEALTHY_VS_TYPE_2_DIABETES_PBMC_AT_DX_UP	195	Up	7.44680112510915e-06	0.000121511400036617
C2_ZHOU_TNF_SIGNALING_4HR	53	Up	7.46993185269355e-06	0.00012169601207836
C2_WANG_LMO4_TARGETS_DN	343	Up	7.47249905734978e-06	0.00012169601207836
C7_GSE17721_POLYIC_VS_CPG_24H_BMDC_DN	189	Up	7.51011321843602e-06	0.000122190986316496
C5_GO_RAB_GTPASE_BINDING	114	Up	7.53400663346234e-06	0.000122461984865337
C7_GSE14308_TH17_VS_NAIVE_CD4_TCELL_UP	197	Up	7.54982543774512e-06	0.000122468969060207
C7_GSE39022_LN_VS_SPLEEN_DC_UP	193	Up	7.55375170880556e-06	0.000122468969060207
C5_GO_CHROMATIN_SILENCING	73	Up	7.56124538919243e-06	0.000122468969060207
C7_GSE40274_CTRL_VS_XBP1_TRANSDUCED_ACTIVATED_CD4_TCELL_DN	157	Up	7.5633870733359e-06	0.000122468969060207
C5_GO_G1_DNA_DAMAGE_CHECKPOINT	71	Up	7.57086965081554e-06	0.000122472930555879
C2_DACOSTA_UV_RESPONSE_VIA_ERCC3_TTD_UP	64	Up	7.60868898098273e-06	0.000122884540867361
C2_REACTOME_UNWINDING_OF_DNA	11	Up	7.61412656783184e-06	0.000122884540867361
C7_GSE14415_TCONV_VS_FOXP3_KO_INDUCED_TREG_UP	164	Up	7.61810078422442e-06	0.000122884540867361
C7_GSE40274_CTRL_VS_FOXP3_AND_HELIOS_TRANSDUCED_ACTIVATED_CD4_TCELL_DN	194	Up	7.65570304869163e-06	0.000123373477416106
C2_RAMASWAMY_METASTASIS_UP	66	Up	7.66885252987581e-06	0.000123467796059019
C2_ELVIDGE_HYPOXIA_DN	144	Up	7.81129224944616e-06	0.000125641517255588
C7_GSE411_100MIN_VS_400MIN_IL6_STIM_MACROPHAGE_DN	199	Up	7.86754013430875e-06	0.000126426065159201
C2_TIEN_INTESTINE_PROBIOTICS_6HR_UP	52	Up	7.93847047741965e-06	0.000127444837711972
C7_GSE24634_NAIVE_CD4_TCELL_VS_DAY7_IL4_CONV_TREG_DN	197	Up	7.97494117789284e-06	0.00012790898547026
C2_REACTOME_CREATION_OF_C4_AND_C2_ACTIVATORS	8	Down	7.99168187313137e-06	0.000128016588526171
C5_GO_NUCLEUS_ORGANIZATION	131	Up	7.99678116377064e-06	0.000128016588526171
C7_GSE17974_CTRL_VS_ACT_IL4_AND_ANTI_IL12_24H_CD4_TCELL_DN	196	Up	8.02519485682522e-06	0.000128345219485373
C5_GO_REGULATION_OF_CELLULAR_PROTEIN_CATABOLIC_PROCESS	271	Up	8.03588382933559e-06	0.000128345219485373
C5_GO_REGULATION_OF_ORGAN_MORPHOGENESIS	228	Up	8.0400645738724e-06	0.000128345219485373
C7_GSE45739_NRAS_KO_VS_WT_ACD3_ACD28_STIM_CD4_TCELL_UP	190	Up	8.06622434636354e-06	0.000128641453501242
C3_ACACTCC_MIR122A	75	Up	8.10209678374395e-06	0.000129091882935717
C2_LINDGREN_BLADDER_CANCER_CLUSTER_1_DN	365	Up	8.1218616636131e-06	0.000129234910056476
C5_GO_TRIGLYCERIDE_RICH_LIPOPROTEIN_PARTICLE	19	Down	8.12634857869457e-06	0.000129234910056476
C5_GO_PROTEIN_TARGETING_TO_PLASMA_MEMBRANE	23	Up	8.20739962811667e-06	0.000130401323105504
C2_BENPORATH_SOX2_TARGETS	718	Up	8.26683621737261e-06	0.000131222453690583
C5_GO_NEGATIVE_REGULATION_OF_GENE_EXPRESSION_EPIGENETIC	90	Up	8.31570039304634e-06	0.000131874382709219
C2_HU_GENOTOXIC_DAMAGE_4HR	35	Up	8.37767894365582e-06	0.000132732870229963
C7_GSE42021_TCONV_PLN_VS_CD24HI_TCONV_THYMUS_DN	193	Up	8.41597109609735e-06	0.000133214824057122
C7_GSE29618_BCELL_VS_PDC_DN	191	Up	8.60007858265127e-06	0.00013600180345518
C5_GO_NIK_NF_KAPPAB_SIGNALING	82	Up	8.61200009443898e-06	0.000136063168625585
C7_GSE32986_UNSTIM_VS_GMCSF_AND_CURDLAN_HIGHDOSE_STIM_DC_UP	194	Up	8.66443002804721e-06	0.000136723472030246
C7_GSE3982_EOSINOPHIL_VS_CENT_MEMORY_CD4_TCELL_DN	187	Up	8.6699536368095e-06	0.000136723472030246
C2_DAIRKEE_CANCER_PRONE_RESPONSE_BPA_E2	114	Up	8.80051488465179e-06	0.000138653177246921
C2_PEDERSEN_METASTASIS_BY_ERBB2_ISOFORM_7	381	Up	8.844634842418e-06	0.000139218666203307
C2_WARTERS_IR_RESPONSE_5GY	43	Up	8.89704515500936e-06	0.000139841356846944
C5_GO_NEGATIVE_REGULATION_OF_DNA_METABOLIC_PROCESS	105	Up	8.9007234397588e-06	0.000139841356846944
C2_GU_PDEF_TARGETS_UP	71	Up	8.93722216382885e-06	0.000140284541961176
C5_GO_SNRNA_METABOLIC_PROCESS	81	Up	8.97562445176473e-06	0.000140756757505386
C7_GSE32164_RESTING_DIFFERENTIATED_VS_ALTERNATIVELY_ACT_M2_MACROPHAGE_UP	187	Up	9.06474668894306e-06	0.000141913007375953
C2_TAYLOR_METHYLATED_IN_ACUTE_LYMPHOBLASTIC_LEUKEMIA	75	Up	9.06612853693077e-06	0.000141913007375953
C5_GO_POSITIVE_REGULATION_OF_CHROMOSOME_ORGANIZATION	148	Up	9.12302756543428e-06	0.00014267167230565
C5_GO_POSITIVE_REGULATION_OF_WNT_SIGNALING_PATHWAY	146	Up	9.1604807828839e-06	0.000143125111105428
C7_GSE14699_DELETIONAL_TOLERANCE_VS_ACTIVATED_CD8_TCELL_UP	177	Up	9.17841577350396e-06	0.000143257484651942
C2_HOFMANN_MYELODYSPLASTIC_SYNDROM_LOW_RISK_DN	29	Up	9.18588563603552e-06	0.000143257484651942
H_HALLMARK_MTORC1_SIGNALING	199	Up	9.20511211681106e-06	0.000143425140081547
C5_GO_MESENCHYME_MORPHOGENESIS	33	Up	9.26122736880017e-06	0.000144166723373935
C7_GSE41867_DAY8_VS_DAY15_LCMV_CLONE13_EFFECTOR_CD8_TCELL_DN	196	Up	9.36205152808572e-06	0.00014560227381134
C2_CREIGHTON_ENDOCRINE_THERAPY_RESISTANCE_2	438	Up	9.37749574219113e-06	0.000145708544952816
C5_GO_AMINE_CATABOLIC_PROCESS	21	Down	9.38648652518628e-06	0.000145714438984107
C2_KEGG_PATHWAYS_IN_CANCER	314	Up	9.42910144824988e-06	0.000146241819987018
C7_GSE15330_GRANULOCYTE_MONOCYTE_PROGENITOR_VS_PRO_BCELL_UP	192	Up	9.47692231144318e-06	0.000146848903325943
C7_GSE31082_DN_VS_CD4_SP_THYMOCYTE_UP	198	Up	9.67906169429174e-06	0.000149843918507878
C5_GO_NEGATIVE_REGULATION_OF_NUCLEAR_DIVISION	41	Up	9.69514297866448e-06	0.000149955680385724
C7_GSE2770_IL12_ACT_VS_ACT_CD4_TCELL_2H_DN	192	Up	9.71498730730108e-06	0.000150125388335015
C2_STEIN_ESRRA_TARGETS	522	Up	9.73823147164203e-06	0.000150347276215014
C7_GSE41867_LCMV_ARMSTRONG_VS_CLONE13_DAY6_EFFECTOR_CD8_TCELL_DN	197	Up	9.76034476700079e-06	0.00015055131613712
C5_GO_NUCLEAR_PERIPHERY	121	Up	9.77378469218895e-06	0.000150569626966756
C3_TTGGAGA_MIR5155P_MIR519E	146	Up	9.78773576833815e-06	0.000150569626966756
C7_GSE17322_CD103_POS_VS_CD11B_HIGH_LUNG_DC_UP	190	Up	9.78822703524804e-06	0.000150569626966756
C5_GO_VIRAL_LIFE_CYCLE	283	Up	9.85199844873155e-06	0.000151412957085365
C2_SCIAN_CELL_CYCLE_TARGETS_OF_TP53_AND_TP73_UP	9	Up	9.87065684957661e-06	0.000151562054947083
C5_GO_NUCLEAR_UBIQUITIN_LIGASE_COMPLEX	42	Up	9.94437717092494e-06	0.000152555581241361
C2_KEGG_UBIQUITIN_MEDIATED_PROTEOLYSIS	132	Up	9.97772156847566e-06	0.000152928466177696
C5_GO_STEROID_METABOLIC_PROCESS	221	Down	1.00620643571974e-05	0.000154081620803744
C2_STEIN_ESRRA_TARGETS_RESPONSIVE_TO_ESTROGEN_DN	40	Up	1.01164689721841e-05	0.000154774657756173
C5_GO_FATTY_ACID_BETA_OXIDATION_USING_ACYL_COA_DEHYDROGENASE	18	Down	1.0196846401827e-05	0.000155863448929824
C5_GO_POSTTRANSCRIPTIONAL_REGULATION_OF_GENE_EXPRESSION	436	Up	1.02231386184322e-05	0.000156124303756761
C2_REACTOME_INTRINSIC_PATHWAY_FOR_APOPTOSIS	29	Up	1.02546014468721e-05	0.000156463580777748
C5_GO_REGULATION_OF_PROTEIN_LOCALIZATION_TO_NUCLEUS	206	Up	1.02678861614076e-05	0.000156525136700161
C2_PID_FANCONI_PATHWAY	47	Up	1.02862694690662e-05	0.000156614776924555
C5_GO_CATALYTIC_COMPLEX	1004	Up	1.02922777578219e-05	0.000156614776924555
C2_REACTOME_DNA_REPAIR	102	Up	1.03728166079385e-05	0.000157698499391669
C2_REACTOME_OLFACTORY_SIGNALING_PATHWAY	140	Down	1.04103853599113e-05	0.000158127585884254
C7_GSE22935_WT_VS_MYD88_KO_MACROPHAGE_24H_MBOVIS_BCG_STIM_UP	199	Up	1.04504143563759e-05	0.000158593238855818
C7_GSE37532_TREG_VS_TCONV_PPARG_KO_CD4_TCELL_FROM_LN_DN	195	Up	1.04688632085677e-05	0.000158730855154278
C7_GSE17974_0H_VS_4H_IN_VITRO_ACT_CD4_TCELL_DN	195	Up	1.07229861132501e-05	0.000162438359912538
C5_GO_ANTIGEN_PROCESSING_AND_PRESENTATION_OF_PEPTIDE_ANTIGEN	170	Up	1.07501668326915e-05	0.000162704448100155
C2_KRIGE_RESPONSE_TO_TOSEDOSTAT_6HR_DN	873	Up	1.07957844383748e-05	0.000163153610597424
C5_GO_TRNA_PROCESSING	113	Up	1.07991279397858e-05	0.000163153610597424
C7_GSE25088_IL4_VS_IL4_AND_ROSIGLITAZONE_STIM_MACROPHAGE_DAY10_UP	198	Up	1.08720583015362e-05	0.000164108919286614
C2_REACTOME_HDL_MEDIATED_LIPID_TRANSPORT	15	Down	1.09530725477792e-05	0.000165017194457742
C7_GSE14415_ACT_VS_CTRL_NATURAL_TREG_UP	163	Up	1.09564837448354e-05	0.000165017194457742
C5_GO_DNA_DIRECTED_RNA_POLYMERASE_II_HOLOENZYME	94	Up	1.09614872980617e-05	0.000165017194457742
C2_REACTOME_ER_PHAGOSOME_PATHWAY	58	Up	1.09926080528577e-05	0.000165338596322138
C2_IVANOVA_HEMATOPOIESIS_EARLY_PROGENITOR	504	Up	1.10207321110074e-05	0.00016553588842799
C7_GSE21546_WT_VS_SAP1A_KO_ANTI_CD3_STIM_DP_THYMOCYTES_DN	192	Up	1.10252908373231e-05	0.00016553588842799
C2_LIN_NPAS4_TARGETS_UP	159	Up	1.10463903572388e-05	0.000165705648257835
C2_REACTOME_BIOLOGICAL_OXIDATIONS	128	Down	1.11117172368892e-05	0.000166537969322765
C7_GSE25087_FETAL_VS_ADULT_TCONV_UP	194	Up	1.11269203469722e-05	0.000166618247071784
C7_GSE22886_NAIVE_CD4_TCELL_VS_48H_ACT_TH2_DN	195	Up	1.12023646889871e-05	0.000167599657738595
C5_GO_PROTEIN_POLYUBIQUITINATION	240	Up	1.12852912239448e-05	0.000168691177385486
C2_WEST_ADRENOCORTICAL_TUMOR_MARKERS_UP	21	Up	1.13445147135229e-05	0.000169426772698607
C2_REACTOME_G0_AND_EARLY_G1	23	Up	1.13664611703523e-05	0.000169604840796765
C5_GO_TRANSLATION_FACTOR_ACTIVITY_RNA_BINDING	82	Up	1.14113127627205e-05	0.000170036567802266
C2_SHEN_SMARCA2_TARGETS_UP	421	Up	1.14154920526785e-05	0.000170036567802266
C6_LTE2_UP.V1_DN	193	Up	1.1454067766838e-05	0.00017046110877983
C5_GO_PEPTIDYL_LYSINE_MODIFICATION	305	Up	1.14882631854854e-05	0.000170819772725482
C3_E2F_Q3	222	Up	1.15148544113463e-05	0.000170962541767352
C5_GO_REGULATION_OF_TRIGLYCERIDE_CATABOLIC_PROCESS	12	Down	1.1518072076992e-05	0.000170962541767352
C7_GSE2405_HEAT_KILLED_VS_LIVE_A_PHAGOCYTOPHILUM_STIM_NEUTROPHIL_9H_DN	194	Up	1.15582025854119e-05	0.000171407840445008
C2_PETROVA_PROX1_TARGETS_DN	64	Up	1.16099382171376e-05	0.000171927712561347
C2_LU_EZH2_TARGETS_DN	378	Up	1.16135793072288e-05	0.000171927712561347
C7_GSE11864_UNTREATED_VS_CSF1_PAM3CYS_IN_MAC_DN	185	Up	1.16320001429507e-05	0.000172049890226284
C7_GSE32901_NAIVE_VS_TH17_NEG_CD4_TCELL_UP	164	Up	1.16528801094851e-05	0.000172208195923666
C2_REACTOME_CDT1_ASSOCIATION_WITH_THE_CDC6_ORC_ORIGIN_COMPLEX	54	Up	1.16657328730016e-05	0.000172247701521867
C5_GO_SIGNAL_TRANSDUCTION_BY_P53_CLASS_MEDIATOR	125	Up	1.17510542170269e-05	0.000173337512250644
C5_GO_DNA_TEMPLATED_TRANSCRIPTION_ELONGATION	92	Up	1.17600297892405e-05	0.000173337512250644
C5_GO_HETEROCHROMATIN	66	Up	1.17761080316992e-05	0.000173423432553858
C5_GO_REGULATION_OF_RESPONSE_TO_EXTRACELLULAR_STIMULUS	167	Up	1.18030229604261e-05	0.000173668653489887
C7_GSE14000_UNSTIM_VS_4H_LPS_DC_UP	190	Up	1.1829872014117e-05	0.000173912479887814
C5_GO_SINGLE_STRANDED_DNA_BINDING	86	Up	1.18908631194899e-05	0.000174657373997299
C2_SENESE_HDAC1_TARGETS_DN	246	Up	1.19269125086982e-05	0.000175034940641528
C5_GO_POSITIVE_REGULATION_OF_RESPONSE_TO_DNA_DAMAGE_STIMULUS	64	Up	1.1971155321905e-05	0.000175531992376044
C1_chr6p22	89	Up	1.21580212873581e-05	0.00017810352259291
C2_DACOSTA_UV_RESPONSE_VIA_ERCC3_COMMON_DN	478	Up	1.2167583010307e-05	0.00017810352259291
C7_GSE18791_CTRL_VS_NEWCASTLE_VIRUS_DC_12H_UP	197	Up	1.23332114796766e-05	0.000180371885434406
C7_GSE33162_HDAC3_KO_VS_HDAC3_KO_MACROPHAGE_DN	195	Up	1.23531929474978e-05	0.000180508098328679
H_HALLMARK_P53_PATHWAY	196	Up	1.24648031370813e-05	0.00018198182388486
C2_REACTOME_METABOLISM_OF_NON_CODING_RNA	47	Up	1.25138168650897e-05	0.000182539909632916
C5_GO_STRUCTURE_SPECIFIC_DNA_BINDING	110	Up	1.25608348857678e-05	0.000183067947547008
C7_GSE2770_UNTREATED_VS_ACT_CD4_TCELL_2H_DN	195	Up	1.26198505484729e-05	0.000183769785826773
C7_GSE7852_LN_VS_FAT_TREG_UP	197	Up	1.26592285382796e-05	0.000184184699996757
C7_GSE17186_BLOOD_VS_CORD_BLOOD_CD21LOW_TRANSITIONAL_BCELL_DN	199	Up	1.29161621768369e-05	0.000187761495012249
C2_KEGG_TRYPTOPHAN_METABOLISM	40	Down	1.29590687825041e-05	0.000188223521775752
C2_LIU_TARGETS_OF_VMYB_VS_CMYB_DN	39	Up	1.32163286829853e-05	0.000191795452525553
C5_GO_PEPTIDYL_SERINE_MODIFICATION	147	Up	1.33931436169527e-05	0.000194194844166629
C2_TOOKER_GEMCITABINE_RESISTANCE_UP	78	Up	1.35114943305368e-05	0.000195645879734057
C5_GO_ESTABLISHMENT_OF_LOCALIZATION_BY_MOVEMENT_ALONG_MICROTUBULE	96	Up	1.35190828376869e-05	0.000195645879734057
C5_GO_NEGATIVE_REGULATION_OF_CELLULAR_PROTEIN_LOCALIZATION	127	Up	1.35279049281276e-05	0.000195645879734057
C5_GO_DAMAGED_DNA_BINDING	62	Up	1.35454248367015e-05	0.000195731967260313
C2_CAIRO_PML_TARGETS_BOUND_BY_MYC_UP	22	Up	1.3564060832852e-05	0.000195834021631986
C5_GO_CYTOSKELETON_ORGANIZATION	806	Up	1.36081322771294e-05	0.00019630281863709
C7_GSE2585_AIRE_KO_VS_WT_CD80_HIGH_MTEC_DN	189	Up	1.36947827120457e-05	0.000197384513007262
C2_SAKAI_TUMOR_INFILTRATING_MONOCYTES_DN	80	Up	1.37302644449147e-05	0.000197621141678467
C2_JI_RESPONSE_TO_FSH_DN	58	Up	1.3734558395714e-05	0.000197621141678467
C7_GSE11864_UNTREATED_VS_CSF1_IFNG_IN_MAC_DN	196	Up	1.37807034953401e-05	0.000198116638780501
C5_GO_VESICLE_DOCKING	56	Up	1.37990051742269e-05	0.000198211346819265
C5_GO_MRNA_METABOLIC_PROCESS	585	Up	1.38265841597977e-05	0.000198328177214414
C7_GSE46606_UNSTIM_VS_CD40L_IL2_IL5_DAY1_STIMULATED_BCELL_DN	191	Up	1.38305802915317e-05	0.000198328177214414
C5_GO_POSITIVE_REGULATION_OF_CELLULAR_PROTEIN_LOCALIZATION	341	Up	1.39095792538925e-05	0.000199292117320165
C2_VANTVEER_BREAST_CANCER_ESR1_DN	230	Up	1.39412280893084e-05	0.000199576582486622
C5_GO_CHROMATIN_BINDING	412	Up	1.39544294233221e-05	0.000199596703526655
C7_GSE22432_CDC_VS_COMMON_DC_PROGENITOR_DN	197	Up	1.40227821273199e-05	0.000200404980047618
C7_GSE6259_33D1_POS_DC_VS_CD4_TCELL_UP	177	Up	1.40422914190245e-05	0.000200514441435707
C2_CERVERA_SDHB_TARGETS_1_UP	113	Up	1.40665841490965e-05	0.000200691964913037
C7_GSE9988_LOW_LPS_VS_VEHICLE_TREATED_MONOCYTE_DN	198	Up	1.4140213104769e-05	0.000201572490266045
C7_GSE31082_DP_VS_CD8_SP_THYMOCYTE_UP	195	Up	1.41526229984074e-05	0.00020157957386873
C2_IRITANI_MAD1_TARGETS_DN	43	Up	1.41826617654293e-05	0.000201823549697886
C5_GO_INTRACILIARY_TRANSPORT_PARTICLE_B	19	Up	1.42051870427591e-05	0.000201823549697886
C7_GSE20727_CTRL_VS_ROS_INHIBITOR_TREATED_DC_UP	190	Up	1.42055344063697e-05	0.000201823549697886
C7_GSE17721_0.5H_VS_8H_POLYIC_BMDC_DN	190	Up	1.42209932059793e-05	0.000201872841679531
C2_REACTOME_SYNTHESIS_OF_BILE_ACIDS_AND_BILE_SALTS_VIA_24_HYDROXYCHOLESTEROL	10	Down	1.42328644952237e-05	0.000201872841679531
C5_GO_RESPONSE_TO_GAMMA_RADIATION	48	Up	1.42702311041925e-05	0.000202233317013434
C6_ERB2_UP.V1_DN	196	Up	1.43632862757428e-05	0.000203381729767233
C5_GO_VESICLE_CYTOSKELETAL_TRAFFICKING	39	Up	1.44724374734985e-05	0.000204755948569455
H_HALLMARK_PROTEIN_SECRETION	96	Up	1.45597248317758e-05	0.000205694625461978
C3_CACTGCC_MIR34A_MIR34C_MIR449	270	Up	1.4569027829315e-05	0.000205694625461978
C7_GSE9650_EXHAUSTED_VS_MEMORY_CD8_TCELL_DN	197	Up	1.45752529950305e-05	0.000205694625461978
C2_REACTOME_TRNA_AMINOACYLATION	42	Up	1.45904724924314e-05	0.00020573782087036
C2_BAELDE_DIABETIC_NEPHROPATHY_DN	425	Up	1.46264755562325e-05	0.00020607376593423
C7_GSE557_CIITA_KO_VS_I_AB_KO_DC_DN	195	Up	1.46701996086416e-05	0.000206408216431836
C2_SHETH_LIVER_CANCER_VS_TXNIP_LOSS_PAM1	223	Up	1.46746105057324e-05	0.000206408216431836
C2_KUMAMOTO_RESPONSE_TO_NUTLIN_3A_DN	10	Up	1.47369751520503e-05	0.00020700449714311
C7_GSE32986_GMCSF_AND_CURDLAN_LOWDOSE_VS_GMCSF_AND_CURDLAN_HIGHDOSE_STIM_DC_UP	196	Up	1.47414703065686e-05	0.00020700449714311
C2_CHIARADONNA_NEOPLASTIC_TRANSFORMATION_KRAS_CDC25_UP	57	Up	1.47873241954983e-05	0.000207476212862376
C5_GO_DNA_SYNTHESIS_INVOLVED_IN_DNA_REPAIR	73	Up	1.48341238002443e-05	0.000207960404990831
C7_GSE26669_CTRL_VS_COSTIM_BLOCK_MLR_CD8_TCELL_UP	197	Up	1.48701077978797e-05	0.000208292296397287
C7_GSE6092_UNSTIM_VS_IFNG_STIM_AND_B_BURGDORFERI_INF_ENDOTHELIAL_CELL_UP	194	Up	1.48901230513955e-05	0.000208400142392607
C7_GSE22886_CD8_VS_CD4_NAIVE_TCELL_UP	194	Up	1.49100283243582e-05	0.000208400526812805
C7_GSE29618_PRE_VS_DAY7_POST_LAIV_FLU_VACCINE_PDC_DN	196	Up	1.49162567789485e-05	0.000208400526812805
C2_RASHI_RESPONSE_TO_IONIZING_RADIATION_4	61	Up	1.49270987824076e-05	0.000208400526812805
C5_GO_ENDOSOME_ORGANIZATION	60	Up	1.50360701038411e-05	0.000209748839428768
C5_GO_REGULATION_OF_PROTEIN_UBIQUITINATION_INVOLVED_IN_UBIQUITIN_DEPENDENT_PROTEIN_CATABOLIC_PROCESS	101	Up	1.50510145016687e-05	0.00020978436275349
C5_GO_REGULATION_OF_SISTER_CHROMATID_SEGREGATION	65	Up	1.50857595170779e-05	0.000210095585834136
C2_PID_BARD1_PATHWAY	29	Up	1.51134586368739e-05	0.000210308251311302
C7_GSE25087_FETAL_VS_ADULT_TREG_UP	190	Up	1.51394322839057e-05	0.000210496576562011
C7_GSE17721_POLYIC_VS_GARDIQUIMOD_8H_BMDC_DN	196	Up	1.52111279834899e-05	0.000211319783750929
C5_GO_RNA_MODIFICATION	118	Up	1.52504624669266e-05	0.000211692432652064
C7_GSE15330_MEGAKARYOCYTE_ERYTHROID_PROGENITOR_VS_PRO_BCELL_DN	194	Up	1.52674558818e-05	0.000211754607357325
C5_GO_NON_RECOMBINATIONAL_REPAIR	67	Up	1.5322971864194e-05	0.000212350538013126
C2_HOLLEMAN_ASPARAGINASE_RESISTANCE_ALL_DN	24	Up	1.54654650859224e-05	0.000213855363698592
C7_GSE22886_CTRL_VS_LPS_24H_DC_UP	198	Up	1.54680615580349e-05	0.000213855363698592
C5_GO_HOMOPHILIC_CELL_ADHESION_VIA_PLASMA_MEMBRANE_ADHESION_MOLECULES	150	Up	1.54694737407409e-05	0.000213855363698592
C2_JAEGER_METASTASIS_UP	42	Up	1.55962412679254e-05	0.000215387207790048
C2_HU_GENOTOXIN_ACTION_DIRECT_VS_INDIRECT_24HR	52	Up	1.56057394214644e-05	0.000215387207790048
C7_GSE5589_WT_VS_IL10_KO_LPS_STIM_MACROPHAGE_45MIN_UP	197	Up	1.56378338879291e-05	0.000215533939681942
C2_PID_RB_1PATHWAY	63	Up	1.56418461042152e-05	0.000215533939681942
C2_TIEN_INTESTINE_PROBIOTICS_24HR_DN	208	Up	1.56966839117535e-05	0.000216113578902182
C2_REACTOME_APC_C_CDH1_MEDIATED_DEGRADATION_OF_CDC20_AND_OTHER_APC_C_CDH1_TARGETED_PROTEINS_IN_LATE_MITOSIS_EARLY_G1	64	Up	1.57661416234717e-05	0.000216893400333955
C2_KEGG_GAP_JUNCTION	86	Up	1.58591695028593e-05	0.000217995944076265
C2_SENESE_HDAC3_TARGETS_UP	481	Up	1.59153604875861e-05	0.000218590758774712
C5_GO_NUCLEOSOME_BINDING	45	Up	1.5961928567988e-05	0.000219052549309753
C7_GSE5455_EX_VIVO_VS_POST_24H_INCUBATION_MONOCYTES_FROM_TUMOR_BEARING_MOUSE_UP	193	Up	1.60041344754532e-05	0.00021945377589882
C5_GO_POSITIVE_REGULATION_OF_CELL_CYCLE_PHASE_TRANSITION	67	Up	1.613365742463e-05	0.000220981171221147
C5_GO_OSTEOBLAST_DIFFERENTIATION	119	Up	1.61416421978215e-05	0.000220981171221147
C5_GO_RECOMBINATIONAL_REPAIR	77	Up	1.64808036277625e-05	0.000225441938710888
C2_DER_IFN_ALPHA_RESPONSE_UP	73	Up	1.6504004322368e-05	0.00022557694437705
C2_REACTOME_SCFSKP2_MEDIATED_DEGRADATION_OF_P27_P21	53	Up	1.6585524540989e-05	0.000226508200773265
C2_ZHANG_TLX_TARGETS_36HR_UP	215	Up	1.65989330033852e-05	0.000226508504314743
C2_KIM_MYC_AMPLIFICATION_TARGETS_UP	191	Up	1.66578872611911e-05	0.000227129823002913
C7_GSE41978_ID2_KO_VS_ID2_KO_AND_BIM_KO_KLRG1_LOW_EFFECTOR_CD8_TCELL_DN	191	Up	1.66764268899197e-05	0.000227199532531668
C2_WANG_SMARCE1_TARGETS_UP	273	Up	1.67818700334788e-05	0.000228452150310938
C5_GO_UBIQUITIN_LIKE_PROTEIN_LIGASE_BINDING	257	Up	1.68261542592358e-05	0.000228870865129042
C7_GSE39110_UNTREATED_VS_IL2_TREATED_CD8_TCELL_DAY3_POST_IMMUNIZATION_DN	196	Up	1.68602978282553e-05	0.000229151083977437
C7_GSE17721_CTRL_VS_PAM3CSK4_6H_BMDC_DN	189	Up	1.68759328435926e-05	0.000229179502123941
C5_GO_PROTEIN_LOCALIZATION_TO_CHROMOSOME_CENTROMERIC_REGION	13	Up	1.69038296964539e-05	0.000229374260059099
C7_GSE32986_GMCSF_VS_GMCSF_AND_CURDLAN_LOWDOSE_STIM_DC_UP	195	Up	1.69991440660093e-05	0.000230482785850114
C7_GSE6259_33D1_POS_DC_VS_BCELL_DN	138	Up	1.7038631124263e-05	0.00023083320836962
C7_GSE14000_TRANSLATED_RNA_VS_MRNA_DC_DN	178	Up	1.71287924190098e-05	0.000231869037217652
C7_GSE3982_MAST_CELL_VS_BASOPHIL_UP	185	Up	1.73543893465648e-05	0.000234681855903071
C2_CHIN_BREAST_CANCER_COPY_NUMBER_UP	22	Up	1.73643214698094e-05	0.000234681855903071
C2_REACTOME_G1_S_SPECIFIC_TRANSCRIPTION	17	Up	1.74350114267212e-05	0.000235278277777403
C5_GO_GLUTAMATE_METABOLIC_PROCESS	25	Down	1.74362602879772e-05	0.000235278277777403
C7_GSE3982_MAC_VS_NEUTROPHIL_LPS_STIM_UP	193	Up	1.75497436470257e-05	0.000236620886256033
C2_AMUNDSON_DNA_DAMAGE_RESPONSE_TP53	16	Up	1.76379005145151e-05	0.000237581433429344
C5_GO_AP_TYPE_MEMBRANE_COAT_ADAPTOR_COMPLEX	40	Up	1.76490669476204e-05	0.000237581433429344
C7_GSE14769_UNSTIM_VS_80MIN_LPS_BMDM_UP	195	Up	1.77815080325039e-05	0.000239174004306834
C7_GSE5589_WT_VS_IL10_KO_LPS_AND_IL10_STIM_MACROPHAGE_45MIN_UP	195	Up	1.78392682757736e-05	0.000239760332402196
C2_SCHLOSSER_SERUM_RESPONSE_DN	688	Up	1.78898106435592e-05	0.000240248798333067
C7_GSE8685_IL2_STARVED_VS_IL2_ACT_IL2_STARVED_CD4_TCELL_DN	193	Up	1.7952750453972e-05	0.000240902847289183
C7_GSE7460_CTRL_VS_TGFB_TREATED_ACT_TREG_UP	195	Up	1.7987745938866e-05	0.000241181179898218
C7_GSE26030_UNSTIM_VS_RESTIM_TH17_DAY15_POST_POLARIZATION_DN	193	Up	1.80438304576525e-05	0.00024174161138079
C7_GSE3039_ALPHABETA_CD8_TCELL_VS_B1_BCELL_DN	194	Up	1.80928497971278e-05	0.000242206575488291
C5_GO_SPECIFICATION_OF_SYMMETRY	101	Up	1.82294154167409e-05	0.000243841848432153
C7_GSE16266_CTRL_VS_HEATSHOCK_AND_LPS_STIM_MEF_UP	196	Up	1.832686495226e-05	0.000244951723425902
C5_GO_CYTOSOLIC_TRANSPORT	209	Up	1.83478544862413e-05	0.000245038710151293
C2_CHEN_HOXA5_TARGETS_9HR_DN	39	Up	1.83783480554856e-05	0.000245068633192542
C6_TBK1.DF_DN	281	Up	1.83790612565059e-05	0.000245068633192542
C2_BIOCARTA_MCM_PATHWAY	18	Up	1.85158863893171e-05	0.000246698672120973
C7_GSE7768_OVA_ALONE_VS_OVA_WITH_MPL_IMMUNIZED_MOUSE_WHOLE_SPLEEN_6H_UP	177	Up	1.86274094440156e-05	0.000247989295989133
C5_GO_NUCLEAR_TRANSPORT	346	Up	1.86898594784932e-05	0.000248625088235522
C2_NAKAMURA_CANCER_MICROENVIRONMENT_DN	45	Up	1.87319045925143e-05	0.000248988654838912
C2_BASSO_B_LYMPHOCYTE_NETWORK	140	Up	1.87475439887874e-05	0.000249000935505707
C3_SP1_01	226	Up	1.8890843365217e-05	0.0002505377798965
C5_GO_VACUOLAR_TRANSPORT	248	Up	1.89001412553769e-05	0.0002505377798965
C7_GSE18791_UNSTIM_VS_NEWCATSLE_VIRUS_DC_18H_UP	191	Up	1.8907673596586e-05	0.0002505377798965
C7_GSE7831_1H_VS_4H_CPG_STIM_PDC_DN	185	Up	1.894093811031e-05	0.000250780842393098
C7_GSE11924_TH2_VS_TH17_CD4_TCELL_DN	192	Up	1.89556584965884e-05	0.000250780842393098
C5_GO_ENDOMEMBRANE_SYSTEM_ORGANIZATION	455	Up	1.90532470494491e-05	0.000251874994784162
C2_KEGG_OOCYTE_MEIOSIS	109	Up	1.90698237285447e-05	0.000251897335917803
C2_IVANOVA_HEMATOPOIESIS_LATE_PROGENITOR	527	Up	1.91841014102898e-05	0.00025320918873909
C2_REACTOME_RNA_POL_III_TRANSCRIPTION	32	Up	1.9232268383644e-05	0.000253647087544536
C7_GSE24726_WT_VS_E2-2_KO_PDC_UP	197	Up	1.92565149514191e-05	0.000253769072813834
C2_LEE_LIVER_CANCER_MYC_DN	62	Down	1.92957270140734e-05	0.000254087935256915
C5_GO_REGULATION_OF_CELLULAR_RESPONSE_TO_STRESS	675	Up	1.93322492636092e-05	0.000254370909634161
C7_GSE4984_GALECTIN1_VS_VEHICLE_CTRL_TREATED_DC_DN	189	Up	1.9351927562027e-05	0.000254431986229261
C5_GO_RETROGRADE_TRANSPORT_ENDOSOME_TO_GOLGI	72	Up	1.94796108788499e-05	0.000255911875528741
C7_GSE18791_CTRL_VS_NEWCASTLE_VIRUS_DC_6H_UP	196	Up	1.95874232909872e-05	0.000257128618701935
C7_GSE22601_DOUBLE_POSITIVE_VS_CD8_SINGLE_POSITIVE_THYMOCYTE_DN	197	Up	1.96212490612493e-05	0.000257368240218445
C7_GSE41867_NAIVE_VS_EFFECTOR_CD8_TCELL_DN	194	Up	1.96360970463928e-05	0.000257368240218445
C2_MIYAGAWA_TARGETS_OF_EWSR1_ETS_FUSIONS_DN	216	Up	1.97067620157905e-05	0.000258094520177392
C7_GSE3982_DC_VS_TH2_DN	193	Up	1.97254795662752e-05	0.000258139860588509
C5_GO_NUCLEIC_ACID_PHOSPHODIESTER_BOND_HYDROLYSIS	237	Up	1.97649106162413e-05	0.000258455991141745
C7_GSE40273_GATA1_KO_VS_WT_TREG_UP	196	Up	1.99462919176981e-05	0.000260626413543915
C7_GSE29618_PRE_VS_DAY7_FLU_VACCINE_PDC_DN	199	Up	2.00114415969967e-05	0.000261275928443504
C7_GSE18804_SPLEEN_MACROPHAGE_VS_TUMORAL_MACROPHAGE_UP	194	Up	2.00399114043806e-05	0.000261445906610273
C5_GO_UBIQUITIN_LIKE_PROTEIN_TRANSFERASE_ACTIVITY	406	Up	2.01070534811036e-05	0.000262119762676235
C5_GO_PROTEIN_LOCALIZATION_TO_CYTOSKELETON	30	Up	2.02114759460783e-05	0.00026327820206589
C5_GO_MACROMOLECULE_CATABOLIC_PROCESS	886	Up	2.02876292150659e-05	0.000264066903037023
C7_GSE13411_NAIVE_VS_MEMORY_BCELL_DN	191	Up	2.0340512203555e-05	0.000264551734816568
C7_GSE22589_HEALTHY_VS_HIV_AND_SIV_INFECTED_DC_UP	196	Up	2.04001731809647e-05	0.000265123909673659
C2_PID_HNF3B_PATHWAY	44	Down	2.04278370271296e-05	0.000265279685599432
C7_GSE14769_UNSTIM_VS_360MIN_LPS_BMDM_UP	197	Up	2.04503181340618e-05	0.00026536797020434
C2_SMIRNOV_RESPONSE_TO_IR_6HR_UP	164	Up	2.06241289283097e-05	0.000267418303138642
C6_RPS14_DN.V1_DN	179	Up	2.06496440486452e-05	0.00026754412476809
C7_GSE22886_NAIVE_TCELL_VS_NEUTROPHIL_UP	197	Up	2.06673519165023e-05	0.000267568677719308
C7_GSE17721_PAM3CSK4_VS_CPG_6H_BMDC_UP	197	Up	2.07270924346392e-05	0.000268136950371965
C2_PEDERSEN_TARGETS_OF_611CTF_ISOFORM_OF_ERBB2	72	Up	2.08591120169413e-05	0.000269638681771324
C7_GSE6259_FLT3L_INDUCED_33D1_POS_DC_VS_BCELL_DN	194	Up	2.08894980940006e-05	0.000269825341411133
C7_GSE37534_PIOGLITAZONE_VS_ROSIGLITAZONE_TREATED_CD4_TCELL_PPARG1_FOXP3_TRANSDUCED_UP	171	Up	2.09596642139754e-05	0.000270525154969244
C7_GSE37416_CTRL_VS_48H_F_TULARENSIS_LVS_NEUTROPHIL_DN	192	Up	2.10191218218949e-05	0.000271085792948387
C7_GSE22601_CD4_SINGLE_POSITIVE_VS_CD8_SINGLE_POSITIVE_THYMOCYTE_UP	196	Up	2.11414274071043e-05	0.00027245551649323
C5_GO_DNA_STRAND_ELONGATION_INVOLVED_IN_DNA_REPLICATION	25	Up	2.12644807942581e-05	0.000273832785022558
C2_YAO_TEMPORAL_RESPONSE_TO_PROGESTERONE_CLUSTER_17	179	Up	2.13288825202192e-05	0.000274435002039891
C7_GSE2770_TGFB_AND_IL4_VS_IL4_TREATED_ACT_CD4_TCELL_48H_UP	194	Up	2.13436831561076e-05	0.000274435002039891
C7_GSE21063_3H_VS_16H_ANTI_IGM_STIM_NFATC1_KOBCELL_DN	197	Up	2.13788106994316e-05	0.000274505211821479
C5_GO_OXIDOREDUCTASE_ACTIVITY_ACTING_ON_PAIRED_DONORS_WITH_INCORPORATION_OR_REDUCTION_OF_MOLECULAR_OXYGEN_REDUCED_FLAVIN_OR_FLAVOPROTEIN_AS_ONE_DONOR_AND_INCORPORATION_OF_ONE_ATOM_OF_OXYGEN	23	Down	2.13815891011589e-05	0.000274505211821479
C1_chr2q31	75	Up	2.14741928033266e-05	0.000275485076895443
C7_GSE17721_CTRL_VS_POLYIC_4H_BMDC_UP	196	Up	2.15419439944596e-05	0.000276079975778288
C2_ST_INTEGRIN_SIGNALING_PATHWAY	80	Up	2.15531970925547e-05	0.000276079975778288
C2_NUTT_GBM_VS_AO_GLIOMA_UP	46	Up	2.16141142921571e-05	0.000276650853205438
C7_GSE11961_FOLLICULAR_BCELL_VS_GERMINAL_CENTER_BCELL_DAY7_UP	199	Up	2.1714944157751e-05	0.000277731345497585
C5_GO_REPLICATION_FORK	62	Up	2.17777937649257e-05	0.000278324809891471
C2_WHITFIELD_CELL_CYCLE_G1_S	136	Up	2.18317034144169e-05	0.000278698320929741
C5_GO_MITOTIC_SPINDLE	54	Up	2.18399606141976e-05	0.000278698320929741
C5_GO_RNA_LOCALIZATION	178	Up	2.20177360877694e-05	0.000280696788247609
C2_PENG_GLUCOSE_DEPRIVATION_DN	161	Up	2.20297461611503e-05	0.000280696788247609
C5_GO_RNA_POLYMERASE_ACTIVITY	42	Up	2.21222732471953e-05	0.000281663646061544
C2_REACTOME_REGULATION_OF_APOPTOSIS	56	Up	2.23306912692626e-05	0.000284103478922701
C2_RICKMAN_METASTASIS_DN	251	Up	2.23999992908542e-05	0.000284771140496277
C5_GO_REGULATION_OF_NUCLEOCYTOPLASMIC_TRANSPORT	208	Up	2.24990105912228e-05	0.000285815133794355
C5_GO_REGULATION_OF_LIGASE_ACTIVITY	128	Up	2.25710503526675e-05	0.00028651518605963
C1_chr7p21	33	Up	2.26520113796542e-05	0.000287327349741476
C2_ZHAN_VARIABLE_EARLY_DIFFERENTIATION_GENES_DN	29	Up	2.26802811430706e-05	0.000287470439866589
C5_GO_IMMUNOGLOBULIN_BINDING	18	Down	2.27706522387711e-05	0.000288230330365515
C5_GO_POSITIVE_REGULATION_OF_ORGANELLE_ORGANIZATION	545	Up	2.27743012646235e-05	0.000288230330365515
C7_GSE46606_UNSTIM_VS_CD40L_IL2_IL5_DAY3_STIMULATED_BCELL_DN	194	Up	2.27997762575159e-05	0.000288337080757419
C5_GO_EPIDERMAL_GROWTH_FACTOR_RECEPTOR_SIGNALING_PATHWAY	55	Up	2.28945022221919e-05	0.000289318799179768
C5_GO_CILIUM	440	Up	2.31240370218253e-05	0.000292001366004706
C5_GO_ANTIGEN_PROCESSING_AND_PRESENTATION	204	Up	2.33497979039775e-05	0.000294632311956155
C7_GSE5589_LPS_VS_LPS_AND_IL10_STIM_IL6_KO_MACROPHAGE_180MIN_DN	195	Up	2.33969849576463e-05	0.000295007736563587
C2_NUYTTEN_NIPP1_TARGETS_UP	745	Up	2.35159213104449e-05	0.000296286600516782
C2_REACTOME_SIGNALING_BY_EGFR_IN_CANCER	105	Up	2.35625004364396e-05	0.000296652581759669
C5_GO_KINESIN_COMPLEX	54	Up	2.36383791866437e-05	0.000297386627670779
C5_GO_CELL_PROJECTION_ORGANIZATION	861	Up	2.37533388260017e-05	0.000298610881333413
C2_SCHLOSSER_MYC_TARGETS_AND_SERUM_RESPONSE_DN	46	Up	2.38285518654833e-05	0.000299334020872935
C7_GSE42088_UNINF_VS_LEISHMANIA_INF_DC_2H_UP	191	Up	2.38790448532481e-05	0.000299745784838139
C7_GSE20152_SPHK1_KO_VS_HTNFA_OVEREXPRESS_ANKLE_DN	192	Up	2.40343419987681e-05	0.000301471535182472
C2_TAKEDA_TARGETS_OF_NUP98_HOXA9_FUSION_6HR_UP	77	Up	2.40814987143752e-05	0.000301839288700698
C7_GSE16385_ROSIGLITAZONE_IL4_VS_ROSIGLITAZONE_ALONE_STIM_MACROPHAGE_DN	195	Up	2.42494298388523e-05	0.000303719172689282
C7_GSE15330_LYMPHOID_MULTIPOTENT_VS_GRANULOCYTE_MONOCYTE_PROGENITOR_IKAROS_KO_DN	191	Up	2.43404828734118e-05	0.000304634105548078
C7_GSE25147_UNSTIM_VS_HELIOBACTER_PYLORI_LPS_STIM_MKN45_CELL_UP	154	Up	2.45348305880988e-05	0.000306839518389667
C2_ENK_UV_RESPONSE_EPIDERMIS_UP	283	Up	2.46039549577443e-05	0.000307261596168463
C7_GSE7768_OVA_WITH_LPS_VS_OVA_WITH_MPL_IMMUNIZED_MOUSE_WHOLE_SPLEEN_6H_UP	163	Up	2.46048970396707e-05	0.000307261596168463
C7_GSE3982_NEUTROPHIL_VS_BCELL_DN	190	Up	2.46611467148801e-05	0.000307583269128348
C2_AMUNDSON_POOR_SURVIVAL_AFTER_GAMMA_RADIATION_2G	168	Up	2.46801000769101e-05	0.000307583269128348
C7_GSE12845_IGD_NEG_BLOOD_VS_DARKZONE_GC_TONSIL_BCELL_DN	197	Up	2.46851887876778e-05	0.000307583269128348
C7_GSE43863_NAIVE_VS_TH1_EFF_CD4_TCELL_D6_LCMV_UP	183	Up	2.47372907717262e-05	0.000308005663832508
C7_GSE20198_IL12_IL18_VS_IFNA_TREATED_ACT_CD4_TCELL_DN	188	Up	2.47779921405826e-05	0.000308285591919704
C5_GO_REGULATION_OF_INTRACELLULAR_TRANSPORT	588	Up	2.49293753428044e-05	0.000309941190430267
C5_GO_SMOOTHENED_SIGNALING_PATHWAY	69	Up	2.51762817698769e-05	0.000312781104132222
C5_GO_HYDROLASE_ACTIVITY_ACTING_ON_ACID_ANHYDRIDES	787	Up	2.52434761565351e-05	0.000313385810744483
C5_GO_REPRESSING_TRANSCRIPTION_FACTOR_BINDING	57	Up	2.52882844071698e-05	0.000313711921153754
C2_REACTOME_DEVELOPMENTAL_BIOLOGY	365	Up	2.53663270019426e-05	0.000314449537875363
C2_REACTOME_SIGNALLING_BY_NGF	209	Up	2.54541062579176e-05	0.000315306685205142
C7_GSE6259_FLT3L_INDUCED_DEC205_POS_DC_VS_BCELL_DN	161	Up	2.54911892227506e-05	0.000315535049625577
C7_GSE2770_IL4_ACT_VS_ACT_CD4_TCELL_2H_UP	198	Up	2.5610471486799e-05	0.000316779815810033
C5_GO_CONNECTIVE_TISSUE_DEVELOPMENT	172	Up	2.58572955137777e-05	0.000319599194586291
C7_GSE17721_POLYIC_VS_CPG_12H_BMDC_DN	192	Up	2.60665154507101e-05	0.00032195000579669
C2_PID_ERBB1_RECEPTOR_PROXIMAL_PATHWAY	35	Up	2.6166951557139e-05	0.000322902355110972
C7_GSE37301_MULTIPOTENT_PROGENITOR_VS_RAG2_KO_NK_CELL_DN	193	Up	2.61817877910439e-05	0.000322902355110972
C2_SMID_BREAST_CANCER_RELAPSE_IN_BONE_DN	270	Up	2.6231505737452e-05	0.000323279904285088
C7_GSE7509_FCGRIIB_VS_TNFA_IL1B_IL6_PGE_STIM_DC_UP	184	Up	2.62512387144775e-05	0.000323287634852747
C7_GSE17974_CTRL_VS_ACT_IL4_AND_ANTI_IL12_4H_CD4_TCELL_DN	200	Up	2.63259468183646e-05	0.000323881485402663
C2_YAO_TEMPORAL_RESPONSE_TO_PROGESTERONE_CLUSTER_13	170	Up	2.63377414995606e-05	0.000323881485402663
C5_GO_POSITIVE_REGULATION_OF_PROTEIN_MODIFICATION_BY_SMALL_PROTEIN_CONJUGATION_OR_REMOVAL	193	Up	2.68280046422001e-05	0.000329670781808764
C5_GO_REGULATION_OF_PROTEIN_MODIFICATION_BY_SMALL_PROTEIN_CONJUGATION_OR_REMOVAL	276	Up	2.68537052871091e-05	0.000329747131468196
C5_GO_RIBONUCLEOPROTEIN_GRANULE	143	Up	2.71045402876481e-05	0.00033258587832291
C2_REACTOME_ACTIVATION_OF_RAC	12	Up	2.71325382984206e-05	0.000332688174309837
C7_GSE27786_LIN_NEG_VS_NKCELL_UP	195	Up	2.72924088400521e-05	0.00033440611874187
C5_GO_AMINO_ACID_ACTIVATION	52	Up	2.73992589409853e-05	0.000335472402706521
C7_GSE43863_NAIVE_VS_MEMORY_TFH_CD4_TCELL_D150_LCMV_DN	193	Up	2.74245278599438e-05	0.000335538999217721
C7_GSE7400_CTRL_VS_CSF3_IN_VIVO_TREATED_PBMC_UP	195	Up	2.75230860882313e-05	0.000336501546025262
C2_BENPORATH_ES_CORE_NINE_CORRELATED	97	Up	2.76682528345608e-05	0.000337878096486777
C7_GSE17974_2.5H_VS_72H_IL4_AND_ANTI_IL12_ACT_CD4_TCELL_DN	189	Up	2.76756126547292e-05	0.000337878096486777
C5_GO_G2_DNA_DAMAGE_CHECKPOINT	33	Up	2.79080433766989e-05	0.000340470080733325
C7_GSE22886_NAIVE_CD8_TCELL_VS_DC_DN	198	Up	2.79991169444698e-05	0.000341335056064391
C5_GO_CELLULAR_COMPONENT_ASSEMBLY_INVOLVED_IN_MORPHOGENESIS	232	Up	2.81452800552001e-05	0.000342869894754529
C2_REACTOME_RNA_POL_II_PRE_TRANSCRIPTION_EVENTS	57	Up	2.81899638167849e-05	0.000343167178232962
C7_GSE41978_KLRG1_HIGH_VS_LOW_EFFECTOR_CD8_TCELL_DN	191	Up	2.82656394776031e-05	0.000343841039252712
C2_CONCANNON_APOPTOSIS_BY_EPOXOMICIN_DN	166	Up	2.83396758137489e-05	0.00034449400462963
C7_GSE17721_LPS_VS_POLYIC_8H_BMDC_UP	193	Up	2.83702940863272e-05	0.000344618626155595
C5_GO_GTPASE_ACTIVITY	230	Up	2.83911273280655e-05	0.00034462429377202
C5_GO_CILIUM_ORGANIZATION	180	Up	2.84365050403221e-05	0.000344878228594481
C5_GO_PRIMARY_CILIUM	189	Up	2.84528105382599e-05	0.000344878228594481
C3_YRTCANNRCGC_UNKNOWN	2824	Up	2.85048561033106e-05	0.000345134295841199
C7_GSE27786_LSK_VS_BCELL_UP	195	Up	2.85147299560308e-05	0.000345134295841199
C5_GO_REGULATION_OF_ORGANELLE_ASSEMBLY	143	Up	2.85684933354151e-05	0.000345329387006642
C3_AP2ALPHA_01	233	Up	2.85716649021511e-05	0.000345329387006642
C3_BACH1_01	249	Up	2.86243946917474e-05	0.000345719759157073
C7_GSE10239_NAIVE_VS_MEMORY_CD8_TCELL_UP	197	Up	2.86652130473356e-05	0.000345965813105539
C7_GSE25088_CTRL_VS_ROSIGLITAZONE_STIM_STAT6_KO_MACROPHAGE_DN	198	Up	2.86863327211084e-05	0.000345973938684159
C5_GO_VACUOLAR_MEMBRANE	569	Up	2.87812901007392e-05	0.000346871944298154
C5_GO_REGULATION_OF_HUMORAL_IMMUNE_RESPONSE	44	Down	2.88070913915281e-05	0.000346935796039891
C7_GSE5099_MONOCYTE_VS_CLASSICAL_M1_MACROPHAGE_DN	197	Up	2.88326265653487e-05	0.000346996354276149
C3_GTTTGTT_MIR495	252	Up	2.90040483737299e-05	0.00034881130243915
C7_GSE16385_MONOCYTE_VS_12H_IFNG_TNF_TREATED_MACROPHAGE_UP	193	Up	2.92637560563769e-05	0.000351684670617865
C2_COLIN_PILOCYTIC_ASTROCYTOMA_VS_GLIOBLASTOMA_UP	32	Up	2.93284767105602e-05	0.000352212316834201
C5_GO_POSITIVE_REGULATION_OF_CELL_CYCLE_ARREST	82	Up	2.94276048239977e-05	0.000352813738074841
C2_BOYLAN_MULTIPLE_MYELOMA_C_D_UP	135	Up	2.94417519211144e-05	0.000352813738074841
C2_APPIERTO_RESPONSE_TO_FENRETINIDE_DN	50	Up	2.94425231945895e-05	0.000352813738074841
C7_GSE26343_WT_VS_NFAT5_KO_MACROPHAGE_UP	196	Up	2.9500148525998e-05	0.000352813738074841
C2_TIEN_INTESTINE_PROBIOTICS_6HR_DN	165	Up	2.95063529887965e-05	0.000352813738074841
C2_KIM_WT1_TARGETS_8HR_UP	161	Up	2.9513494243139e-05	0.000352813738074841
C5_GO_POSTREPLICATION_REPAIR	53	Up	2.95245111467393e-05	0.000352813738074841
C2_GARGALOVIC_RESPONSE_TO_OXIDIZED_PHOSPHOLIPIDS_TURQUOISE_DN	51	Up	2.96839814289035e-05	0.000354469054169708
C2_PID_A6B1_A6B4_INTEGRIN_PATHWAY	46	Up	2.97923787252128e-05	0.000355512581388805
C2_WAMUNYOKOLI_OVARIAN_CANCER_LMP_DN	195	Up	2.98350636522872e-05	0.000355771044439994
C7_GSE17721_LPS_VS_GARDIQUIMOD_6H_BMDC_DN	195	Up	2.99367976963541e-05	0.000356732784380287
C5_GO_ENZYME_BINDING	1688	Up	2.99646674300829e-05	0.000356813608433802
C7_GSE18791_UNSTIM_VS_NEWCATSLE_VIRUS_DC_10H_UP	193	Up	3.00788944760968e-05	0.000357921922243343
C7_GSE6092_UNSTIM_VS_IFNG_STIM_ENDOTHELIAL_CELL_UP	195	Up	3.01509479163519e-05	0.000358527188821216
C5_GO_SPINDLE_MIDZONE	26	Up	3.03484703082658e-05	0.000360622518318936
C5_GO_EXONUCLEASE_ACTIVITY_ACTIVE_WITH_EITHER_RIBO_OR_DEOXYRIBONUCLEIC_ACIDS_AND_PRODUCING_5_PHOSPHOMONOESTERS	44	Up	3.04262256391821e-05	0.000360952539368576
C5_GO_POSITIVE_REGULATION_OF_MITOTIC_CELL_CYCLE	119	Up	3.04391731823919e-05	0.000360952539368576
C2_JIANG_AGING_CEREBRAL_CORTEX_DN	52	Up	3.04613079086303e-05	0.000360952539368576
C2_REACTOME_AUTODEGRADATION_OF_CDH1_BY_CDH1_APC_C	56	Up	3.04756576149728e-05	0.000360952539368576
C7_GSE12963_ENV_NEF_VS_ENV_NEF_AND_VPR_DEFICIENT_HIV1_INF_CD4_TCELL_DN	139	Up	3.04829016463386e-05	0.000360952539368576
C2_PID_FAK_PATHWAY	59	Up	3.05629097307775e-05	0.000361646850038102
C7_GSE19825_CD24LOW_VS_IL2RA_HIGH_DAY3_EFF_CD8_TCELL_DN	192	Up	3.07164512189499e-05	0.000363209693274529
H_HALLMARK_UNFOLDED_PROTEIN_RESPONSE	113	Up	3.08291879015313e-05	0.000364288190280595
C2_DUTERTRE_ESTRADIOL_RESPONSE_6HR_UP	223	Up	3.08541753060959e-05	0.000364329030254326
C5_GO_REGULATION_OF_PROTEASOMAL_PROTEIN_CATABOLIC_PROCESS	180	Up	3.08900463489911e-05	0.0003644982386829
C7_GSE3982_EFF_MEMORY_CD4_TCELL_VS_TH1_DN	194	Up	3.09214139414394e-05	0.000364614108225154
C2_SUMI_HNF4A_TARGETS	32	Down	3.09885608711499e-05	0.000365151419568751
C2_SNIJDERS_AMPLIFIED_IN_HEAD_AND_NECK_TUMORS	36	Up	3.10723038995983e-05	0.000365883405904734
C5_GO_ORGANELLE_TRANSPORT_ALONG_MICROTUBULE	59	Up	3.14013147298341e-05	0.00036950044961302
C7_GSE2770_UNTREATED_VS_ACT_CD4_TCELL_48H_UP	187	Up	3.15957869855904e-05	0.000371530445853493
C7_GSE17721_0.5H_VS_8H_GARDIQUIMOD_BMDC_DN	194	Up	3.1645313278076e-05	0.000371854406929392
C5_GO_VESICLE_ORGANIZATION	272	Up	3.17754130635362e-05	0.000373124055827963
C5_GO_STEROID_HYDROXYLASE_ACTIVITY	27	Down	3.20975540334413e-05	0.00037664543120656
C7_GSE32533_WT_VS_MIR17_OVEREXPRESS_ACT_CD4_TCELL_UP	187	Up	3.24120769189194e-05	0.000380072594279303
C5_GO_DNA_DEPENDENT_ATPASE_ACTIVITY	77	Up	3.25541198833271e-05	0.000381473866028932
C7_GSE11961_FOLLICULAR_BCELL_VS_MEMORY_BCELL_DAY40_DN	187	Up	3.26652349984004e-05	0.000382511032116217
C5_GO_REGULATION_OF_CENTROSOME_CYCLE	39	Up	3.28702865176473e-05	0.000384646001497309
C7_GSE24634_TEFF_VS_TCONV_DAY10_IN_CULTURE_UP	196	Up	3.29611692016407e-05	0.000385442946828585
C5_GO_RESPONSE_TO_X_RAY	29	Up	3.31169475500217e-05	0.000386997147440551
C5_GO_RIBOSOME_ASSEMBLY	48	Up	3.31841057225678e-05	0.000387514322244009
C5_GO_CELL_DIVISION_SITE	51	Up	3.32528155923938e-05	0.000388048891475101
C5_GO_TRANSCRIPTION_COACTIVATOR_ACTIVITY	283	Up	3.33132950125517e-05	0.00038848674356126
C7_GSE17186_MEMORY_VS_CD21LOW_TRANSITIONAL_BCELL_UP	196	Up	3.36975779719635e-05	0.000392697463404679
C2_TIEN_INTESTINE_PROBIOTICS_2HR_DN	87	Up	3.37528575625627e-05	0.000393070958579576
C2_KIM_WT1_TARGETS_12HR_DN	201	Up	3.38733657391848e-05	0.000394203041040404
C7_GSE9509_10MIN_VS_30MIN_LPS_STIM_IL10_KO_MACROPHAGE_UP	195	Up	3.38983401418785e-05	0.000394222552261668
C5_GO_PROTEASOMAL_PROTEIN_CATABOLIC_PROCESS	266	Up	3.40184114149203e-05	0.000395347211230677
C5_GO_CELLULAR_RESPONSE_TO_STRESS	1499	Up	3.41615864502748e-05	0.000396738644011736
C7_GSE5589_UNSTIM_VS_45MIN_LPS_AND_IL6_STIM_MACROPHAGE_DN	197	Up	3.42186512498082e-05	0.000397128805074078
C7_GSE9509_LPS_VS_LPS_AND_IL10_STIM_IL10_KO_MACROPHAGE_30MIN_DN	181	Up	3.43328800790324e-05	0.000398181400834343
C5_GO_CELL_DEATH	942	Up	3.458789741018e-05	0.00040086425484771
C7_GSE22033_UNTREATED_VS_MRL24_TREATED_MEF_UP	194	Up	3.50145906515532e-05	0.000405488237584093
C7_GSE29617_CTRL_VS_DAY3_TIV_FLU_VACCINE_PBMC_2008_DN	197	Up	3.50347971956707e-05	0.000405488237584093
C2_SESTO_RESPONSE_TO_UV_C0	105	Up	3.50598980132754e-05	0.000405501390487104
C2_OSMAN_BLADDER_CANCER_DN	381	Up	3.51517660724076e-05	0.000406286225212575
C5_GO_REGULATION_OF_SPINDLE_ORGANIZATION	20	Up	3.52478129901644e-05	0.000407118255021551
C2_REACTOME_ASSOCIATION_OF_LICENSING_FACTORS_WITH_THE_PRE_REPLICATIVE_COMPLEX	13	Up	3.52757087667896e-05	0.000407162529360742
C7_GSE22432_MULTIPOTENT_PROGENITOR_VS_PDC_DN	193	Up	3.53797768623124e-05	0.000408085347162365
C2_LOPEZ_MESOTELIOMA_SURVIVAL_TIME_UP	13	Up	3.55427918380464e-05	0.000409637389935105
C5_GO_MESENCHYME_DEVELOPMENT	168	Up	3.55707428459464e-05	0.000409637389935105
C7_GSE11057_NAIVE_VS_CENT_MEMORY_CD4_TCELL_DN	195	Up	3.55869607709122e-05	0.000409637389935105
C5_GO_DNA_TEMPLATED_TRANSCRIPTION_TERMINATION	99	Up	3.56890359075374e-05	0.000410286223208053
C3_CCTNTMAGA_UNKNOWN	140	Up	3.56918220295641e-05	0.000410286223208053
C5_GO_CELL_PART_MORPHOGENESIS	598	Up	3.57421000953632e-05	0.000410585251672533
C7_GSE26727_WT_VS_KLF2_KO_LPS_STIM_MACROPHAGE_DN	193	Up	3.5853774068452e-05	0.000411588677755954
C3_WYAAANNRNNNGCG_UNKNOWN	180	Up	3.59577081014831e-05	0.000412501951718777
C7_GSE8835_HEALTHY_VS_CLL_CD8_TCELL_UP	193	Up	3.62214645134246e-05	0.000415246206661014
C2_BLALOCK_ALZHEIMERS_DISEASE_INCIPIENT_DN	161	Up	3.63073340417537e-05	0.000415948814705832
C2_KIM_ALL_DISORDERS_DURATION_CORR_DN	140	Up	3.65017093838187e-05	0.000417680217332828
C2_WANG_METASTASIS_OF_BREAST_CANCER_ESR1_UP	22	Up	3.65078329552185e-05	0.000417680217332828
C2_BIOCARTA_CASPASE_PATHWAY	22	Up	3.65994500246605e-05	0.000418445468829244
C7_GSE3720_VD1_VS_VD2_GAMMADELTA_TCELL_WITH_LPS_STIM_DN	193	Up	3.66446651597318e-05	0.000418679526784485
C7_GSE14308_TH2_VS_TH17_UP	194	Up	3.66995120363864e-05	0.000419023241003842
C2_REACTOME_TRYPTOPHAN_CATABOLISM	11	Down	3.67742756370143e-05	0.000419342249123391
C5_GO_TRANSLATION_PREINITIATION_COMPLEX	16	Up	3.67770165888016e-05	0.000419342249123391
C7_GSE12845_IGD_POS_BLOOD_VS_DARKZONE_GC_TONSIL_BCELL_DN	195	Up	3.68333223016482e-05	0.000419701445566457
C5_GO_CELL_SUBSTRATE_JUNCTION_ASSEMBLY	41	Up	3.6942459477593e-05	0.000420661747523789
C7_GSE17974_0.5H_VS_72H_IL4_AND_ANTI_IL12_ACT_CD4_TCELL_DN	187	Up	3.7022231413721e-05	0.000421286602388414
C2_IIZUKA_LIVER_CANCER_PROGRESSION_G2_G3_UP	28	Down	3.71908939701802e-05	0.000422921449509018
C2_REACTOME_NGF_SIGNALLING_VIA_TRKA_FROM_THE_PLASMA_MEMBRANE	134	Up	3.72920436070602e-05	0.000423786883730736
C7_GSE15330_MEGAKARYOCYTE_ERYTHROID_VS_GRANULOCYTE_MONOCYTE_PROGENITOR_IKAROS_KO_DN	194	Up	3.73641577733073e-05	0.000424090279402572
C2_PID_MET_PATHWAY	79	Up	3.73914144656756e-05	0.000424090279402572
C7_GSE15139_GMCSF_TREATED_VS_UNTREATED_NEUTROPHILS_DN	197	Up	3.73939304337e-05	0.000424090279402572
C7_GSE339_EX_VIVO_VS_IN_CULTURE_CD4POS_DC_UP	199	Up	3.74410584982963e-05	0.000424316086236514
C7_GSE17721_LPS_VS_PAM3CSK4_6H_BMDC_DN	195	Up	3.74639934304918e-05	0.000424316086236514
C7_GSE7509_UNSTIM_VS_TNFA_IL1B_IL6_PGE_STIM_DC_UP	186	Up	3.80021493310003e-05	0.00043012332363201
C5_GO_REGULATION_OF_CELL_CYCLE_ARREST	103	Up	3.80414438539557e-05	0.0004302802616663
C7_GSE40274_XBP1_VS_FOXP3_AND_XBP1_TRANSDUCED_ACTIVATED_CD4_TCELL_DN	194	Up	3.82820500016464e-05	0.000432712470325891
C7_GSE5542_IFNA_VS_IFNA_AND_IFNG_TREATED_EPITHELIAL_CELLS_24H_DN	190	Up	3.83272799094035e-05	0.000432812354934579
C7_GSE27786_LIN_NEG_VS_BCELL_UP	195	Up	3.83420436172173e-05	0.000432812354934579
C7_GSE38681_WT_VS_LYL1_KO_LYMPHOID_PRIMED_MULTIPOTENT_PROGENITOR_UP	195	Up	3.83752120902915e-05	0.000432897975853215
C2_DARWICHE_SKIN_TUMOR_PROMOTER_UP	134	Up	3.84861326867251e-05	0.000433859994131963
C2_SPIELMAN_LYMPHOBLAST_EUROPEAN_VS_ASIAN_DN	579	Up	3.85464637339517e-05	0.000434250807484818
C5_GO_MESENCHYMAL_CELL_DIFFERENTIATION	126	Up	3.86778981450729e-05	0.000435441593155542
C5_GO_REGULATION_OF_ESTABLISHMENT_OF_PLANAR_POLARITY	108	Up	3.87821386129415e-05	0.00043632484539201
C5_GO_REGULATION_OF_BINDING	274	Up	3.89372680285155e-05	0.000437779077947183
C6_YAP1_UP	47	Up	3.96794664590311e-05	0.000445366239961832
C2_REACTOME_DOWNREGULATION_OF_TGF_BETA_RECEPTOR_SIGNALING	21	Up	3.96811201217817e-05	0.000445366239961832
C5_GO_RESPONSE_TO_UV	118	Up	3.9691051939155e-05	0.000445366239961832
C2_HU_ANGIOGENESIS_DN	36	Up	3.98310669494926e-05	0.000446641142380626
C3_PAX4_03	242	Up	4.00251961859131e-05	0.000448520758054196
C2_ONKEN_UVEAL_MELANOMA_UP	767	Up	4.01997511467419e-05	0.000450178682431515
C7_GSE21063_CTRL_VS_ANTI_IGM_STIM_BCELL_16H_UP	196	Up	4.0300787507528e-05	0.000451011657020424
C5_GO_PROTEIN_HETERODIMERIZATION_ACTIVITY	418	Up	4.0368160490911e-05	0.000451467048028225
C3_GGAMTNNNNNTCCY_UNKNOWN	53	Up	4.04268047462831e-05	0.000451824282108227
C5_GO_RETINAL_GANGLION_CELL_AXON_GUIDANCE	16	Up	4.0592487794094e-05	0.000453376558391989
C5_GO_IMIDAZOLE_CONTAINING_COMPOUND_METABOLIC_PROCESS	9	Down	4.10296733469127e-05	0.000457957191756669
C5_GO_REGULATION_OF_FIBRINOLYSIS	14	Down	4.10874507004576e-05	0.000458299771458433
C7_GSE9037_WT_VS_IRAK4_KO_BMDM_UP	195	Up	4.11306828990098e-05	0.000458479766359779
C7_GSE36891_POLYIC_TLR3_VS_PAM_TLR2_STIM_PERITONEAL_MACROPHAGE_DN	157	Up	4.12793216124539e-05	0.000459678477360675
C7_GSE33292_DN3_THYMOCYTE_VS_TCELL_LYMPHOMA_FROM_TCF1_KO_UP	166	Up	4.12925527798727e-05	0.000459678477360675
C7_GSE17721_LPS_VS_GARDIQUIMOD_16H_BMDC_DN	192	Up	4.14148374853141e-05	0.000460537027142626
C5_GO_REGULATION_OF_TELOMERASE_ACTIVITY	42	Up	4.1424109409082e-05	0.000460537027142626
C5_GO_CLATHRIN_MEDIATED_ENDOCYTOSIS	35	Up	4.17649341129409e-05	0.00046402130671377
C5_GO_TRANSCRIPTION_ELONGATION_FROM_RNA_POLYMERASE_II_PROMOTER	78	Up	4.20065136057064e-05	0.000466399092337374
C7_GSE23308_WT_VS_MINERALCORTICOID_REC_KO_MACROPHAGE_CORTICOSTERONE_TREATED_UP	194	Up	4.20362233708143e-05	0.000466422908627901
C7_GSE11864_CSF1_PAM3CYS_VS_CSF1_IFNG_PAM3CYS_IN_MAC_UP	190	Up	4.20774104131916e-05	0.00046657395910984
C7_GSE11057_NAIVE_VS_EFF_MEMORY_CD4_TCELL_DN	186	Up	4.21809805569261e-05	0.000467416091685492
C7_GSE22886_NAIVE_CD4_TCELL_VS_MEMORY_TCELL_DN	198	Up	4.23385661013253e-05	0.000468855285995109
C2_SHEPARD_BMYB_TARGETS	68	Up	4.23894939223084e-05	0.000469112247651655
C7_GSE36826_WT_VS_IL1R_KO_SKIN_DN	191	Up	4.24581537159018e-05	0.000469564979756062
C3_YY1_Q6	238	Up	4.24880134080218e-05	0.000469588291885785
C6_RAF_UP.V1_DN	190	Up	4.26617779193673e-05	0.000471201007946223
C5_GO_REGULATION_OF_VIRAL_RELEASE_FROM_HOST_CELL	31	Up	4.32639121957474e-05	0.000477498739395248
C2_SIG_PIP3_SIGNALING_IN_CARDIAC_MYOCTES	66	Up	4.32905645569567e-05	0.000477498739395248
C7_GSE32986_UNSTIM_VS_GMCSF_AND_CURDLAN_LOWDOSE_STIM_DC_UP	197	Up	4.33166222428761e-05	0.000477498739395248
C5_GO_REGULATION_OF_AUTOPHAGY	245	Up	4.3369558203323e-05	0.000477771024972936
C2_SEMBA_FHIT_TARGETS_DN	10	Up	4.34465091698814e-05	0.000478021795847466
C5_GO_POSITIVE_REGULATION_OF_LIGASE_ACTIVITY	108	Up	4.34488222926188e-05	0.000478021795847466
C5_GO_APOPTOTIC_SIGNALING_PATHWAY	274	Up	4.34957042926825e-05	0.000478220952192641
C7_GSE339_EX_VIVO_VS_IN_CULTURE_CD4CD8DN_DC_DN	192	Up	4.35234481636231e-05	0.000478220952192641
C7_GSE33162_HDAC3_KO_VS_HDAC3_KO_4H_LPS_STIM_MACROPHAGE_UP	194	Up	4.36083111390671e-05	0.00047884246124864
C2_YAGI_AML_SURVIVAL	120	Up	4.37880159828506e-05	0.000480503903012851
C7_GSE10273_LOW_IL7_VS_HIGH_IL7_AND_IRF4_IN_IRF4_8_NULL_PRE_BCELL_UP	195	Up	4.3928251202292e-05	0.000481730355537254
C7_GSE2585_AIRE_KO_VS_WT_CD80_HIGH_MTEC_UP	190	Up	4.41992603321418e-05	0.000484388396424981
C7_GSE41978_ID2_KO_AND_BIM_KO_VS_BIM_KO_KLRG1_LOW_EFFECTOR_CD8_TCELL_DN	194	Up	4.43942215802342e-05	0.000486210112206565
C2_KEGG_VASOPRESSIN_REGULATED_WATER_REABSORPTION	43	Up	4.45187548693839e-05	0.000487258635928102
C7_GSE9006_HEALTHY_VS_TYPE_1_DIABETES_PBMC_1MONTH_POST_DX_UP	196	Up	4.45504732644487e-05	0.00048729059994036
C3_YYCATTCAWW_UNKNOWN	419	Up	4.46445033930799e-05	0.000487711675583823
C2_ALFANO_MYC_TARGETS	233	Up	4.46466157720786e-05	0.000487711675583823
C2_WANG_BARRETTS_ESOPHAGUS_AND_ESOPHAGUS_CANCER_DN	32	Up	4.4975107936629e-05	0.000490983097674644
C2_KEGG_DNA_REPLICATION	36	Up	4.50483864838012e-05	0.000491465988196261
C5_GO_ODORANT_BINDING	27	Down	4.53698296463389e-05	0.000494653922323261
C7_GSE17974_0H_VS_48H_IN_VITRO_ACT_CD4_TCELL_DN	194	Up	4.56179470808006e-05	0.000496528879487491
C2_LU_AGING_BRAIN_DN	150	Up	4.56187830597799e-05	0.000496528879487491
C5_GO_EMBRYONIC_DIGIT_MORPHOGENESIS	57	Up	4.56490802792202e-05	0.000496528879487491
C7_GSE6674_ANTI_IGM_VS_PL2_3_STIM_BCELL_DN	196	Up	4.56591771457086e-05	0.000496528879487491
C7_GSE14308_TH17_VS_NATURAL_TREG_UP	196	Up	4.62186671292489e-05	0.000502046299299767
C7_GSE29164_UNTREATED_VS_CD8_TCELL_AND_IL12_TREATED_MELANOMA_DAY7_UP	197	Up	4.62258811127614e-05	0.000502046299299767
C7_GSE43260_BTLA_POS_VS_NEG_INTRATUMORAL_CD8_TCELL_UP	197	Up	4.64342442424509e-05	0.000503985790138878
C2_KEGG_PANCREATIC_CANCER	70	Up	4.65634404479848e-05	0.000504782314428896
C3_SP1_Q2_01	234	Up	4.65672946530055e-05	0.000504782314428896
C7_GSE22886_NAIVE_CD8_TCELL_VS_MEMORY_TCELL_DN	193	Up	4.67740685349962e-05	0.00050669911247162
C3_CTGRYYYNATT_UNKNOWN	104	Up	4.68058461754783e-05	0.000506718952741694
C7_GSE14308_TH1_VS_INDUCED_TREG_DN	191	Up	4.69250960679604e-05	0.000507685134632965
C7_GSE35685_CD34POS_CD10NEG_CD62LPOS_VS_CD34POS_CD10POS_BONE_MARROW_UP	199	Up	4.70180437757266e-05	0.000508365698868415
C2_REACTOME_RNA_POL_II_TRANSCRIPTION_PRE_INITIATION_AND_PROMOTER_OPENING	38	Up	4.7087767155787e-05	0.000508420643423362
C7_GSE25123_WT_VS_PPARG_KO_MACROPHAGE_DN	194	Up	4.71043619306416e-05	0.000508420643423362
C2_ELVIDGE_HIF1A_TARGETS_UP	67	Up	4.71132656987076e-05	0.000508420643423362
C3_ACATTCC_MIR1_MIR206	297	Up	4.7193668708354e-05	0.000508963714604243
C5_GO_REGULATION_OF_PROTEASOMAL_UBIQUITIN_DEPENDENT_PROTEIN_CATABOLIC_PROCESS	148	Up	4.75450156362692e-05	0.000512036023218851
C2_ZHAN_MULTIPLE_MYELOMA_MS_UP	47	Up	4.75545035526561e-05	0.000512036023218851
C7_GSE37532_WT_VS_PPARG_KO_VISCERAL_ADIPOSE_TISSUE_TCONV_DN	198	Up	4.75693297381972e-05	0.000512036023218851
C7_GSE3982_MAC_VS_NEUTROPHIL_UP	193	Up	4.76569656428436e-05	0.000512653220370348
C2_REACTOME_MRNA_SPLICING_MINOR_PATHWAY	41	Up	4.78249976377324e-05	0.000514133916790388
C3_ACCAATC_MIR509	46	Up	4.79210950727981e-05	0.000514839904588455
C5_GO_POSITIVE_REGULATION_OF_GENE_EXPRESSION_EPIGENETIC	68	Up	4.80121038701039e-05	0.000515490361412454
C5_GO_POSITIVE_REGULATION_OF_TRIGLYCERIDE_METABOLIC_PROCESS	21	Down	4.81906613267598e-05	0.000517079378763541
C2_BIOCARTA_G2_PATHWAY	24	Up	4.83034394991332e-05	0.000517961026466941
C7_GSE26351_UNSTIM_VS_BMP_PATHWAY_STIM_HEMATOPOIETIC_PROGENITORS_UP	196	Up	4.8355358534311e-05	0.000518189374134944
C7_GSE14769_40MIN_VS_360MIN_LPS_BMDM_UP	196	Up	4.84604280068859e-05	0.000518986647028175
C2_KEGG_CHRONIC_MYELOID_LEUKEMIA	72	Up	4.88797036576093e-05	0.000523145772036943
C5_GO_VESICLE_LOCALIZATION	219	Up	4.91317252264392e-05	0.000525510696938418
C5_GO_PIGMENT_CELL_DIFFERENTIATION	27	Up	4.92460271269878e-05	0.00052632544248336
C7_GSE14308_NAIVE_CD4_TCELL_VS_INDUCED_TREG_DN	199	Up	4.92701082024491e-05	0.00052632544248336
C5_GO_NEGATIVE_REGULATION_OF_PROTEIN_CATABOLIC_PROCESS	106	Up	4.93796963548812e-05	0.000527163307268735
C7_GSE39556_UNTREATED_VS_3H_POLYIC_INJ_MOUSE_NK_CELL_UP	190	Up	4.94305347104256e-05	0.000527373315154547
C2_BIOCARTA_P53_PATHWAY	16	Up	4.95252675492163e-05	0.000528051072589975
C5_GO_SENSORY_PERCEPTION_OF_CHEMICAL_STIMULUS	237	Down	4.9572755323789e-05	0.000528224554681255
C7_GSE24574_BCL6_HIGH_VS_LOW_TFH_CD4_TCELL_DN	196	Up	4.96800798217032e-05	0.000529035009857168
C2_FLECHNER_PBL_KIDNEY_TRANSPLANT_OK_VS_DONOR_UP	150	Up	4.97576095589356e-05	0.000529527365626887
C3_CAGCACT_MIR5123P	152	Up	4.98968711501793e-05	0.000530357215637229
C5_GO_NEGATIVE_REGULATION_OF_CHROMOSOME_SEGREGATION	26	Up	4.98982735827946e-05	0.000530357215637229
H_HALLMARK_WNT_BETA_CATENIN_SIGNALING	40	Up	5.0185000393777e-05	0.000533069925714439
C6_TBK1.DN.48HRS_DN	49	Up	5.02235915867942e-05	0.000533145165144381
C5_GO_REGULATION_OF_INTRACELLULAR_PROTEIN_TRANSPORT	357	Up	5.03040718422961e-05	0.000533475716059589
C2_TAKAO_RESPONSE_TO_UVB_RADIATION_UP	83	Up	5.03177851681995e-05	0.000533475716059589
C2_RICKMAN_TUMOR_DIFFERENTIATED_WELL_VS_MODERATELY_DN	97	Up	5.05769168148692e-05	0.000535887294567566
C5_GO_MICROTUBULE_MOTOR_ACTIVITY	75	Up	5.07608929126061e-05	0.000537207017324866
C7_GSE23505_IL6_IL1_VS_IL6_IL1_IL23_TREATED_CD4_TCELL_UP	188	Up	5.07649678330159e-05	0.000537207017324866
C2_MENSSEN_MYC_TARGETS	53	Up	5.08241769339217e-05	0.000537497436186806
C7_GSE41176_WT_VS_TAK1_KO_ANTI_IGM_STIM_BCELL_24H_UP	196	Up	5.08600392319841e-05	0.000537540739440601
C3_TGCACTG_MIR148A_MIR152_MIR148B	298	Up	5.09954271067996e-05	0.000538333229844199
C2_KEGG_LYSOSOME	118	Up	5.0998650637684e-05	0.000538333229844199
C2_HAHTOLA_MYCOSIS_FUNGOIDES_SKIN_UP	178	Up	5.12812077992431e-05	0.000540978377288649
C5_GO_CARDIAC_RIGHT_VENTRICLE_MORPHOGENESIS	13	Up	5.13931613494807e-05	0.000541821609467017
C7_GSE9988_ANTI_TREM1_AND_LPS_VS_VEHICLE_TREATED_MONOCYTES_DN	197	Up	5.16997766523736e-05	0.00054452150474133
C5_GO_KINASE_BINDING	594	Up	5.17136137414643e-05	0.00054452150474133
C7_GSE17721_POLYIC_VS_PAM3CSK4_24H_BMDC_DN	197	Up	5.17751103008098e-05	0.000544532293511186
C5_GO_NEGATIVE_REGULATION_OF_NEURON_DIFFERENTIATION	173	Up	5.17790000744341e-05	0.000544532293511186
C5_GO_MULTIVESICULAR_BODY_ORGANIZATION	31	Up	5.1837416673524e-05	0.000544545814704143
C7_GSE17721_PAM3CSK4_VS_GADIQUIMOD_8H_BMDC_UP	193	Up	5.18446491039758e-05	0.000544545814704143
C7_GSE21360_PRIMARY_VS_TERTIARY_MEMORY_CD8_TCELL_UP	196	Up	5.19572069992377e-05	0.000545389515902048
C5_GO_EARLY_ENDOSOME	290	Up	5.2117410325826e-05	0.000546731990157038
C5_GO_NEGATIVE_REGULATION_OF_CELL_PROJECTION_ORGANIZATION	136	Up	5.22316802445976e-05	0.00054727564383733
C5_GO_REGULATION_OF_GENE_EXPRESSION_EPIGENETIC	204	Up	5.22339202645995e-05	0.00054727564383733
H_HALLMARK_APICAL_JUNCTION	192	Up	5.2313899607417e-05	0.000547774440134346
C3_GGGCATT_MIR365	107	Up	5.2679810043053e-05	0.000551264728347866
C7_GSE21063_CTRL_VS_ANTI_IGM_STIM_BCELL_3H_DN	151	Up	5.28072444740072e-05	0.000552256726665436
C2_VERHAAK_GLIOBLASTOMA_PRONEURAL	169	Up	5.30121273311806e-05	0.000554056952792408
C2_NUYTTEN_NIPP1_TARGETS_DN	824	Up	5.30692200050736e-05	0.000554103641363428
C7_GSE17721_4H_VS_24H_POLYIC_BMDC_UP	190	Up	5.30820875037006e-05	0.000554103641363428
C5_GO_REGULATION_OF_ODONTOGENESIS	22	Up	5.32106797579503e-05	0.000555103521691909
C2_LOCKWOOD_AMPLIFIED_IN_LUNG_CANCER	208	Up	5.33006752499521e-05	0.000555534304011705
C7_GSE22886_NAIVE_CD4_TCELL_VS_NKCELL_DN	195	Up	5.3317635465694e-05	0.000555534304011705
C5_GO_ACTIVATION_OF_CYSTEINE_TYPE_ENDOPEPTIDASE_ACTIVITY	91	Up	5.34104568733568e-05	0.000556097337883375
C7_GSE24210_CTRL_VS_IL35_TREATED_TCONV_CD4_TCELL_DN	197	Up	5.34374015364557e-05	0.000556097337883375
C5_GO_MACROMOLECULAR_COMPLEX_DISASSEMBLY	177	Up	5.35615267682008e-05	0.000557046462473709
C2_REACTOME_KINESINS	24	Up	5.39261186679072e-05	0.000560493767800773
C2_LOPEZ_MESOTHELIOMA_SURVIVAL_OVERALL_UP	7	Down	5.42685131647252e-05	0.000563706268422538
C5_GO_REGULATION_OF_ORGAN_FORMATION	27	Up	5.43288351688422e-05	0.000563747364513278
C5_GO_MEMBRANE_DOCKING	68	Up	5.43391023888161e-05	0.000563747364513278
C1_chr7p22	65	Up	5.4443299662176e-05	0.000564482275480196
C5_GO_PROTEIN_N_TERMINUS_BINDING	99	Up	5.44779042403531e-05	0.000564495173086966
C5_GO_GLYCINE_METABOLIC_PROCESS	17	Down	5.46321509640013e-05	0.000565747017418523
C2_REACTOME_OPIOID_SIGNALLING	70	Up	5.46984607070579e-05	0.000565991384943632
C2_HENDRICKS_SMARCA4_TARGETS_UP	55	Up	5.47226467565618e-05	0.000565991384943632
C2_BOYAULT_LIVER_CANCER_SUBCLASS_G23_DN	10	Down	5.48533941365605e-05	0.000566997118011448
C7_GSE6269_HEALTHY_VS_FLU_INF_PBMC_DN	155	Up	5.49145157857546e-05	0.000567129411440763
C5_GO_REGULATION_OF_MITOCHONDRIAL_OUTER_MEMBRANE_PERMEABILIZATION_INVOLVED_IN_APOPTOTIC_SIGNALING_PATHWAY	43	Up	5.49332253029615e-05	0.000567129411440763
C7_GSE22589_HEALTHY_VS_SIV_INFECTED_DC_DN	188	Up	5.50014565072161e-05	0.000567487588755246
C5_GO_NON_CANONICAL_WNT_SIGNALING_PATHWAY	135	Up	5.51365446948392e-05	0.000568534718331124
C5_GO_VACUOLAR_PART	668	Up	5.53055006326569e-05	0.000569700351813232
C5_GO_MATURATION_OF_SSU_RRNA	40	Up	5.53169244151728e-05	0.000569700351813232
C2_KINSEY_TARGETS_OF_EWSR1_FLII_FUSION_DN	318	Up	5.55257416070977e-05	0.000571503086212713
C7_GSE21927_SPLEEN_VS_C26GM_TUMOR_MONOCYTE_BALBC_DN	181	Up	5.56583480221057e-05	0.00057251970023225
C5_GO_SPECIFICATION_OF_ORGAN_IDENTITY	13	Up	5.5718055445401e-05	0.000572785672048378
C5_GO_CYCLIN_DEPENDENT_PROTEIN_KINASE_ACTIVITY	33	Up	5.57893508600867e-05	0.000573170373954782
C5_GO_TONGUE_DEVELOPMENT	18	Up	5.58775733135042e-05	0.000573728409003522
C7_GSE36888_UNTREATED_VS_IL2_TREATED_STAT5_AB_KNOCKIN_TCELL_2H_UP	191	Up	5.62086254246223e-05	0.000576777532328704
C7_GSE29614_DAY3_VS_DAY7_TIV_FLU_VACCINE_PBMC_DN	173	Up	5.6511414339073e-05	0.0005795331163827
C2_KALMA_E2F1_TARGETS	11	Up	5.67228623938338e-05	0.000581100934621118
C2_FONTAINE_PAPILLARY_THYROID_CARCINOMA_UP	61	Up	5.6732979374392e-05	0.000581100934621118
C7_GSE21670_IL6_VS_TGFB_AND_IL6_TREATED_STAT3_KO_CD4_TCELL_UP	195	Up	5.67888718884895e-05	0.000581321537341277
C3_E2F1_Q4_01	221	Up	5.69313712374586e-05	0.000581829692358412
C7_GSE22886_NAIVE_TCELL_VS_DC_DN	201	Up	5.69503990087854e-05	0.000581829692358412
C7_GSE15930_STIM_VS_STIM_AND_IFNAB_72H_CD8_T_CELL_DN	199	Up	5.69508850981367e-05	0.000581829692358412
C5_GO_NEGATIVE_REGULATION_OF_NERVOUS_SYSTEM_DEVELOPMENT	237	Up	5.69760534387973e-05	0.000581829692358412
C2_FIRESTEIN_CTNNB1_PATHWAY	33	Up	5.70503172389989e-05	0.000582236681544693
C7_GSE18281_SUBCAPSULAR_CORTICAL_REGION_VS_WHOLE_CORTEX_THYMUS_DN	175	Up	5.72939966341697e-05	0.000584371137460389
C7_GSE6674_ANTI_IGM_VS_CPG_STIM_BCELL_DN	193	Up	5.73632141352187e-05	0.000584724666495202
C2_NUYTTEN_EZH2_TARGETS_UP	1019	Up	5.74117834280562e-05	0.000584867421665345
C7_GSE22103_UNSTIM_VS_GMCSF_AND_IFNG_STIM_NEUTROPHIL_UP	199	Up	5.76066085176095e-05	0.000586294791594912
C5_GO_REGULATION_OF_CELLULAR_COMPONENT_BIOGENESIS	730	Up	5.76211948715997e-05	0.000586294791594912
C2_MONTERO_THYROID_CANCER_POOR_SURVIVAL_UP	12	Up	5.78896980379451e-05	0.000588507077769652
C7_GSE11961_GERMINAL_CENTER_BCELL_DAY7_VS_GERMINAL_CENTER_BCELL_DAY40_UP	193	Up	5.79388272938761e-05	0.000588507077769652
C2_KIM_WT1_TARGETS_12HR_UP	158	Up	5.79429579554542e-05	0.000588507077769652
C5_GO_TRANSLESION_SYNTHESIS	41	Up	5.79797556326192e-05	0.000588527561523425
C5_GO_PEPTIDYL_AMINO_ACID_MODIFICATION	812	Up	5.83408820554957e-05	0.000591838168621728
C2_JIANG_VHL_TARGETS	135	Up	5.84078639096852e-05	0.000592162651417486
C2_REACTOME_FORMATION_OF_FIBRIN_CLOT_CLOTTING_CASCADE	28	Down	5.84865561322371e-05	0.00059260539899017
C7_GSE40666_STAT1_KO_VS_STAT4_KO_CD8_TCELL_UP	199	Up	5.85839690482518e-05	0.000593237187471854
C2_IKEDA_MIR30_TARGETS_DN	25	Up	5.93430560907675e-05	0.000600564504851601
C2_GROSS_HYPOXIA_VIA_ELK3_AND_HIF1A_DN	101	Up	5.94177352728683e-05	0.000600960847909267
C5_GO_UBIQUITIN_LIKE_PROTEIN_BINDING	121	Up	5.96645053901399e-05	0.000602925120025908
C2_KEGG_LINOLEIC_ACID_METABOLISM	24	Down	5.97142338866488e-05	0.000602925120025908
C2_REACTOME_SIGNAL_TRANSDUCTION_BY_L1	34	Up	5.97526731614632e-05	0.000602925120025908
C7_GSE37533_UNTREATED_VS_PIOGLIZATONE_TREATED_CD4_TCELL_PPARG1_AND_FOXP3_TRASDUCED_UP	192	Up	5.97544723292623e-05	0.000602925120025908
C3_YY1_02	235	Up	6.00888009132913e-05	0.000605869322830741
C2_TURASHVILI_BREAST_DUCTAL_CARCINOMA_VS_LOBULAR_NORMAL_UP	73	Up	6.01604798192939e-05	0.000605869322830741
C5_GO_REGULATION_OF_PROTEIN_COMPLEX_ASSEMBLY	356	Up	6.01869773170275e-05	0.000605869322830741
C7_GSE17721_LPS_VS_POLYIC_6H_BMDC_UP	196	Up	6.01894883091115e-05	0.000605869322830741
C5_GO_ESTABLISHMENT_OR_MAINTENANCE_OF_CELL_POLARITY	135	Up	6.0253703405881e-05	0.000606155122075453
H_HALLMARK_EPITHELIAL_MESENCHYMAL_TRANSITION	197	Up	6.06194257921558e-05	0.000609310614791905
C2_ST_FAS_SIGNALING_PATHWAY	63	Up	6.06393874658452e-05	0.000609310614791905
C5_GO_REGULATION_OF_TRANSLATIONAL_INITIATION	79	Up	6.07578833116738e-05	0.000610138957576755
C2_MARKEY_RB1_CHRONIC_LOF_UP	106	Up	6.09990111262462e-05	0.000611668193633545
C7_GSE28726_NAIVE_VS_ACTIVATED_NKTCELL_DN	198	Up	6.10138890428166e-05	0.000611668193633545
C2_PID_MTOR_4PATHWAY	68	Up	6.1018610652646e-05	0.000611668193633545
C2_REACTOME_RNA_POL_II_TRANSCRIPTION	100	Up	6.10831480620824e-05	0.000611952604119891
C7_GSE17721_LPS_VS_GARDIQUIMOD_8H_BMDC_DN	194	Up	6.1565619796748e-05	0.000616421214544836
C7_GSE41867_NAIVE_VS_EFFECTOR_CD8_TCELL_UP	199	Up	6.17725121852631e-05	0.000617839655397976
C2_NADERI_BREAST_CANCER_PROGNOSIS_UP	45	Up	6.18139075122373e-05	0.000617839655397976
C2_VARELA_ZMPSTE24_TARGETS_DN	38	Down	6.18168274090641e-05	0.000617839655397976
C7_GSE10239_NAIVE_VS_KLRG1INT_EFF_CD8_TCELL_DN	195	Up	6.20656739675695e-05	0.000619960607559176
C5_GO_PROTEASOME_ACCESSORY_COMPLEX	24	Up	6.21081036797621e-05	0.000620018420274487
C2_BRUINS_UVC_RESPONSE_LATE	1098	Up	6.2299591091175e-05	0.000621563314182649
C5_GO_CRANIAL_SKELETAL_SYSTEM_DEVELOPMENT	51	Up	6.24215752142589e-05	0.000622413361343827
C2_HOELZEL_NF1_TARGETS_UP	131	Up	6.24898421669407e-05	0.000622727102065256
C7_GSE5589_UNSTIM_VS_180MIN_LPS_STIM_MACROPHAGE_UP	192	Up	6.25991261000535e-05	0.000623448977480286
C7_GSE21033_CTRL_VS_POLYIC_STIM_DC_3H_UP	192	Up	6.27405181963682e-05	0.00062448959317691
C7_GSE5099_DAY3_VS_DAY7_MCSF_TREATED_MACROPHAGE_UP	189	Up	6.28365687172981e-05	0.000625077941954969
C2_KEGG_FOCAL_ADHESION	192	Up	6.30516574016282e-05	0.000626849056928878
C2_CHIARADONNA_NEOPLASTIC_TRANSFORMATION_KRAS_UP	124	Up	6.31247525959793e-05	0.000627207245259287
C7_GSE3982_MAST_CELL_VS_NEUTROPHIL_UP	195	Up	6.32860801315399e-05	0.000628191804844924
C7_GSE20500_CTRL_VS_RARA_ANTAGONIST_TREATED_CD4_TCELL_DN	192	Up	6.3298092740417e-05	0.000628191804844924
C7_GSE33162_HDAC3_KO_VS_HDAC3_KO_MACROPHAGE_UP	193	Up	6.34482655300876e-05	0.000629313072118765
C2_REACTOME_SCF_BETA_TRCP_MEDIATED_DEGRADATION_OF_EMI1	49	Up	6.38108512268238e-05	0.000632538613713583
C7_GSE7852_THYMUS_VS_FAT_TCONV_UP	198	Up	6.38715762925582e-05	0.000632588137438879
C7_GSE18281_SUBCAPSULAR_VS_CENTRAL_CORTICAL_REGION_OF_THYMUS_UP	180	Up	6.38906168006054e-05	0.000632588137438879
C7_GSE25123_CTRL_VS_IL4_STIM_MACROPHAGE_DN	192	Up	6.43696475420255e-05	0.000636958366116148
C3_SP1_Q6	245	Up	6.44583099113359e-05	0.000637462923442264
C5_GO_TRANSCRIPTION_FACTOR_COMPLEX	267	Up	6.45656212323405e-05	0.000638142372876606
C7_GSE39864_WT_VS_GATA3_KO_TREG_DN	199	Up	6.46024398521143e-05	0.000638142372876606
C2_CHICAS_RB1_TARGETS_SENESCENT	548	Up	6.49713251671389e-05	0.000641040075808398
C2_JOHANSSON_GLIOMAGENESIS_BY_PDGFB_DN	19	Up	6.49715578282255e-05	0.000641040075808398
C7_GSE22601_DOUBLE_NEGATIVE_VS_CD4_SINGLE_POSITIVE_THYMOCYTE_DN	198	Up	6.51428891871532e-05	0.000642355960335559
C7_GSE18791_CTRL_VS_NEWCASTLE_VIRUS_DC_18H_UP	196	Up	6.54104531684543e-05	0.00064461868262284
C2_MILI_PSEUDOPODIA_CHEMOTAXIS_DN	455	Up	6.60334874637251e-05	0.000650379884385153
C7_GSE27786_CD8_TCELL_VS_ERYTHROBLAST_UP	197	Up	6.62634873453375e-05	0.000652265543554658
C3_AAGCCAT_MIR135A_MIR135B	324	Up	6.63486399286286e-05	0.000652724032693212
C7_GSE22103_LPS_VS_GMCSF_AND_IFNG_STIM_NEUTROPHIL_DN	197	Up	6.63926434942868e-05	0.000652777408812799
C7_GSE29617_CTRL_VS_TIV_FLU_VACCINE_PBMC_2008_DN	191	Up	6.64608136096885e-05	0.000653068192270348
C5_GO_REGULATION_OF_CYTOPLASMIC_TRANSPORT	456	Up	6.70760871554517e-05	0.000658731555866163
C2_REACTOME_AMYLOIDS	66	Up	6.73462631044526e-05	0.00066100122853274
C7_GSE7568_IL4_TGFB_DEXAMETHASONE_VS_IL4_TGFB_TREATED_MACROPHAGE_UP	164	Up	6.74678139756352e-05	0.000661810365380709
C5_GO_PROTEIN_COMPLEX_SUBUNIT_ORGANIZATION	1446	Up	6.77638997568075e-05	0.000664329633710857
C2_CHAUHAN_RESPONSE_TO_METHOXYESTRADIOL_DN	99	Up	6.81603083366973e-05	0.000667757944314343
C6_CSR_EARLY_UP.V1_UP	159	Up	6.81925257239634e-05	0.000667757944314343
C5_GO_REGULATION_OF_PROTEIN_TARGETING	287	Up	6.82812596875224e-05	0.000668240136016522
C5_GO_MAINTENANCE_OF_LOCATION_IN_CELL	91	Up	6.84701458222103e-05	0.000669399664736775
C2_PECE_MAMMARY_STEM_CELL_UP	138	Up	6.84788617492677e-05	0.000669399664736775
C1_chr12p13	168	Down	6.87279596255319e-05	0.000671446769528652
C7_GSE360_T_GONDII_VS_M_TUBERCULOSIS_MAC_UP	193	Up	6.87808225800314e-05	0.000671575475404911
C7_GSE17721_CTRL_VS_LPS_4H_BMDC_UP	197	Up	6.90380571031905e-05	0.000673461291897107
C7_GSE22140_GERMFREE_VS_SPF_MOUSE_CD4_TCELL_DN	196	Up	6.90535631133787e-05	0.000673461291897107
C5_GO_STEROL_TRANSPORTER_ACTIVITY	17	Down	6.93193161993529e-05	0.000675663680535282
C2_KRIEG_HYPOXIA_VIA_KDM3A	52	Up	6.95507581942202e-05	0.000677529291539666
C2_MACLACHLAN_BRCA1_TARGETS_DN	16	Up	6.96653652342096e-05	0.00067825526186885
C2_PHONG_TNF_RESPONSE_VIA_P38_COMPLETE	223	Up	6.98610405541151e-05	0.00067976921634053
C7_GSE16451_IMMATURE_VS_MATURE_NEURON_CELL_LINE_WEST_EQUINE_ENC_VIRUS_DN	195	Up	6.99688430073556e-05	0.000680426892257163
C2_REACTOME_RNA_POL_III_TRANSCRIPTION_INITIATION_FROM_TYPE_2_PROMOTER	22	Up	7.0039308238598e-05	0.000680720927458539
C7_GSE34217_MIR17_92_OVEREXPRESS_VS_WT_ACT_CD8_TCELL_DN	123	Up	7.01128850707507e-05	0.000681044849760145
C5_GO_DRUG_CATABOLIC_PROCESS	12	Down	7.02571290205506e-05	0.00068205443497231
C5_GO_PROTEIN_SERINE_THREONINE_KINASE_ACTIVITY	431	Up	7.03895391656305e-05	0.000682939046294386
C5_GO_REGULATION_OF_SPINDLE_ASSEMBLY	15	Up	7.04289720337866e-05	0.000682939046294386
C2_REACTOME_REGULATION_OF_MRNA_STABILITY_BY_PROTEINS_THAT_BIND_AU_RICH_ELEMENTS	81	Up	7.09118999632005e-05	0.000686910071710874
C5_GO_AMIDE_BIOSYNTHETIC_PROCESS	478	Up	7.09224000139519e-05	0.000686910071710874
C7_GSE14000_UNSTIM_VS_4H_LPS_DC_TRANSLATED_RNA_UP	197	Up	7.09602745316829e-05	0.000686910071710874
C5_GO_DRUG_METABOLIC_PROCESS	37	Down	7.1321719248562e-05	0.000690014186051983
C3_AP1_01	250	Up	7.14631934818677e-05	0.000690987826803819
C2_HONRADO_BREAST_CANCER_BRCA1_VS_BRCA2	18	Up	7.15942690471559e-05	0.000691859866674429
C5_GO_HISTONE_UBIQUITINATION	32	Up	7.16803825283357e-05	0.00069229666253537
C5_GO_LATE_ENDOSOME_MEMBRANE	101	Up	7.19266476171016e-05	0.000694278838750129
C5_GO_LIGASE_ACTIVITY_FORMING_CARBON_OXYGEN_BONDS	44	Up	7.1987088458748e-05	0.000694466091112015
C7_GSE2585_CTEC_VS_THYMIC_MACROPHAGE_DN	194	Up	7.2250808369274e-05	0.000696613064624778
C2_SHEPARD_CRUSH_AND_BURN_MUTANT_DN	169	Up	7.24396557410736e-05	0.000698036113208831
C7_GSE20198_IL12_VS_IFNA_TREATED_ACT_CD4_TCELL_UP	198	Up	7.26176498106125e-05	0.000699353017897197
C2_BERTUCCI_MEDULLARY_VS_DUCTAL_BREAST_CANCER_DN	163	Up	7.27333335713923e-05	0.000699937736822616
C7_GSE17301_CTRL_VS_48H_ACD3_ACD28_IFNA5_STIM_CD8_TCELL_DN	197	Up	7.27610944430578e-05	0.000699937736822616
C5_GO_CELL_SEPARATION_AFTER_CYTOKINESIS	17	Up	7.28431453436556e-05	0.00070032889906818
C5_GO_EUKARYOTIC_TRANSLATION_INITIATION_FACTOR_3_COMPLEX	16	Up	7.30723768089166e-05	0.000702133837583008
C7_GSE36476_CTRL_VS_TSST_ACT_16H_MEMORY_CD4_TCELL_YOUNG_DN	195	Up	7.32502876396186e-05	0.000703292483092689
C7_GSE35685_CD34POS_CD38NEG_VS_CD34POS_CD10NEG_CD62LPOS_BONE_MARROW_UP	198	Up	7.32949558636681e-05	0.000703292483092689
C2_REACTOME_P53_DEPENDENT_G1_DNA_DAMAGE_RESPONSE	53	Up	7.33176490854857e-05	0.000703292483092689
C2_REACTOME_MEIOTIC_SYNAPSIS	64	Up	7.34076423426257e-05	0.000703756779648481
C7_GSE5099_UNSTIM_VS_MCSF_TREATED_MONOCYTE_DAY3_DN	190	Up	7.36748872748201e-05	0.000705918894437843
C7_GSE1432_6H_VS_24H_IFNG_MICROGLIA_UP	195	Up	7.37806373001564e-05	0.000706532067773597
C3_MAF_Q6	245	Up	7.39592753713457e-05	0.000707482106632192
C7_GSE7852_THYMUS_VS_FAT_TREG_UP	197	Up	7.39634682721085e-05	0.000707482106632192
C2_REACTOME_RNA_POL_III_TRANSCRIPTION_INITIATION_FROM_TYPE_3_PROMOTER	25	Up	7.42016784601196e-05	0.000709359661708296
C7_GSE21927_SPLEEN_VS_4T1_TUMOR_MONOCYTE_BALBC_DN	189	Up	7.45694537497968e-05	0.000712144677821052
C7_GSE27434_WT_VS_DNMT1_KO_TREG_UP	193	Up	7.45771744636194e-05	0.000712144677821052
C7_GSE40274_CTRL_VS_FOXP3_AND_SATB1_TRANSDUCED_ACTIVATED_CD4_TCELL_UP	157	Up	7.52751500628925e-05	0.000718404294537058
C5_GO_WNT_SIGNALING_PATHWAY	338	Up	7.53761972880813e-05	0.000718661123753778
C5_GO_STRAND_DISPLACEMENT	25	Up	7.54223695603119e-05	0.000718661123753778
C7_GSE17322_CD103_POS_VS_CD11B_HIGH_LUNG_DC_DN	194	Up	7.54385937125003e-05	0.000718661123753778
C5_GO_CELL_DEATH_IN_RESPONSE_TO_OXIDATIVE_STRESS	17	Up	7.54719471018536e-05	0.000718661123753778
C5_GO_ENDOSOMAL_PART	413	Up	7.60141011715475e-05	0.000723136479134183
C2_GENTILE_UV_LOW_DOSE_DN	65	Up	7.60274095136051e-05	0.000723136479134183
C7_GSE21670_STAT3_KO_VS_WT_CD4_TCELL_DN	192	Up	7.60854307987103e-05	0.000723281783452235
C5_GO_HYDROGEN_ION_TRANSMEMBRANE_TRANSPORT	100	Up	7.6180954863243e-05	0.000723783232588958
C5_GO_REGULATION_OF_DNA_BIOSYNTHETIC_PROCESS	92	Up	7.659777514565e-05	0.000727334990594581
C5_GO_DNA_REPLICATION_DEPENDENT_NUCLEOSOME_ORGANIZATION	28	Up	7.66492725664274e-05	0.000727415783004217
C7_GSE9601_UNTREATED_VS_PI3K_INHIBITOR_TREATED_HCMV_INF_MONOCYTE_UP	166	Up	7.6871620594117e-05	0.000729116979861578
C5_GO_ACYL_COA_DEHYDROGENASE_ACTIVITY	17	Down	7.6965497714588e-05	0.000729598423993582
C7_GSE6674_CPG_VS_CPG_AND_ANTI_IGM_STIM_BCELL_UP	195	Up	7.70732136149267e-05	0.000730210440973222
C5_GO_PROTEIN_PHOSPHATASE_2A_BINDING	28	Up	7.72815830013393e-05	0.000731774855045138
C5_GO_TRANSFERASE_COMPLEX_TRANSFERRING_PHOSPHORUS_CONTAINING_GROUPS	229	Up	7.73500715523754e-05	0.000732013736430506
C7_GSE33424_CD161_HIGH_VS_INT_CD8_TCELL_DN	191	Up	7.76082468902668e-05	0.000734046476037006
C7_GSE3982_BCELL_VS_NKCELL_UP	193	Up	7.77819883449107e-05	0.000735068167060685
C5_GO_CILIARY_TRANSITION_ZONE	25	Up	7.78031491759168e-05	0.000735068167060685
C5_GO_EXODEOXYRIBONUCLEASE_ACTIVITY	16	Up	7.79140461307721e-05	0.000735705119742631
C2_REACTOME_MITOCHONDRIAL_FATTY_ACID_BETA_OXIDATION	14	Down	7.83885697702737e-05	0.00073977300004618
C2_SCIBETTA_KDM5B_TARGETS_DN	79	Up	7.84861293388069e-05	0.000740280821929739
C2_VECCHI_GASTRIC_CANCER_ADVANCED_VS_EARLY_UP	172	Up	7.87397435069871e-05	0.000742259164279515
C2_SHETH_LIVER_CANCER_VS_TXNIP_LOSS_PAM2	149	Up	7.89663880088958e-05	0.000743981209074903
C7_GSE3039_NKT_CELL_VS_ALPHABETA_CD8_TCELL_UP	195	Up	7.9182701063974e-05	0.000745604053813859
C7_GSE6092_CTRL_VS_BORRELIA_BIRGDOFERI_INF_ENDOTHELIAL_CELL_UP	149	Up	7.9384067588023e-05	0.000747084431399854
C2_CASTELLANO_NRAS_TARGETS_DN	14	Up	7.99971065656693e-05	0.000752435264145464
C2_HOLLMANN_APOPTOSIS_VIA_CD40_UP	196	Up	8.01586330437591e-05	0.000753200746342301
C7_GSE2706_LPS_VS_R848_AND_LPS_8H_STIM_DC_UP	191	Up	8.01675163502443e-05	0.000753200746342301
C7_GSE7852_TREG_VS_TCONV_LN_UP	192	Up	8.05874146610936e-05	0.000756725662308748
C7_GSE5589_UNSTIM_VS_180MIN_LPS_AND_IL10_STIM_MACROPHAGE_UP	198	Up	8.11450544675276e-05	0.000761539360313385
C2_KEGG_HUNTINGTONS_DISEASE	173	Up	8.12382169674414e-05	0.000761991058373656
C7_GSE45365_NK_CELL_VS_CD8A_DC_UP	191	Up	8.14083809297069e-05	0.00076316410731943
C2_MATTIOLI_MGUS_VS_PCL	102	Up	8.17390555236088e-05	0.000765772788741184
C7_GSE20366_EX_VIVO_VS_HOMEOSTATIC_CONVERSION_TREG_DN	195	Up	8.1796265920153e-05	0.000765772788741184
C2_TURASHVILI_BREAST_DUCTAL_CARCINOMA_VS_DUCTAL_NORMAL_UP	43	Up	8.18224219634809e-05	0.000765772788741184
C2_KEGG_AXON_GUIDANCE	127	Up	8.20339072347278e-05	0.000767260612340624
C7_GSE10325_BCELL_VS_LUPUS_BCELL_DN	196	Up	8.20720825209225e-05	0.000767260612340624
C5_GO_3_5_DNA_HELICASE_ACTIVITY	12	Up	8.21824437329495e-05	0.000767868100720728
C7_GSE45837_WT_VS_GFI1_KO_PDC_DN	198	Up	8.28694314976783e-05	0.000773859630448242
C7_GSE19941_UNSTIM_VS_LPS_AND_IL10_STIM_IL10_KO_MACROPHAGE_DN	195	Up	8.29543942051119e-05	0.000774208017955601
C3_GGTGTGT_MIR329	111	Up	8.29982474186786e-05	0.000774208017955601
C7_GSE17721_POLYIC_VS_CPG_16H_BMDC_DN	190	Up	8.37939067045022e-05	0.000781199281182855
C3_GGARNTKYCCA_UNKNOWN	74	Up	8.40270804933093e-05	0.000782941756072294
C5_GO_ENDONUCLEASE_ACTIVITY_ACTIVE_WITH_EITHER_RIBO_OR_DEOXYRIBONUCLEIC_ACIDS_AND_PRODUCING_5_PHOSPHOMONOESTERS	32	Up	8.43237793170542e-05	0.000785273896435814
C5_GO_NEGATIVE_REGULATION_OF_DNA_REPLICATION	53	Up	8.44050120310654e-05	0.000785598024520164
C7_GSE17721_CTRL_VS_LPS_2H_BMDC_UP	190	Up	8.44704704757777e-05	0.000785775058230146
C7_GSE369_PRE_VS_POST_IL6_INJECTION_IFNG_WT_LIVER_DN	195	Up	8.45620361060068e-05	0.000786146703971296
C7_GSE36888_UNTREATED_VS_IL2_TREATED_STAT5_AB_KNOCKIN_TCELL_2H_DN	189	Up	8.46033418788328e-05	0.000786146703971296
C7_GSE17721_POLYIC_VS_GARDIQUIMOD_12H_BMDC_DN	195	Up	8.47310770367886e-05	0.000786901511821899
C5_GO_ANATOMICAL_STRUCTURE_ARRANGEMENT	15	Up	8.48000640612858e-05	0.000786990016061634
C1_chrxq26	49	Up	8.4833626221643e-05	0.000786990016061634
C5_GO_REGULATION_OF_MEMBRANE_PERMEABILITY	70	Up	8.50202844318824e-05	0.000788289442669525
C5_GO_CYTOSKELETAL_PROTEIN_BINDING	790	Up	8.54164148907865e-05	0.000791528563180175
C7_GSE27786_BCELL_VS_NKCELL_UP	191	Up	8.55787916980755e-05	0.000792415128954249
C5_GO_LOW_DENSITY_LIPOPROTEIN_PARTICLE	14	Down	8.5605747634795e-05	0.000792415128954249
C7_GSE28237_FOLLICULAR_VS_LATE_GC_BCELL_DN	195	Up	8.58303932565772e-05	0.000794060188241959
C7_GSE17721_POLYIC_VS_CPG_8H_BMDC_DN	193	Up	8.59727714282628e-05	0.000794942767944063
C7_GSE1460_NAIVE_CD4_TCELL_ADULT_BLOOD_VS_THYMIC_STROMAL_CELL_DN	196	Up	8.60212647803912e-05	0.000794956756607864
C2_REACTOME_RECYCLING_PATHWAY_OF_L1	26	Up	8.62601747570576e-05	0.000796729485297037
C7_GSE17721_PAM3CSK4_VS_GADIQUIMOD_1H_BMDC_DN	198	Up	8.63447362635218e-05	0.000797075440433744
C2_LOPEZ_MBD_TARGETS	918	Up	8.64722850903616e-05	0.0007978176314144
C2_VANOEVELEN_MYOGENESIS_SIN3A_TARGETS	213	Up	8.65470004114845e-05	0.000798071822323014
C7_GSE45365_CD8A_DC_VS_CD11B_DC_DN	189	Up	8.67371253969475e-05	0.000799389378454112
C5_GO_CELLULAR_COMPONENT_DISASSEMBLY	491	Up	8.70863701207093e-05	0.000802171186071052
C2_REACTOME_SIGNALING_BY_WNT	63	Up	8.79235731925013e-05	0.000809442210005612
C7_GSE5589_LPS_VS_LPS_AND_IL6_STIM_MACROPHAGE_45MIN_DN	195	Up	8.81893801304663e-05	0.000811295351968434
C2_PID_E2F_PATHWAY	73	Up	8.82207580888789e-05	0.000811295351968434
C7_GSE37301_HEMATOPOIETIC_STEM_CELL_VS_LYMPHOID_PRIMED_MPP_DN	150	Up	8.84531119925052e-05	0.000812990281382498
C7_GSE17721_LPS_VS_POLYIC_4H_BMDC_DN	192	Up	8.88022916819771e-05	0.000815756556759357
C2_YAMASHITA_LIVER_CANCER_WITH_EPCAM_DN	15	Down	8.8895275608801e-05	0.000816167638945481
C7_GSE15330_MEGAKARYOCYTE_ERYTHROID_VS_GRANULOCYTE_MONOCYTE_PROGENITOR_IKAROS_KO_UP	196	Up	8.90686385877921e-05	0.000817315853331904
C7_GSE37301_COMMON_LYMPHOID_PROGENITOR_VS_CD4_TCELL_DN	196	Up	8.92071995556467e-05	0.000818143644271598
C2_BOYAULT_LIVER_CANCER_SUBCLASS_G2	27	Up	8.95939195650137e-05	0.000821245239956445
C7_GSE40655_FOXO1_KO_VS_WT_NTREG_DN	191	Up	8.96608257779652e-05	0.000821284031620017
C5_GO_MCM_COMPLEX	11	Up	8.97310495559347e-05	0.000821284031620017
C5_GO_PROTEIN_LOCALIZATION_TO_CENTROSOME	17	Up	8.97437606799487e-05	0.000821284031620017
C5_GO_MEMBRANE_DISASSEMBLY	47	Up	8.99176043363619e-05	0.000822430152959773
C7_GSE1460_DP_THYMOCYTE_VS_NAIVE_CD4_TCELL_CORD_BLOOD_UP	195	Up	8.99715457767104e-05	0.000822478944401792
C2_WU_HBX_TARGETS_3_DN	13	Up	9.00631085443321e-05	0.000822871414513306
C5_GO_NEGATIVE_REGULATION_OF_TELOMERE_MAINTENANCE	26	Up	9.01716208621169e-05	0.000823418238860162
C7_GSE26488_CTRL_VS_PEPTIDE_INJECTION_HDAC7_DELTAP_TG_OT2_THYMOCYTE_DN	196	Up	9.02874035309169e-05	0.000824030828018687
C5_GO_HISTONE_EXCHANGE	51	Up	9.07660621863315e-05	0.000827952850811275
C3_AP1_Q6	244	Up	9.09202004376068e-05	0.000828912021338763
C5_GO_POSITIVE_REGULATION_OF_CELLULAR_COMPONENT_ORGANIZATION	1091	Up	9.12217152392082e-05	0.000830586793533567
C2_PELLICCIOTTA_HDAC_IN_ANTIGEN_PRESENTATION_DN	49	Up	9.12693958942955e-05	0.000830586793533567
C7_GSE40225_WT_VS_RIP_B7X_DIABETIC_MOUSE_PANCREATIC_CD8_TCELL_DN	192	Up	9.12893793962147e-05	0.000830586793533567
C7_GSE17721_0.5H_VS_24H_PAM3CSK4_BMDC_DN	196	Up	9.13002444283692e-05	0.000830586793533567
C7_GSE6269_FLU_VS_E_COLI_INF_PBMC_UP	159	Up	9.21742884192314e-05	0.000837886596597753
C3_AGCACTT_MIR93_MIR302A_MIR302B_MIR302C_MIR302D_MIR372_MIR373_MIR520E_MIR520A_MIR526B_MIR520B_MIR520C_MIR520D	335	Up	9.22041214831767e-05	0.000837886596597753
C5_GO_VESICLE_DOCKING_INVOLVED_IN_EXOCYTOSIS	35	Up	9.22992864756947e-05	0.000837886596597753
C7_GSE6259_FLT3L_INDUCED_33D1_POS_DC_VS_CD4_TCELL_DN	164	Up	9.2300727856404e-05	0.000837886596597753
C2_CLAUS_PGR_POSITIVE_MENINGIOMA_DN	12	Up	9.23759407902537e-05	0.000838040757094627
C7_GSE9650_NAIVE_VS_EXHAUSTED_CD8_TCELL_UP	196	Up	9.24167633555093e-05	0.000838040757094627
C7_GSE17721_CPG_VS_GARDIQUIMOD_1H_BMDC_DN	196	Up	9.2972442439929e-05	0.000842301762000179
C7_GSE37532_TREG_VS_TCONV_PPARG_KO_CD4_TCELL_FROM_VISCERAL_ADIPOSE_TISSUE_UP	192	Up	9.29862118915156e-05	0.000842301762000179
C7_GSE2770_UNTREATED_VS_IL4_TREATED_ACT_CD4_TCELL_2H_DN	197	Up	9.3624974844337e-05	0.00084763413554897
C7_GSE22611_NOD2_TRANSDUCED_VS_CTRL_HEK293T_STIMULATED_WITH_MDP_2H_DN	175	Up	9.37394691417765e-05	0.000847768201337875
C7_GSE21033_CTRL_VS_POLYIC_STIM_DC_3H_DN	196	Up	9.37399860943895e-05	0.000847768201337875
C7_GSE27786_LIN_NEG_VS_NKTCELL_UP	196	Up	9.42557916846495e-05	0.000851977698235018
C3_TTGCWCAAY_CEBPB_02	1836	Up	9.43090734370683e-05	0.000852004181328688
C7_GSE33425_CD8_ALPHAALPHA_VS_ALPHABETA_CD161_HIGH_TCELL_DN	192	Up	9.49284164589763e-05	0.000857141800908398
C7_GSE40068_CXCR5NEG_BCL6NEG_CD4_TCELL_VS_CXCR5POS_BCL6NEG_TFH_UP	194	Up	9.5081581533772e-05	0.000858066901937577
C7_GSE3982_EFF_MEMORY_CD4_TCELL_VS_TH2_DN	195	Up	9.53150184812627e-05	0.000859715046759832
C5_GO_NUCLEAR_ENVELOPE_ORGANIZATION	80	Up	9.53852430996495e-05	0.000859890089765141
C7_GSE19923_WT_VS_HEB_KO_DP_THYMOCYTE_DN	188	Up	9.57382213709307e-05	0.000862612589892183
C7_GSE2770_UNTREATED_VS_IL4_TREATED_ACT_CD4_TCELL_6H_DN	197	Up	9.59327051827158e-05	0.000863220794511529
C2_REACTOME_P53_INDEPENDENT_G1_S_DNA_DAMAGE_CHECKPOINT	48	Up	9.60020017075747e-05	0.000863220794511529
C7_GSE42021_CD24HI_VS_CD24LOW_TREG_THYMUS_UP	189	Up	9.60022580750218e-05	0.000863220794511529
C7_GSE15330_WT_VS_IKAROS_KO_GRANULOCYTE_MONOCYTE_PROGENITOR_DN	195	Up	9.60177610648753e-05	0.000863220794511529
C5_GO_PROTEIN_MONOUBIQUITINATION	50	Up	9.60607975926487e-05	0.000863220794511529
C7_GSE13547_WT_VS_ZFX_KO_BCELL_DN	170	Up	9.63441728927656e-05	0.000865307722674356
C2_REACTOME_VIF_MEDIATED_DEGRADATION_OF_APOBEC3G	49	Up	9.65260674508207e-05	0.000866481478692487
C5_GO_PROTEIN_FOLDING	205	Up	9.67416760400087e-05	0.000867956468861605
C7_GSE5589_LPS_VS_LPS_AND_IL6_STIM_IL6_KO_MACROPHAGE_45MIN_UP	196	Up	9.68444880175749e-05	0.000868418432297501
C5_GO_ENDORIBONUCLEASE_ACTIVITY_PRODUCING_5_PHOSPHOMONOESTERS	26	Up	9.70349922312392e-05	0.00086915532976979
C5_GO_TRANSCRIPTION_FROM_RNA_POLYMERASE_III_PROMOTER	39	Up	9.71063402598656e-05	0.00086915532976979
C3_ACCTGTTG_UNKNOWN	448	Up	9.71111428363692e-05	0.00086915532976979
C5_GO_PROTEIN_LOCALIZATION_TO_KINETOCHORE	11	Up	9.71321274507814e-05	0.00086915532976979
C7_GSE10500_ARTHRITIC_SYNOVIAL_FLUID_VS_HEALTHY_MACROPHAGE_UP	142	Up	9.7262377251469e-05	0.000869860827416547
C5_GO_NUCLEASE_ACTIVITY	193	Up	9.73169186006228e-05	0.000869888842916608
C3_ATGTACA_MIR493	307	Up	9.74928149015223e-05	0.000870906815015615
C5_GO_REGULATION_OF_RNA_STABILITY	136	Up	9.75337399949524e-05	0.000870906815015615
C2_GAVIN_FOXP3_TARGETS_CLUSTER_T7	96	Up	9.75986002977651e-05	0.000870949878559728
C7_GSE43260_BTLA_POS_VS_NEG_INTRATUMORAL_CD8_TCELL_DN	193	Up	9.76818117699297e-05	0.000870949878559728
C5_GO_INTEGRIN_BINDING	101	Up	9.7692977336231e-05	0.000870949878559728
C7_GSE41867_NAIVE_VS_DAY15_LCMV_EFFECTOR_CD8_TCELL_UP	196	Up	9.7793298977516e-05	0.000871046075706476
C5_GO_COATED_MEMBRANE	87	Up	9.78067220520243e-05	0.000871046075706476
C3_E2F_03	239	Up	9.7926027345898e-05	0.000871649820473403
C5_GO_PROTON_TRANSPORTING_TWO_SECTOR_ATPASE_COMPLEX	45	Up	9.80548671753482e-05	0.000872337753666702
C7_GSE15330_WT_VS_IKAROS_KO_MEGAKARYOCYTE_ERYTHROID_PROGENITOR_UP	196	Up	9.81724855279742e-05	0.000872807143264037
C7_GSE17721_CTRL_VS_POLYIC_8H_BMDC_UP	193	Up	9.82107913701747e-05	0.000872807143264037
C5_GO_HISTONE_BINDING	166	Up	9.86015225794544e-05	0.00087581961342097
C2_HOSHIDA_LIVER_CANCER_SURVIVAL_DN	112	Down	9.91111639268253e-05	0.000879884577547645
C7_GSE14000_TRANSLATED_RNA_VS_MRNA_DC_UP	198	Up	9.91678631547619e-05	0.000879926278155074
C7_GSE21670_UNTREATED_VS_TGFB_IL6_TREATED_STAT3_KO_CD4_TCELL_UP	198	Up	9.94516420493564e-05	0.000880736541061528
C5_GO_POSITIVE_REGULATION_OF_CELLULAR_PROTEIN_CATABOLIC_PROCESS	190	Up	9.94854300155092e-05	0.000880736541061528
C2_NGO_MALIGNANT_GLIOMA_1P_LOH	15	Up	9.95466642203741e-05	0.000880736541061528
C5_GO_CELL_ADHESION_MOLECULE_BINDING	180	Up	9.95469398090804e-05	0.000880736541061528
C7_GSE45365_HEALTHY_VS_MCMV_INFECTION_BCELL_IFNAR_KO_DN	189	Up	9.95487414426981e-05	0.000880736541061528
C5_GO_OXYGEN_BINDING	38	Down	9.9571479407287e-05	0.000880736541061528
C2_AMIT_EGF_RESPONSE_480_MCF10A	41	Up	9.97376635708356e-05	0.000881538807459498
C2_WOOD_EBV_EBNA1_TARGETS_UP	107	Up	9.97663741082052e-05	0.000881538807459498
C5_GO_REGULATION_OF_EARLY_ENDOSOME_TO_LATE_ENDOSOME_TRANSPORT	16	Up	0.000100132524031053	0.000884312337750233
C5_GO_CELLULAR_PROTEIN_COMPLEX_LOCALIZATION	23	Up	0.000100680111052152	0.000888684485713861
C7_GSE27786_NKCELL_VS_ERYTHROBLAST_UP	199	Up	0.000101042845181422	0.000891421263459249
C2_REACTOME_ANTIGEN_PROCESSING_CROSS_PRESENTATION	71	Up	0.000101179734689594	0.000892163778365101
C7_GSE22589_HEALTHY_VS_HIV_AND_SIV_INFECTED_DC_DN	195	Up	0.000101790307061121	0.00089708009676106
C2_MAYBURD_RESPONSE_TO_L663536_DN	53	Up	0.000101848452024218	0.000897125276783862
C7_GSE10273_HIGH_IL7_VS_HIGH_IL7_AND_IRF4_IN_IRF4_8_NULL_PRE_BCELL_DN	191	Up	0.000102131883342299	0.000899153797104603
C7_GSE32986_UNSTIM_VS_CURDLAN_HIGHDOSE_STIM_DC_UP	198	Up	0.000102280304936452	0.000899664733880011
C3_TCF11MAFG_01	197	Up	0.00010229625601236	0.000899664733880011
C7_GSE40274_CTRL_VS_FOXP3_AND_PBX1_TRANSDUCED_ACTIVATED_CD4_TCELL_DN	142	Up	0.000102393704445058	0.000900053959955755
C3_ATGAAGG_MIR205	155	Up	0.00010248743817036	0.00090041014604396
C7_GSE3982_MAC_VS_EFF_MEMORY_CD4_TCELL_UP	194	Up	0.000103283911760192	0.000906936725944066
C2_BIOCARTA_ATRBRCA_PATHWAY	20	Up	0.000103497460318144	0.000908340521806701
C2_PROVENZANI_METASTASIS_UP	188	Up	0.000103903871516953	0.000911434634493706
C5_GO_PATTERN_SPECIFICATION_PROCESS	355	Up	0.000104221428804818	0.000913746526842655
C5_GO_CENTRIOLE_ASSEMBLY	20	Up	0.000104362905562144	0.000914513063188522
C7_GSE13229_MATURE_VS_INTMATURE_NKCELL_DN	195	Up	0.000104640765528347	0.00091611381903658
C2_PID_IGF1_PATHWAY	30	Up	0.000104653862785752	0.00091611381903658
C5_GO_TRANSCRIPTION_FROM_RNA_POLYMERASE_I_PROMOTER	34	Up	0.000104888581450117	0.000917693736668786
C2_HOLLMANN_APOPTOSIS_VIA_CD40_DN	251	Up	0.000105100759835461	0.000919074913269169
C2_PID_ILK_PATHWAY	45	Up	0.000105191043958973	0.000919389284519516
C7_GSE17721_CTRL_VS_PAM3CSK4_1H_BMDC_UP	193	Up	0.000106143122872196	0.000927231689272288
C5_GO_CELL_GROWTH	130	Up	0.000106231683694871	0.000927526480805425
C7_GSE22611_UNSTIM_VS_2H_MDP_STIM_MUTANT_NOD2_TRANSDUCED_HEK293T_CELL_DN	185	Up	0.000106358995823714	0.000928159137871616
C3_E2F_Q3_01	228	Up	0.00010652520921354	0.000929130445929027
C7_GSE19888_NO_PRETREAT_VS_ADENOSINE_A3R_INHIBITOR_PRETREATED_MAST_CELL_TCELL_MEMBRANES_ACT_DN	196	Up	0.000106798697790078	0.00093103594297059
C2_REACTOME_COLLAGEN_FORMATION	55	Up	0.000107116168846162	0.000933322704966994
C5_GO_PROTEIN_DEACETYLASE_ACTIVITY	43	Up	0.000107741495096996	0.000938288131001686
C5_GO_CILIARY_PART	289	Up	0.00010789590560909	0.000939149495273364
C5_GO_LYTIC_VACUOLE_MEMBRANE	267	Up	0.000108023849524766	0.000939779721238334
C5_GO_CENTROSOME_CYCLE	45	Up	0.00010814280493147	0.000940331141955498
C5_GO_NUCLEAR_MATRIX	98	Up	0.000108220948052312	0.000940527304567629
C2_IIZUKA_LIVER_CANCER_PROGRESSION_L0_L1_DN	21	Up	0.000108300304492177	0.000940733805088362
C7_GSE32164_RESTING_DIFFERENTIATED_VS_CMYC_INHIBITED_MACROPHAGE_DN	195	Up	0.000108392114382674	0.000940804298013763
C2_BOYAULT_LIVER_CANCER_SUBCLASS_G12_DN	15	Down	0.00010841961947443	0.000940804298013763
C2_XU_HGF_SIGNALING_NOT_VIA_AKT1_48HR_DN	20	Up	0.000108521897368376	0.000941209136530132
C5_GO_DEOXYRIBONUCLEASE_ACTIVITY	64	Up	0.000108658521552788	0.000941911292620248
C2_WANG_CISPLATIN_RESPONSE_AND_XPC_DN	223	Up	0.000109243879840992	0.00094637127039638
C5_GO_MITOTIC_SPINDLE_ASSEMBLY	39	Up	0.00010928488046537	0.00094637127039638
C2_KEGG_OLFACTORY_TRANSDUCTION	185	Down	0.000109867424135335	0.000950929250022506
C7_GSE2770_TGFB_AND_IL4_VS_TGFB_AND_IL12_TREATED_ACT_CD4_TCELL_48H_UP	191	Up	0.000110238798600467	0.000953655782780417
C7_GSE34205_HEALTHY_VS_FLU_INF_INFANT_PBMC_DN	194	Up	0.000110818676444002	0.00095818233219671
C2_PID_HEDGEHOG_GLI_PATHWAY	47	Up	0.000111146688856504	0.000960527641542853
C5_GO_TISSUE_MORPHOGENESIS	494	Up	0.000111400774986653	0.000961808696571602
C5_GO_BILE_ACID_AND_BILE_SALT_TRANSPORT	30	Down	0.000111408607368379	0.000961808696571602
C7_GSE3720_VD1_VS_VD2_GAMMADELTA_TCELL_WITH_PMA_STIM_DN	193	Up	0.000111614546851753	0.00096293720643885
C2_MARSON_BOUND_BY_FOXP3_UNSTIMULATED	1181	Up	0.000111653141010166	0.00096293720643885
C2_KEGG_PEROXISOME	76	Down	0.00011201706966298	0.000965374687201678
C2_LI_LUNG_CANCER	39	Up	0.000112049872091726	0.000965374687201678
C7_GSE22033_UNTREATED_VS_ROSIGLITAZONE_TREATED_MEF_UP	199	Up	0.00011221754640184	0.000966327278710195
C2_SU_TESTIS	68	Up	0.000112317315415921	0.000966694452773553
C2_REACTOME_PHASE_II_CONJUGATION	66	Down	0.000112644929091451	0.000968791530265835
C7_GSE22886_NAIVE_BCELL_VS_DC_DN	200	Up	0.00011270992120737	0.000968791530265835
C2_WAKASUGI_HAVE_ZNF143_BINDING_SITES	57	Up	0.000112732729926921	0.000968791530265835
C5_GO_ATPASE_ACTIVITY	413	Up	0.000112844890214043	0.000969263140767423
C7_GSE36476_YOUNG_VS_OLD_DONOR_MEMORY_CD4_TCELL_UP	180	Up	0.000113001992365232	0.000970120097824497
C5_GO_NEGATIVE_REGULATION_OF_BINDING	125	Up	0.000113123728073269	0.000970471110839774
C2_BENPORATH_OCT4_TARGETS	282	Up	0.00011315758534879	0.000970471110839774
C5_GO_ERYTHROSE_4_PHOSPHATE_PHOSPHOENOLPYRUVATE_FAMILY_AMINO_ACID_METABOLIC_PROCESS	11	Down	0.000113313309130068	0.000971314338292746
C2_LABBE_TARGETS_OF_TGFB1_AND_WNT3A_UP	107	Up	0.00011339169839073	0.000971494140997237
C7_GSE24634_IL4_VS_CTRL_TREATED_NAIVE_CD4_TCELL_DAY7_UP	191	Up	0.000113553480178692	0.000972046400352677
C3_P53_02	241	Up	0.000113622032866532	0.000972046400352677
C7_GSE3982_BASOPHIL_VS_TH2_DN	191	Up	0.000113628495945724	0.000972046400352677
C2_DANG_REGULATED_BY_MYC_UP	70	Up	0.000113707390847617	0.000972229793093744
C2_REACTOME_SIGNALING_BY_ERBB2	97	Up	0.000113836365437336	0.000972840979578361
C5_GO_ESTABLISHMENT_OF_MITOTIC_SPINDLE_LOCALIZATION	24	Up	0.000113926977502169	0.000973123869921352
C7_GSE8678_IL7R_LOW_VS_HIGH_EFF_CD8_TCELL_UP	193	Up	0.000114048716892385	0.000973672219241193
C3_STAT1_02	242	Up	0.000114332049143224	0.000975598892361321
C7_GSE17721_0.5H_VS_4H_GARDIQUIMOD_BMDC_UP	198	Up	0.000114865734710234	0.000979658819068484
C7_GSE14000_4H_VS_16H_LPS_DC_TRANSLATED_RNA_DN	195	Up	0.00011524969352194	0.000982438319438158
C7_GSE14000_UNSTIM_VS_16H_LPS_DC_TRANSLATED_RNA_UP	192	Up	0.000115431160365288	0.000983489760594684
C7_GSE3920_IFNB_VS_IFNG_TREATED_ENDOTHELIAL_CELL_DN	172	Up	0.000115566425616166	0.000983675324635503
C7_GSE8685_IL2_ACT_IL2_STARVED_VS_IL21_ACT_IL2_STARVED_CD4_TCELL_UP	167	Up	0.000115621875781953	0.000983675324635503
C2_LIN_APC_TARGETS	76	Up	0.000115627340033096	0.000983675324635503
C5_GO_EXTRACELLULAR_STRUCTURE_ORGANIZATION	280	Up	0.000116064177430561	0.000986895450403277
C7_GSE22886_NAIVE_BCELL_VS_NEUTROPHIL_UP	190	Up	0.000116759371187437	0.000992308046138938
C2_YAO_TEMPORAL_RESPONSE_TO_PROGESTERONE_CLUSTER_12	78	Up	0.000116991134404472	0.000993530953139648
C5_GO_FATTY_ACYL_COA_BINDING	30	Down	0.000117020695562161	0.000993530953139648
C2_PID_PDGFRB_PATHWAY	129	Up	0.000117388405931365	0.000996153067585071
C7_GSE15930_STIM_VS_STIM_AND_IFNAB_48H_CD8_T_CELL_UP	195	Up	0.000117904525795315	0.000999597722399828
C5_GO_MEMBRANE_BUDDING	112	Up	0.000117912478807993	0.000999597722399828
C1_chr11q11	24	Down	0.000118025047704524	0.000999635284215602
C5_GO_REGULATION_OF_LIPOPROTEIN_LIPASE_ACTIVITY	15	Down	0.000118035062813236	0.000999635284215602
C7_GSE23505_IL6_IL1_IL23_VS_IL6_IL1_TGFB_TREATED_CD4_TCELL_DN	193	Up	0.00011845546101076	0.00100136744997753
[truncated: 14,922 more rows]
