# Supplementary material for: Genome-wide expression profiling reveals increased stability and mitochondrial energy metabolism of the human liver cell line HepaRG-CAR
Source: Cytotechnology. 2020 Mar 4;72(3):377–95. doi: 10.1007/s10616-020-00384-w (PMC7225227; doi:10.1007/s10616-020-00384-w)
Supplement: Supplementary file 4 — Supplementary material 4 (txt 1,420 kb) The complete CAMERA analysis of the differential geneset expression in HepaRG-CAR early-passage vs. PHHs. [file 10616_2020_384_MOESM4_ESM.txt]

geneset	NGenes	Direction	PValue	FDR
C2_CAIRO_HEPATOBLASTOMA_DN	261	Down	2.0944221514e-33	2.91636993795614e-29
C2_CHIANG_LIVER_CANCER_SUBCLASS_PROLIFERATION_DN	176	Down	3.44704206365598e-33	2.91636993795614e-29
C2_HSIAO_LIVER_SPECIFIC_GENES	238	Down	6.86267473599334e-32	3.87077730692478e-28
C2_CHIANG_LIVER_CANCER_SUBCLASS_PROLIFERATION_UP	172	Up	2.79041061093132e-22	1.18041344868922e-18
C2_WOO_LIVER_CANCER_RECURRENCE_DN	79	Down	6.99956549927663e-22	2.3687929562652e-18
C2_LEE_LIVER_CANCER_SURVIVAL_UP	173	Down	2.01938424284337e-20	5.38518796782225e-17
C2_HOSHIDA_LIVER_CANCER_SUBCLASS_S3	258	Down	2.22778297823744e-20	5.38518796782225e-17
C2_ROSTY_CERVICAL_CANCER_PROLIFERATION_CLUSTER	140	Up	3.63791010996236e-20	7.69463462133413e-17
C2_SOTIRIOU_BREAST_CANCER_GRADE_1_VS_3_UP	148	Up	1.08138662692387e-19	2.03312701268653e-16
C2_BOYAULT_LIVER_CANCER_SUBCLASS_G3_UP	187	Up	2.36740015755295e-19	4.00587780659534e-16
C2_SU_LIVER	53	Down	3.76946072086764e-19	5.79845862343648e-16
C2_LIAO_METASTASIS	519	Up	2.08668921170114e-18	2.94240567926625e-15
C2_OHGUCHI_LIVER_HNF4A_TARGETS_DN	142	Down	3.6610299606728e-17	4.76525292034957e-14
C7_GSE15750_DAY6_VS_DAY10_EFF_CD8_TCELL_UP	193	Up	7.69257413990262e-17	9.29757478723515e-14
C2_PATIL_LIVER_CANCER	724	Up	1.74921403685453e-16	1.97323004784104e-13
C2_BOYAULT_LIVER_CANCER_SUBCLASS_G123_DN	51	Down	1.99172869695658e-16	2.10637758007514e-13
C2_CHANG_CYCLING_GENES	146	Up	4.93713268283802e-16	4.9141895368413e-13
C2_BOYAULT_LIVER_CANCER_SUBCLASS_G3_DN	51	Down	1.36405046185893e-15	1.21559267871978e-12
C7_GSE15750_DAY6_VS_DAY10_TRAF6KO_EFF_CD8_TCELL_UP	196	Up	1.36494656909614e-15	1.21559267871978e-12
C2_LEE_LIVER_CANCER	47	Down	1.58905588020297e-15	1.34442072744572e-12
C2_CAIRO_HEPATOBLASTOMA_CLASSES_UP	599	Up	1.9706833016897e-15	1.58790153085197e-12
C2_LEE_LIVER_CANCER_SURVIVAL_DN	171	Up	4.61388296069286e-15	3.54870516263109e-12
C2_ACEVEDO_LIVER_CANCER_DN	529	Down	6.79212380538202e-15	4.67260265315405e-12
C2_KONG_E2F3_TARGETS	94	Up	6.90282368496031e-15	4.67260265315405e-12
C2_KANG_DOXORUBICIN_RESISTANCE_UP	53	Up	6.90355571945223e-15	4.67260265315405e-12
C2_WHITEFORD_PEDIATRIC_CANCER_MARKERS	113	Up	1.37564040291233e-14	8.95277356064596e-12
C2_CHIANG_LIVER_CANCER_SUBCLASS_UNANNOTATED_UP	83	Down	1.6988146999231e-14	1.0646534643481e-11
C2_KOBAYASHI_EGFR_SIGNALING_24HR_DN	248	Up	3.00620291525526e-14	1.81671284032265e-11
C2_BENPORATH_PROLIFERATION	147	Up	4.5044817698161e-14	2.62828744920891e-11
C2_WINNEPENNINCKX_MELANOMA_METASTASIS_UP	159	Up	5.02216239140022e-14	2.83266699416277e-11
C7_GSE13547_CTRL_VS_ANTI_IGM_STIM_BCELL_12H_UP	176	Up	6.56767131876709e-14	3.58488923822123e-11
C5_GO_PROTEIN_ACTIVATION_CASCADE	65	Down	8.47459892869583e-14	4.48120901476444e-11
C2_CAIRO_HEPATOBLASTOMA_UP	206	Up	1.41516101436943e-13	7.25634531034701e-11
C2_ZHAN_MULTIPLE_MYELOMA_PR_UP	45	Up	1.74203821065364e-13	8.66971428307949e-11
C2_CROONQUIST_NRAS_SIGNALING_DN	71	Up	3.02980427672765e-13	1.4647805190431e-10
C2_ISHIDA_E2F_TARGETS	52	Up	3.27590487192483e-13	1.53976628716222e-10
C2_MORI_IMMATURE_B_LYMPHOCYTE_DN	89	Up	3.73618290774205e-13	1.70864732383522e-10
C5_GO_COMPLEMENT_ACTIVATION	44	Down	6.81458640421231e-13	3.03446359330728e-10
C2_RUIZ_TNC_TARGETS_DN	142	Up	7.26993969040385e-13	3.15422178208522e-10
C2_ACEVEDO_LIVER_TUMOR_VS_NORMAL_ADJACENT_TISSUE_DN	269	Down	9.17186680008791e-13	3.87992895310719e-10
C2_SHEDDEN_LUNG_CANCER_POOR_SURVIVAL_A6	443	Up	9.57696343597325e-13	3.95248288536837e-10
C7_GSE14415_NATURAL_TREG_VS_TCONV_DN	173	Up	1.20142303740009e-12	4.84030457520164e-10
C2_FUJII_YBX1_TARGETS_DN	197	Up	1.24208295914249e-12	4.88774087247675e-10
C2_REN_BOUND_BY_E2F	60	Up	1.37254818844819e-12	5.18773611503457e-10
C7_GSE22886_UNSTIM_VS_IL2_STIM_NKCELL_DN	199	Up	1.37963551312898e-12	5.18773611503457e-10
H_HALLMARK_G2M_CHECKPOINT	198	Up	1.46774795537931e-12	5.39907894629855e-10
H_HALLMARK_E2F_TARGETS	199	Up	1.87227207415342e-12	6.55598722724041e-10
C2_GOBERT_OLIGODENDROCYTE_DIFFERENTIATION_UP	561	Up	1.89648180143737e-12	6.55598722724041e-10
C2_BASAKI_YBX1_TARGETS_UP	281	Up	1.89848929811938e-12	6.55598722724041e-10
C2_KEGG_COMPLEMENT_AND_COAGULATION_CASCADES	68	Down	2.6582685300975e-12	8.99611235955596e-10
C2_CAIRO_LIVER_DEVELOPMENT_DN	214	Down	3.2873082984374e-12	1.09067732780116e-09
C2_SARRIO_EPITHELIAL_MESENCHYMAL_TRANSITION_UP	174	Up	3.99843394312232e-12	1.2882080465988e-09
C2_CROONQUIST_IL6_DEPRIVATION_DN	97	Up	4.03492857808266e-12	1.2882080465988e-09
C2_BOYAULT_LIVER_CANCER_SUBCLASS_G23_UP	52	Up	4.38054828508711e-12	1.3726529172585e-09
C2_VECCHI_GASTRIC_CANCER_EARLY_UP	409	Up	6.89132200928007e-12	2.12014654034596e-09
C2_MARKEY_RB1_ACUTE_LOF_UP	226	Up	7.1719511200189e-12	2.16708187324714e-09
C2_CHARAFE_BREAST_CANCER_LUMINAL_VS_MESENCHYMAL_DN	459	Up	9.4418258128275e-12	2.80289709787463e-09
C2_LEE_EARLY_T_LYMPHOCYTE_UP	103	Up	9.76318377354634e-12	2.84832470055479e-09
C2_MARSON_BOUND_BY_E2F4_UNSTIMULATED	705	Up	9.93988881022819e-12	2.8507264162351e-09
C5_GO_ORGANIC_ACID_CATABOLIC_PROCESS	196	Down	1.08222278836904e-11	3.01489524985445e-09
C2_RODRIGUES_THYROID_CARCINOMA_ANAPLASTIC_UP	708	Up	1.08686608498978e-11	3.01489524985445e-09
C2_WEST_ADRENOCORTICAL_TUMOR_UP	291	Up	1.14379650450038e-11	3.12164204075016e-09
C2_RODRIGUES_THYROID_CARCINOMA_POORLY_DIFFERENTIATED_UP	622	Up	1.3964867223043e-11	3.75078600446207e-09
C2_YU_MYC_TARGETS_UP	42	Up	2.00809964873252e-11	5.3092272119067e-09
C2_BURTON_ADIPOGENESIS_3	101	Up	2.15341718021835e-11	5.60584186253457e-09
C2_WHITFIELD_CELL_CYCLE_LITERATURE	44	Up	2.25016195474798e-11	5.7689379448925e-09
C2_MITSIADES_RESPONSE_TO_APLIDIN_DN	246	Up	3.8328344672439e-11	9.67990925675135e-09
C7_GSE36476_CTRL_VS_TSST_ACT_72H_MEMORY_CD4_TCELL_YOUNG_DN	198	Up	4.1072364586908e-11	1.02203747231628e-08
C2_DUTERTRE_ESTRADIOL_RESPONSE_24HR_UP	320	Up	4.25393382238891e-11	1.04320020592236e-08
C7_GSE21670_UNTREATED_VS_TGFB_IL6_TREATED_CD4_TCELL_UP	187	Up	4.60121576050197e-11	1.11224531262077e-08
C2_WU_APOPTOSIS_BY_CDKN1A_VIA_TP53	53	Up	5.73405208603553e-11	1.36656190630714e-08
C2_RHODES_UNDIFFERENTIATED_CANCER	68	Up	6.74857032883974e-11	1.5860077574208e-08
H_HALLMARK_MYC_TARGETS_V1	197	Up	7.58373740201906e-11	1.75786877506253e-08
C2_HOFFMANN_LARGE_TO_SMALL_PRE_BII_LYMPHOCYTE_UP	162	Up	8.34690338998805e-11	1.90862097651335e-08
C2_MORI_LARGE_PRE_BII_LYMPHOCYTE_UP	84	Up	9.20703897733826e-11	2.07723075380721e-08
C2_WOO_LIVER_CANCER_RECURRENCE_UP	103	Up	9.44198842480367e-11	2.10220902810662e-08
C2_TANG_SENESCENCE_TP53_TARGETS_DN	56	Up	1.02813912300985e-10	2.2593691039545e-08
C7_GSE22886_UNSTIM_VS_IL15_STIM_NKCELL_DN	199	Up	1.13381162811155e-10	2.43013227598192e-08
C5_GO_MONOCARBOXYLIC_ACID_CATABOLIC_PROCESS	91	Down	1.13456917323191e-10	2.43013227598192e-08
C2_CHEMNITZ_RESPONSE_TO_PROSTAGLANDIN_E2_UP	140	Up	1.25670680479818e-10	2.65809198049875e-08
C2_ZHOU_CELL_CYCLE_GENES_IN_IR_RESPONSE_24HR	126	Up	1.3108707958386e-10	2.7384252760969e-08
C2_NAKAYAMA_SOFT_TISSUE_TUMORS_PCA2_UP	82	Up	1.87323316312054e-10	3.86548516501984e-08
C5_GO_CELL_DIVISION	453	Up	2.17072719770784e-10	4.42540661595354e-08
C2_ZHOU_CELL_CYCLE_GENES_IN_IR_RESPONSE_6HR	84	Up	2.22489326051051e-10	4.48183557870218e-08
C2_REACTOME_CELL_CYCLE	390	Up	2.47294616046211e-10	4.92290846837405e-08
C2_BORCZUK_MALIGNANT_MESOTHELIOMA_UP	303	Up	2.58197016833879e-10	5.02646318892703e-08
C2_HORIUCHI_WTAP_TARGETS_DN	307	Up	2.58437620375067e-10	5.02646318892703e-08
C2_KEGG_FATTY_ACID_METABOLISM	42	Down	2.72451784014168e-10	5.23881436057242e-08
C2_MOLENAAR_TARGETS_OF_CCND1_AND_CDK4_DN	57	Up	2.89788031041355e-10	5.50955423960761e-08
C7_GSE12845_IGD_POS_BLOOD_VS_PRE_GC_TONSIL_BCELL_DN	200	Up	3.09323691322348e-10	5.81562908985051e-08
C2_DODD_NASOPHARYNGEAL_CARCINOMA_DN	1316	Up	4.2216514261157e-10	7.84995206387953e-08
C2_WONG_EMBRYONIC_STEM_CELL_CORE	331	Up	4.76312420806917e-10	8.760524426602e-08
C7_GSE11386_NAIVE_VS_MEMORY_BCELL_UP	176	Up	5.02019707230057e-10	9.11461617240322e-08
C2_LIAO_HAVE_SOX4_BINDING_SITES	40	Up	5.10558854757917e-10	9.11461617240322e-08
C2_ODONNELL_TARGETS_OF_MYC_AND_TFRC_DN	44	Up	5.11724210376636e-10	9.11461617240322e-08
C5_GO_MACROMOLECULAR_COMPLEX_REMODELING	23	Down	5.83241830937794e-10	1.02793834277758e-07
C7_GSE37532_WT_VS_PPARG_KO_VISCERAL_ADIPOSE_TISSUE_TREG_UP	191	Up	5.89267887532803e-10	1.02793834277758e-07
C2_GRAHAM_CML_DIVIDING_VS_NORMAL_QUIESCENT_UP	173	Up	5.97369305979595e-10	1.03143734964089e-07
C7_GSE1460_INTRATHYMIC_T_PROGENITOR_VS_NAIVE_CD4_TCELL_ADULT_BLOOD_UP	196	Up	6.38846111733868e-10	1.09191061178271e-07
C7_GSE14415_TCONV_VS_FOXP3_KO_INDUCED_TREG_DN	178	Up	6.73492457282186e-10	1.13961658696719e-07
C2_AMUNDSON_GAMMA_RADIATION_RESPONSE	40	Up	6.87281032762185e-10	1.15143389657118e-07
C2_REACTOME_CELL_CYCLE_MITOTIC	306	Up	6.9861534685694e-10	1.15894806707513e-07
C5_GO_MITOTIC_CELL_CYCLE	753	Up	7.53797643563762e-10	1.22921787879177e-07
C7_GSE14415_INDUCED_VS_NATURAL_TREG_DN	173	Up	7.55502980877869e-10	1.22921787879177e-07
C2_LI_WILMS_TUMOR_VS_FETAL_KIDNEY_1_DN	159	Up	7.8224240199934e-10	1.25098073421044e-07
C2_REACTOME_COMPLEMENT_CASCADE	28	Down	7.83665018771388e-10	1.25098073421044e-07
C5_GO_REVERSE_CHOLESTEROL_TRANSPORT	17	Down	8.50768156769347e-10	1.3454063533359e-07
C2_EGUCHI_CELL_CYCLE_RB1_TARGETS	23	Up	1.00283276024342e-09	1.57119751259989e-07
C2_REICHERT_MITOSIS_LIN9_TARGETS	28	Up	1.12752270511023e-09	1.75034969662112e-07
C2_CHIANG_LIVER_CANCER_SUBCLASS_UNANNOTATED_DN	192	Up	1.22718123662139e-09	1.88773942771551e-07
C7_GSE18893_TCONV_VS_TREG_24H_TNF_STIM_UP	198	Up	1.29479153255395e-09	1.97379887588697e-07
C2_SENGUPTA_NASOPHARYNGEAL_CARCINOMA_UP	284	Up	1.43805987979589e-09	2.17262600232377e-07
C2_PUJANA_BRCA_CENTERED_NETWORK	116	Up	1.51762959377976e-09	2.27254958905729e-07
C2_BIOCARTA_COMP_PATHWAY	18	Down	1.76031311626402e-09	2.61282967020205e-07
C2_GRAHAM_NORMAL_QUIESCENT_VS_NORMAL_DIVIDING_DN	86	Up	1.78140232275141e-09	2.62113988724145e-07
C2_KEGG_CELL_CYCLE	124	Up	2.25766325151632e-09	3.29326895507825e-07
C2_KAUFFMANN_MELANOMA_RELAPSE_UP	61	Up	2.46258898462232e-09	3.56149300929866e-07
C2_BLUM_RESPONSE_TO_SALIRASIB_DN	337	Up	2.5044998881668e-09	3.56417306205468e-07
C2_PUJANA_BRCA2_PCC_NETWORK	412	Up	2.50656931850663e-09	3.56417306205468e-07
C7_GSE39556_CD8A_DC_VS_NK_CELL_MOUSE_3H_POST_POLYIC_INJ_UP	197	Up	2.56267896128944e-09	3.61359089199822e-07
C2_FERREIRA_EWINGS_SARCOMA_UNSTABLE_VS_STABLE_UP	160	Up	2.60030100291258e-09	3.63633828680031e-07
C5_GO_NEGATIVE_REGULATION_OF_MITOTIC_CELL_CYCLE	192	Up	2.69715358239563e-09	3.74086358751775e-07
C2_LEE_LIVER_CANCER_MYC_E2F1_DN	63	Down	2.80936276040056e-09	3.86481522510064e-07
C5_GO_CELLULAR_AMINO_ACID_CATABOLIC_PROCESS	108	Down	2.94073217813069e-09	4.01291364404431e-07
C2_PUJANA_CHEK2_PCC_NETWORK	761	Up	2.97203985732948e-09	4.02319091406977e-07
C2_PUJANA_XPRSS_INT_NETWORK	167	Up	3.06708904497504e-09	4.1189058515891e-07
C2_OXFORD_RALA_OR_RALB_TARGETS_UP	47	Up	3.26081636827855e-09	4.34458848564105e-07
C7_GSE25085_FETAL_LIVER_VS_ADULT_BM_SP4_THYMIC_IMPLANT_DN	195	Up	3.87927567857454e-09	5.12822060602811e-07
C2_BERENJENO_TRANSFORMED_BY_RHOA_UP	526	Up	4.24417579266661e-09	5.53593560612254e-07
C2_ACEVEDO_LIVER_TUMOR_VS_NORMAL_ADJACENT_TISSUE_UP	846	Up	4.25312705393257e-09	5.53593560612254e-07
C2_ZHANG_TLX_TARGETS_60HR_DN	273	Up	5.10087716748332e-09	6.58869790465536e-07
C2_KEGG_RETINOL_METABOLISM	61	Down	6.44316059086326e-09	8.25944851196949e-07
C5_GO_MITOTIC_SISTER_CHROMATID_SEGREGATION	91	Up	6.74937115938564e-09	8.58692551789207e-07
C2_FORTSCHEGGER_PHF8_TARGETS_DN	748	Up	7.2142959809715e-09	9.04951533672387e-07
C2_FOURNIER_ACINAR_DEVELOPMENT_LATE_2	276	Up	7.21993127154259e-09	9.04951533672387e-07
C5_GO_MITOTIC_NUCLEAR_DIVISION	355	Up	7.32661490951546e-09	9.11570962381699e-07
C5_GO_HIGH_DENSITY_LIPOPROTEIN_PARTICLE_REMODELING	15	Down	7.42828430686332e-09	9.17474443477623e-07
C5_GO_ALPHA_AMINO_ACID_CATABOLIC_PROCESS	91	Down	7.55723297511743e-09	9.26637240376536e-07
C7_GSE30962_PRIMARY_VS_SECONDARY_ACUTE_LCMV_INF_CD8_TCELL_UP	198	Up	7.70163753252233e-09	9.37549702790003e-07
C2_KEGG_DRUG_METABOLISM_CYTOCHROME_P450	70	Down	7.76336501921095e-09	9.38313567786204e-07
C2_MISSIAGLIA_REGULATED_BY_METHYLATION_DN	120	Up	8.11451622785967e-09	9.67637978053721e-07
C2_FURUKAWA_DUSP6_TARGETS_PCI35_DN	70	Up	8.12035889626076e-09	9.67637978053721e-07
C7_GSE39110_DAY3_VS_DAY6_POST_IMMUNIZATION_CD8_TCELL_DN	194	Up	8.66314857234293e-09	1.02509886008822e-06
C2_ZHANG_TLX_TARGETS_DN	88	Up	8.83952925081192e-09	1.036732227145e-06
C2_LY_AGING_OLD_DN	56	Up	8.88400052810265e-09	1.036732227145e-06
C2_GREENBAUM_E2A_TARGETS_UP	33	Up	9.35340158525119e-09	1.07871305749401e-06
C2_ODONNELL_TFRC_TARGETS_DN	127	Up	9.37124398390279e-09	1.07871305749401e-06
C7_GSE5679_CTRL_VS_RARA_AGONIST_AM580_TREATED_DC_UP	198	Up	1.00718139616231e-08	1.1515213786799e-06
C2_KAMMINGA_EZH2_TARGETS	41	Up	1.05230285550551e-08	1.19503467234958e-06
C7_GSE15930_NAIVE_VS_48H_IN_VITRO_STIM_CD8_TCELL_DN	199	Up	1.14830298358584e-08	1.29536231901707e-06
C5_GO_CELL_CYCLE_CHECKPOINT	191	Up	1.2427079372446e-08	1.3904968137093e-06
C2_YAMASHITA_LIVER_CANCER_STEM_CELL_DN	75	Down	1.25092879547808e-08	1.3904968137093e-06
C5_GO_HUMORAL_IMMUNE_RESPONSE_MEDIATED_BY_CIRCULATING_IMMUNOGLOBULIN	36	Down	1.25728983214658e-08	1.3904968137093e-06
C5_GO_OLFACTORY_RECEPTOR_ACTIVITY	164	Down	1.32711819250068e-08	1.45819265813663e-06
C7_GSE21063_CTRL_VS_ANTI_IGM_STIM_BCELL_NFATC1_KO_8H_DN	196	Up	1.44263742561537e-08	1.5748947018605e-06
C2_BIDUS_METASTASIS_UP	211	Up	1.59633874611273e-08	1.73151589249831e-06
C7_GSE21063_WT_VS_NFATC1_KO_8H_ANTI_IGM_STIM_BCELL_UP	198	Up	1.80137151496633e-08	1.94146543979269e-06
C2_REACTOME_DNA_REPLICATION	187	Up	1.90476726308144e-08	2.03072477417309e-06
C2_CHARAFE_BREAST_CANCER_LUMINAL_VS_BASAL_DN	445	Up	1.9081924182585e-08	2.03072477417309e-06
C7_GSE23568_CTRL_VS_ID3_TRANSDUCED_CD8_TCELL_DN	194	Up	2.02236613032243e-08	2.12065006765742e-06
C5_GO_BLOOD_MICROPARTICLE	110	Down	2.02985566159426e-08	2.12065006765742e-06
C7_GSE36476_CTRL_VS_TSST_ACT_40H_MEMORY_CD4_TCELL_YOUNG_DN	199	Up	2.04025347665859e-08	2.12065006765742e-06
C5_GO_CYTOSKELETON_DEPENDENT_CYTOKINESIS	39	Up	2.04282229790296e-08	2.12065006765742e-06
C2_MANALO_HYPOXIA_DN	284	Up	2.09175771411281e-08	2.15820928539652e-06
C5_GO_REGULATION_OF_MICROTUBULE_BASED_PROCESS	235	Up	2.21046941120863e-08	2.26686987315522e-06
C2_CHIANG_LIVER_CANCER_SUBCLASS_POLYSOMY7_DN	23	Up	2.26391119215598e-08	2.30768923388382e-06
C2_LE_EGR2_TARGETS_UP	107	Up	2.3207221837867e-08	2.35143353723681e-06
C2_LEE_LIVER_CANCER_DENA_DN	72	Down	2.49198054983548e-08	2.50992874308132e-06
C2_HOSHIDA_LIVER_CANCER_SUBCLASS_S1	231	Up	2.51930724924647e-08	2.52243774937867e-06
C2_PUJANA_BREAST_CANCER_LIT_INT_NETWORK	100	Up	2.59852050609775e-08	2.58644502845176e-06
C5_GO_AROMATIC_AMINO_ACID_FAMILY_CATABOLIC_PROCESS	20	Down	2.64003815287396e-08	2.60824375679531e-06
C5_GO_REGULATION_OF_PLASMA_LIPOPROTEIN_PARTICLE_LEVELS	43	Down	2.65124948979843e-08	2.60824375679531e-06
C7_GSE19941_LPS_VS_LPS_AND_IL10_STIM_IL10_KO_MACROPHAGE_UP	179	Up	2.68733487148721e-08	2.62846204395579e-06
C5_GO_SISTER_CHROMATID_SEGREGATION	174	Up	2.76644314065444e-08	2.67700748561383e-06
C5_GO_MIDBODY	131	Up	2.76883944514773e-08	2.67700748561383e-06
C7_GSE35543_IN_VITRO_ITREG_VS_CONVERTED_EX_ITREG_UP	193	Up	2.78442951047831e-08	2.67700748561383e-06
C2_REACTOME_DEPOSITION_OF_NEW_CENPA_CONTAINING_NUCLEOSOMES_AT_THE_CENTROMERE	56	Up	2.94863301877428e-08	2.81885984806099e-06
C2_REACTOME_RNA_POL_I_RNA_POL_III_AND_MITOCHONDRIAL_TRANSCRIPTION	102	Up	3.04546606592755e-08	2.88547886780239e-06
C5_GO_MITOTIC_CELL_CYCLE_CHECKPOINT	136	Up	3.05620816120771e-08	2.88547886780239e-06
C2_ZHANG_TLX_TARGETS_36HR_DN	183	Up	3.06947695883476e-08	2.88547886780239e-06
C5_GO_EPOXYGENASE_P450_PATHWAY	18	Down	3.09401282723926e-08	2.89247464363069e-06
C2_MACAEVA_PBMC_RESPONSE_TO_IR	94	Up	3.68687515256939e-08	3.42778101410036e-06
C5_GO_FATTY_ACID_CATABOLIC_PROCESS	71	Down	3.78319733981983e-08	3.49811378071538e-06
C2_FINETTI_BREAST_CANCER_KINOME_RED	16	Up	3.80578981010547e-08	3.49987877047797e-06
C2_REACTOME_MITOTIC_M_M_G1_PHASES	167	Up	3.84612653684202e-08	3.51785443945426e-06
C2_BOYAULT_LIVER_CANCER_SUBCLASS_G123_UP	45	Up	3.94091544310674e-08	3.58370966713193e-06
C5_GO_REGULATION_OF_MICROTUBULE_POLYMERIZATION_OR_DEPOLYMERIZATION	173	Up	3.96048524173317e-08	3.58370966713193e-06
C5_GO_CELL_CYCLE_PHASE_TRANSITION	251	Up	4.01910192493231e-08	3.61740551445636e-06
C7_GSE37534_UNTREATED_VS_GW1929_TREATED_CD4_TCELL_PPARG1_AND_FOXP3_TRASDUCED_DN	194	Up	4.663709129024e-08	4.17537683450873e-06
C7_GSE24634_TEFF_VS_TCONV_DAY7_IN_CULTURE_UP	189	Up	5.03977521261214e-08	4.48831770382158e-06
C5_GO_CHROMOSOMAL_REGION	320	Up	5.47548570932452e-08	4.83001989313676e-06
C5_GO_CELL_CYCLE	1279	Up	5.4805497280436e-08	4.83001989313676e-06
C7_GSE22432_MULTIPOTENT_VS_COMMON_DC_PROGENITOR_UNTREATED_UP	198	Up	5.54443625573285e-08	4.86100548617905e-06
C2_BENPORATH_CYCLING_GENES	637	Up	5.61193843038786e-08	4.89482526704088e-06
C5_GO_PROTEIN_LIPID_COMPLEX	39	Down	5.79032521260597e-08	5.02451758576952e-06
C2_KERLEY_RESPONSE_TO_CISPLATIN_UP	42	Up	6.23229163516583e-08	5.37712416367704e-06
C2_FARMER_BREAST_CANCER_CLUSTER_2	33	Up	6.27397559274087e-08	5.37712416367704e-06
C2_RHODES_CANCER_META_SIGNATURE	63	Up	6.29200747241921e-08	5.37712416367704e-06
C5_GO_REGULATION_OF_MITOTIC_CELL_CYCLE	456	Up	6.33581791017963e-08	5.38735552051002e-06
C2_BURTON_ADIPOGENESIS_PEAK_AT_24HR	41	Up	6.8440732752181e-08	5.79042819449827e-06
C7_GSE24634_TREG_VS_TCONV_POST_DAY5_IL4_CONVERSION_UP	199	Up	6.90076314784603e-08	5.79227196817382e-06
H_HALLMARK_XENOBIOTIC_METABOLISM	197	Down	6.91471507340649e-08	5.79227196817382e-06
C5_GO_CHROMOSOME_CENTROMERIC_REGION	172	Up	7.16789862689283e-08	5.93759418027997e-06
C5_GO_ARACHIDONIC_ACID_MONOOXYGENASE_ACTIVITY	14	Down	7.17733831876946e-08	5.93759418027997e-06
C2_LEE_BMP2_TARGETS_DN	870	Up	7.19346851224746e-08	5.93759418027997e-06
C5_GO_SPINDLE	285	Up	7.31276193153657e-08	6.00675944871507e-06
C7_GSE42021_CD24HI_VS_CD24INT_TREG_THYMUS_UP	197	Up	7.74456735040655e-08	6.33071614184682e-06
C5_GO_CELL_CYCLE_PROCESS	1049	Up	7.83125361504026e-08	6.37080011635078e-06
C2_REACTOME_XENOBIOTICS	14	Down	8.64030187552668e-08	6.99533722659267e-06
C5_GO_MICROTUBULE_BASED_PROCESS	508	Up	8.8076502894916e-08	7.0968690737375e-06
C5_GO_CHROMOSOME_SEGREGATION	266	Up	8.87694490977469e-08	7.10672515854535e-06
C7_GSE36476_CTRL_VS_TSST_ACT_72H_MEMORY_CD4_TCELL_OLD_DN	200	Up	8.9038811749401e-08	7.10672515854535e-06
C7_GSE14415_INDUCED_TREG_VS_TCONV_UP	169	Up	9.18431157186731e-08	7.29613784542567e-06
C7_GSE13547_CTRL_VS_ANTI_IGM_STIM_BCELL_2H_UP	174	Up	9.35343624257805e-08	7.39577077853566e-06
C5_GO_CELL_CYCLE_G2_M_PHASE_TRANSITION	136	Up	9.47076689455169e-08	7.45371379640508e-06
C2_PUJANA_BRCA1_PCC_NETWORK	1584	Up	1.0069918830591e-07	7.86628951203966e-06
C7_GSE10239_MEMORY_VS_KLRG1HIGH_EFF_CD8_TCELL_DN	196	Up	1.0087966574745e-07	7.86628951203966e-06
C5_GO_CHROMATIN_ASSEMBLY_OR_DISASSEMBLY	148	Up	1.01887189177114e-07	7.90840884433921e-06
C2_KINSEY_TARGETS_OF_EWSR1_FLII_FUSION_UP	1247	Up	1.05625633547927e-07	8.1611476952716e-06
C7_KAECH_DAY8_EFF_VS_MEMORY_CD8_TCELL_UP	194	Up	1.07737170542896e-07	8.28645755798335e-06
C2_PID_AURORA_B_PATHWAY	39	Up	1.13748077001011e-07	8.70919099970188e-06
C2_BIOCARTA_CLASSIC_PATHWAY	13	Down	1.16255937085205e-07	8.8611113126971e-06
C2_KEGG_VALINE_LEUCINE_AND_ISOLEUCINE_DEGRADATION	44	Down	1.17419975423329e-07	8.90970136384817e-06
C2_SONG_TARGETS_OF_IE86_CMV_PROTEIN	60	Up	1.18341816876297e-07	8.93956197930281e-06
C2_NAKAMURA_TUMOR_ZONE_PERIPHERAL_VS_CENTRAL_UP	277	Up	1.26534890011945e-07	9.51598610618722e-06
C5_GO_LIPID_OXIDATION	68	Down	1.27122635500186e-07	9.51788546592321e-06
C7_GSE27241_WT_VS_RORGT_KO_TH17_POLARIZED_CD4_TCELL_UP	152	Up	1.28067017255616e-07	9.54635241842413e-06
C2_WHITFIELD_CELL_CYCLE_M_G1	143	Up	1.28871771071822e-07	9.56420718555396e-06
C2_REACTOME_MITOTIC_G1_G1_S_PHASES	130	Up	1.30881761147029e-07	9.67096192300818e-06
C2_STEIN_ESRRA_TARGETS_DN	102	Up	1.3310501302011e-07	9.79247793614467e-06
C2_LY_AGING_MIDDLE_DN	16	Up	1.35888855655486e-07	9.95400574262545e-06
C7_GSE7764_IL15_TREATED_VS_CTRL_NK_CELL_24H_UP	196	Up	1.38047031091565e-07	1.00685078150878e-05
C7_GOLDRATH_EFF_VS_MEMORY_CD8_TCELL_UP	195	Up	1.45021253047038e-07	1.0531779497034e-05
C6_CSR_LATE_UP.V1_UP	166	Up	1.46995846120267e-07	1.06295585991497e-05
C2_REN_ALVEOLAR_RHABDOMYOSARCOMA_DN	404	Up	1.48585293240764e-07	1.06987733911786e-05
C7_GSE17974_0H_VS_24H_IN_VITRO_ACT_CD4_TCELL_DN	192	Up	1.50869387458557e-07	1.08172072253654e-05
C2_RIZ_ERYTHROID_DIFFERENTIATION	73	Up	1.54614609114142e-07	1.10266141446058e-05
C2_REACTOME_MEIOTIC_RECOMBINATION	70	Up	1.55712514166683e-07	1.10266141446058e-05
C5_GO_PLASMA_LIPOPROTEIN_PARTICLE_CLEARANCE	20	Down	1.55744978462312e-07	1.10266141446058e-05
C7_GSE13547_2H_VS_12_H_ANTI_IGM_STIM_BCELL_DN	175	Up	1.59746482889272e-07	1.12627926540391e-05
C2_LINDGREN_BLADDER_CANCER_CLUSTER_3_UP	322	Up	1.60636223609152e-07	1.12785292103338e-05
H_HALLMARK_MITOTIC_SPINDLE	198	Up	1.64980760450651e-07	1.15357001966342e-05
C2_REACTOME_BILE_ACID_AND_BILE_SALT_METABOLISM	27	Down	1.66806787986722e-07	1.16153813149108e-05
C5_GO_NCRNA_METABOLIC_PROCESS	523	Up	1.70580488473572e-07	1.18294772354972e-05
C7_GSE25088_WT_VS_STAT6_KO_MACROPHAGE_IL4_STIM_DN	189	Up	1.77371509055494e-07	1.22502175703184e-05
C2_PID_ATR_PATHWAY	39	Up	1.79032138439229e-07	1.23146455875211e-05
C7_GSE17721_POLYIC_VS_PAM3CSK4_8H_BMDC_DN	192	Up	1.84083864606142e-07	1.26108626437269e-05
C5_GO_NCRNA_PROCESSING	378	Up	1.98548837251585e-07	1.35469551416696e-05
C5_GO_CYTOKINESIS	84	Up	2.11751250795697e-07	1.43897305811806e-05
C5_GO_COMPLEMENT_ACTIVATION_ALTERNATIVE_PATHWAY	13	Down	2.12692813467127e-07	1.4395900386709e-05
C5_GO_RIBOSOME_BIOGENESIS	297	Up	2.13989684364146e-07	1.44259739008993e-05
C7_GSE39110_DAY3_VS_DAY6_POST_IMMUNIZATION_CD8_TCELL_WITH_IL2_TREATMENT_UP	195	Up	2.15498129815013e-07	1.44700152960311e-05
C2_REACTOME_MITOTIC_PROMETAPHASE	85	Up	2.19485147592545e-07	1.46794789818714e-05
C2_SENESE_HDAC3_TARGETS_DN	512	Up	2.27215033137019e-07	1.51366361248484e-05
C2_SENESE_HDAC1_AND_HDAC2_TARGETS_DN	219	Up	2.30139864717626e-07	1.52713594152429e-05
C7_GSE7568_IL4_VS_IL4_AND_DEXAMETHASONE_TREATED_MACROPHAGE_UP	164	Up	2.40750516383344e-07	1.58731866012928e-05
C5_GO_CONDENSED_CHROMOSOME	191	Up	2.41085571569781e-07	1.58731866012928e-05
C5_GO_CELL_SUBSTRATE_JUNCTION	394	Up	2.42940038865832e-07	1.59332883629796e-05
C5_GO_DNA_REPLICATION	205	Up	2.48776765306814e-07	1.62530951573614e-05
C5_GO_NEGATIVE_REGULATION_OF_PROTEIN_COMPLEX_DISASSEMBLY	164	Up	2.53666495917685e-07	1.65088106823967e-05
C2_SCHAVOLT_TARGETS_OF_TP53_AND_TP63	16	Up	2.5567742310781e-07	1.65759297946638e-05
C2_GAVIN_FOXP3_TARGETS_CLUSTER_P6	89	Up	2.56764435209633e-07	1.65828664434435e-05
C5_GO_DNA_CONFORMATION_CHANGE	240	Up	2.63086905832456e-07	1.69265913824753e-05
C2_REACTOME_SIGNALING_BY_ROBO_RECEPTOR	28	Up	2.659463573359e-07	1.70457511836393e-05
C7_KAECH_DAY8_EFF_VS_DAY15_EFF_CD8_TCELL_UP	195	Up	2.67852604543482e-07	1.71031468735104e-05
C2_WEI_MYCN_TARGETS_WITH_E_BOX	776	Up	2.78963886101839e-07	1.77456688598843e-05
C7_GSE36476_CTRL_VS_TSST_ACT_40H_MEMORY_CD4_TCELL_OLD_DN	200	Up	2.88275932643245e-07	1.8269352270623e-05
C2_BURTON_ADIPOGENESIS_PEAK_AT_16HR	40	Up	2.92555504756896e-07	1.84521381844184e-05
C5_GO_MICROTUBULE_BASED_MOVEMENT	201	Up	2.93341124733086e-07	1.84521381844184e-05
C5_GO_REGULATION_OF_NUCLEAR_DIVISION	153	Up	2.9953786343983e-07	1.87721488417236e-05
C2_MOREAUX_B_LYMPHOCYTE_MATURATION_BY_TACI_DN	73	Up	3.07594858807175e-07	1.92059505751889e-05
C7_GSE5679_CTRL_VS_PPARG_LIGAND_ROSIGLITAZONE_TREATED_DC_UP	199	Up	3.16048976429587e-07	1.96612673903126e-05
C2_REACTOME_INITIAL_TRIGGERING_OF_COMPLEMENT	12	Down	3.21560193296112e-07	1.99308426035294e-05
C2_REACTOME_RNA_POL_I_TRANSCRIPTION	70	Up	3.24632041443e-07	2.00372434893079e-05
C7_GSE22886_NAIVE_CD4_TCELL_VS_48H_ACT_TH1_DN	194	Up	3.25645172245119e-07	2.00372434893079e-05
C2_WHITFIELD_CELL_CYCLE_G2	175	Up	3.29661972870636e-07	2.02109066773335e-05
C7_GSE33162_UNTREATED_VS_4H_LPS_STIM_HDAC3_KO_MACROPHAGE_UP	195	Up	3.35463401524607e-07	2.04923329140718e-05
C2_GRADE_COLON_AND_RECTAL_CANCER_UP	278	Up	3.4090070861449e-07	2.07495715484381e-05
C5_GO_ACYLGLYCEROL_HOMEOSTASIS	28	Down	3.63455389810514e-07	2.19849496738736e-05
C2_ACEVEDO_LIVER_CANCER_UP	954	Up	3.64730049793354e-07	2.19849496738736e-05
C7_GSE16451_CTRL_VS_WEST_EQUINE_ENC_VIRUS_IMMATURE_NEURON_CELL_LINE_DN	196	Up	3.65363705680549e-07	2.19849496738736e-05
C5_GO_PROTEIN_SUMOYLATION	115	Up	3.66768211720791e-07	2.19849496738736e-05
C5_GO_NUCLEAR_CHROMOSOME_SEGREGATION	223	Up	3.67693443514345e-07	2.19849496738736e-05
C3_TGCCAAR_NF1_Q6	1185	Up	3.69377826416489e-07	2.20078950732162e-05
C2_LI_WILMS_TUMOR_ANAPLASTIC_UP	19	Up	3.74047372410537e-07	2.220791434582e-05
C5_GO_ORGANELLE_FISSION	481	Up	3.80650780799635e-07	2.25209505661211e-05
C2_REACTOME_OLFACTORY_SIGNALING_PATHWAY	140	Down	3.92656170089548e-07	2.31379842969479e-05
C5_GO_MITOTIC_SPINDLE_ORGANIZATION	67	Up	3.94621042870325e-07	2.31379842969479e-05
C7_GSE43863_TH1_VS_LY6C_LOW_CXCR5NEG_EFFECTOR_CD4_TCELL_UP	194	Up	3.95182167828021e-07	2.31379842969479e-05
C2_KEGG_GLYCINE_SERINE_AND_THREONINE_METABOLISM	30	Down	4.11672252934209e-07	2.38763638635428e-05
C2_PID_MYC_ACTIV_PATHWAY	78	Up	4.11831897476832e-07	2.38763638635428e-05
C2_PENG_LEUCINE_DEPRIVATION_DN	183	Up	4.12026372445748e-07	2.38763638635428e-05
C2_BIOCARTA_MPR_PATHWAY	33	Up	4.13634625718779e-07	2.38877525658275e-05
C2_VANTVEER_BREAST_CANCER_METASTASIS_DN	117	Up	4.16499614812025e-07	2.39713944973955e-05
C2_TARTE_PLASMA_CELL_VS_PLASMABLAST_DN	305	Up	4.21905985024004e-07	2.41245886108816e-05
C2_NUYTTEN_EZH2_TARGETS_DN	1000	Up	4.220127787259e-07	2.41245886108816e-05
C7_GSE24634_TREG_VS_TCONV_POST_DAY7_IL4_CONVERSION_UP	191	Up	4.26573760865593e-07	2.43032141670259e-05
C2_TOYOTA_TARGETS_OF_MIR34B_AND_MIR34C	435	Up	4.39008199765311e-07	2.49277105645263e-05
C5_GO_HIGH_DENSITY_LIPOPROTEIN_PARTICLE	25	Down	4.41100519100057e-07	2.49627487748898e-05
C2_PUJANA_BREAST_CANCER_WITH_BRCA1_MUTATED_UP	56	Up	4.48319548860095e-07	2.52867169542056e-05
C2_LEE_LIVER_CANCER_E2F1_DN	63	Down	4.53233635072306e-07	2.54789579370714e-05
C5_GO_METAPHASE_PLATE_CONGRESSION	42	Up	4.63983808808706e-07	2.59969206253381e-05
C7_GSE21927_SPLEEN_C57BL6_VS_EL4_TUMOR_BALBC_MONOCYTES_DN	199	Up	4.77464720128208e-07	2.66639621428693e-05
C5_GO_CARTILAGE_DEVELOPMENT	130	Up	4.8877898196151e-07	2.72060169531931e-05
C7_GSE15624_CTRL_VS_6H_HALOFUGINONE_TREATED_CD4_TCELL_DN	157	Up	5.05962749286382e-07	2.80701497727045e-05
C5_GO_NEGATIVE_REGULATION_OF_CYTOSKELETON_ORGANIZATION	213	Up	5.1350591697745e-07	2.83955347097236e-05
C7_GSE3920_UNTREATED_VS_IFNB_TREATED_ENDOTHELIAL_CELL_DN	169	Up	5.15604836751161e-07	2.84187278262749e-05
C5_GO_KINETOCHORE	118	Up	5.23358692667346e-07	2.8752442982546e-05
C5_GO_REGULATION_OF_PROTEIN_ACTIVATION_CASCADE	34	Down	5.33727012498734e-07	2.91497567950738e-05
H_HALLMARK_BILE_ACID_METABOLISM	111	Down	5.34036085720281e-07	2.91497567950738e-05
C7_GSE13547_2H_VS_12_H_ANTI_IGM_STIM_BCELL_UP	168	Up	5.47187494418189e-07	2.97157711514535e-05
C5_GO_MICROTUBULE_CYTOSKELETON_ORGANIZATION	337	Up	5.49569148290081e-07	2.97157711514535e-05
C7_GOLDRATH_NAIVE_VS_EFF_CD8_TCELL_DN	191	Up	5.50681145726129e-07	2.97157711514535e-05
C2_CHICAS_RB1_TARGETS_GROWING	238	Up	5.51430302083588e-07	2.97157711514535e-05
C5_GO_MYELIN_SHEATH	161	Up	5.78596677673249e-07	3.10807440727271e-05
C5_GO_EARLY_ENDOSOME_MEMBRANE	106	Up	5.83044823679407e-07	3.12205742451875e-05
C5_GO_REGULATION_OF_PROTEIN_COMPLEX_DISASSEMBLY	211	Up	5.86170492113388e-07	3.12889302746077e-05
C5_GO_REGULATION_OF_CELL_CYCLE_PROCESS	532	Up	6.00490248623779e-07	3.19525015627766e-05
C5_GO_CHROMOSOME	831	Up	6.23776221512528e-07	3.30559985672948e-05
C7_GSE3982_NKCELL_VS_TH1_DN	190	Up	6.2513560318742e-07	3.30559985672948e-05
C2_MORI_EMU_MYC_LYMPHOMA_BY_ONSET_TIME_UP	109	Up	6.56005522970616e-07	3.4580278673476e-05
C5_GO_REGULATION_OF_DNA_REPLICATION	157	Up	6.69631815401983e-07	3.51889439391831e-05
C2_REACTOME_AXON_GUIDANCE	238	Up	6.81616176439123e-07	3.57078245248495e-05
C5_GO_NUCLEAR_CHROMOSOME_TELOMERIC_REGION	125	Up	7.01252563203666e-07	3.66231315492877e-05
C2_REACTOME_SYNTHESIS_OF_BILE_ACIDS_AND_BILE_SALTS	19	Down	7.11156052238067e-07	3.70260663382164e-05
C5_GO_CENTROSOME	480	Up	7.187532721993e-07	3.73068224505655e-05
C2_REACTOME_CHROMOSOME_MAINTENANCE	111	Up	7.40491611505684e-07	3.83176102699929e-05
C2_BIOCARTA_LECTIN_PATHWAY	11	Down	7.45541149510177e-07	3.84612859477491e-05
C5_GO_NEGATIVE_REGULATION_OF_CELL_DIVISION	54	Up	7.65132429821254e-07	3.93519934498646e-05
C2_MORI_PRE_BI_LYMPHOCYTE_UP	76	Up	7.85311543073331e-07	4.02674443040722e-05
C7_GSE22886_UNSTIM_VS_STIM_MEMORY_TCELL_DN	196	Up	8.01250987704574e-07	4.0921395353806e-05
C5_GO_DNA_INTEGRITY_CHECKPOINT	144	Up	8.02901912266627e-07	4.0921395353806e-05
C2_REACTOME_LIPOPROTEIN_METABOLISM	28	Down	8.05980934796736e-07	4.0954965158245e-05
C7_GSE3982_NKCELL_VS_TH2_DN	196	Up	8.10020760087099e-07	4.10370098246521e-05
C7_GSE24634_TEFF_VS_TCONV_DAY3_IN_CULTURE_UP	197	Up	8.24597471373285e-07	4.1650787501813e-05
C7_GSE26030_UNSTIM_VS_RESTIM_TH17_DAY15_POST_POLARIZATION_UP	169	Up	8.317150646455e-07	4.18852696692455e-05
C2_REACTOME_SYNTHESIS_OF_BILE_ACIDS_AND_BILE_SALTS_VIA_7ALPHA_HYDROXYCHOLESTEROL	15	Down	8.48794717830642e-07	4.26185620783747e-05
C5_GO_TRANSLATIONAL_INITIATION	137	Up	8.52022861157886e-07	4.26540793895047e-05
C5_GO_POSITIVE_REGULATION_OF_TELOMERE_MAINTENANCE	45	Up	8.58362672297072e-07	4.28447043597014e-05
C2_JOHNSTONE_PARVB_TARGETS_3_DN	889	Up	8.867590839484e-07	4.41319131161496e-05
C2_BILD_MYC_ONCOGENIC_SIGNATURE	196	Up	8.95625054151376e-07	4.44424385375233e-05
C7_GSE24671_BAKIMULC_VS_SENDAI_VIRUS_INFECTED_MOUSE_SPLENOCYTES_UP	191	Up	9.01448314867208e-07	4.46006050756375e-05
C2_REACTOME_TRANSCRIPTION	187	Up	9.11158882558432e-07	4.4949619392919e-05
C7_GSE9509_LPS_VS_LPS_AND_IL10_STIM_IL10_KO_MACROPHAGE_20MIN_DN	190	Up	9.18471746906447e-07	4.50600312742695e-05
C2_ZHANG_BREAST_CANCER_PROGENITORS_UP	423	Up	9.19817288485166e-07	4.50600312742695e-05
C5_GO_DNA_REPAIR	457	Up	9.21385900413525e-07	4.50600312742695e-05
C7_GSE23321_EFFECTOR_MEMORY_VS_NAIVE_CD8_TCELL_DN	190	Up	9.36643062296846e-07	4.56741707698125e-05
C2_KIM_WT1_TARGETS_DN	448	Up	9.50228980957545e-07	4.62035189275363e-05
C7_GSE37532_VISCERAL_ADIPOSE_TISSUE_VS_LN_DERIVED_PPARG_KO_TCONV_CD4_TCELL_UP	163	Up	9.82474710955351e-07	4.76345403555172e-05
C2_KEGG_METABOLISM_OF_XENOBIOTICS_BY_CYTOCHROME_P450	68	Down	9.99610613130684e-07	4.83268890993837e-05
C5_GO_REGULATION_OF_CELL_DIVISION	251	Up	1.00738073529211e-06	4.85637875267174e-05
C2_KAUFFMANN_DNA_REPAIR_GENES	221	Up	1.01328361664633e-06	4.86693568697176e-05
C7_GSE24574_NAIVE_VS_TCONV_CD4_TCELL_DN	198	Up	1.01532314727323e-06	4.86693568697176e-05
C2_MOREAUX_MULTIPLE_MYELOMA_BY_TACI_DN	172	Up	1.04009541836035e-06	4.97159733730946e-05
C5_GO_FATTY_ACID_BETA_OXIDATION	49	Down	1.04659722669381e-06	4.98858356982704e-05
C2_MUELLER_PLURINET	293	Up	1.05645594992549e-06	5.02143009232844e-05
C7_GSE3982_EOSINOPHIL_VS_TH2_DN	193	Up	1.06390673798352e-06	5.0426795275684e-05
C5_GO_REGULATION_OF_TELOMERE_MAINTENANCE_VIA_TELOMERE_LENGTHENING	50	Up	1.08578688899054e-06	5.13201115882933e-05
C5_GO_BENZENE_CONTAINING_COMPOUND_METABOLIC_PROCESS	24	Down	1.09272181395289e-06	5.15040273367599e-05
C7_GSE24634_TEFF_VS_TCONV_DAY5_IN_CULTURE_UP	196	Up	1.11180129281039e-06	5.22577490990127e-05
C7_GSE24634_NAIVE_CD4_TCELL_VS_DAY3_IL4_CONV_TREG_DN	196	Up	1.12210668492708e-06	5.25960310682854e-05
C7_GSE15271_CXCR4_POS_VS_NEG_GC_BCELL_UP	169	Up	1.12747651879083e-06	5.27017408134244e-05
C2_AGUIRRE_PANCREATIC_CANCER_COPY_NUMBER_UP	288	Up	1.13380842890185e-06	5.28517146706562e-05
C7_GSE9650_EFFECTOR_VS_MEMORY_CD8_TCELL_UP	191	Up	1.15612595200253e-06	5.37439759171284e-05
C2_PID_ATM_PATHWAY	34	Up	1.17355340500026e-06	5.44046497698888e-05
C5_GO_BILE_ACID_BIOSYNTHETIC_PROCESS	20	Down	1.18216797401371e-06	5.46542740117103e-05
C7_GSE7852_LN_VS_THYMUS_TCONV_DN	199	Up	1.19986993165544e-06	5.53215234701407e-05
C5_GO_NUCLEAR_CHROMOSOME	489	Up	1.21179895993301e-06	5.57197016332239e-05
C7_GSE3982_MEMORY_CD4_TCELL_VS_TH2_DN	196	Up	1.23505454734563e-06	5.6635116519337e-05
C2_KARLSSON_TGFB1_TARGETS_UP	124	Up	1.2398545725312e-06	5.67015654643254e-05
C5_GO_RRNA_METABOLIC_PROCESS	247	Up	1.25665624445501e-06	5.7315041273378e-05
C5_GO_CHROMOSOME_ORGANIZATION	945	Up	1.29352582236467e-06	5.88380388178295e-05
C5_GO_REGULATION_OF_TELOMERE_MAINTENANCE	65	Up	1.29723396882193e-06	5.88485147089434e-05
C7_GSE24634_NAIVE_CD4_TCELL_VS_DAY5_IL4_CONV_TREG_DN	199	Up	1.30690979305627e-06	5.9128932107768e-05
C7_GSE40274_CTRL_VS_FOXP3_TRANSDUCED_ACTIVATED_CD4_TCELL_UP	197	Up	1.31527162497644e-06	5.92456212975189e-05
C6_CORDENONSI_YAP_CONSERVED_SIGNATURE	57	Up	1.31649155533758e-06	5.92456212975189e-05
C7_GSE28726_ACT_CD4_TCELL_VS_ACT_VA24NEG_NKTCELL_UP	198	Up	1.33133553246477e-06	5.97547176255608e-05
C7_GSE2405_S_AUREUS_VS_UNTREATED_NEUTROPHIL_DN	186	Up	1.34292554702653e-06	6.01154581514176e-05
C5_GO_CONDENSED_CHROMOSOME_CENTROMERIC_REGION	100	Up	1.34691107178963e-06	6.01347816510615e-05
C7_GSE1460_INTRATHYMIC_T_PROGENITOR_VS_NAIVE_CD4_TCELL_CORD_BLOOD_UP	201	Up	1.38044706989943e-06	6.14698549204425e-05
C5_GO_NEGATIVE_REGULATION_OF_ORGANELLE_ORGANIZATION	371	Up	1.39111188387888e-06	6.17821632207732e-05
C5_GO_NEGATIVE_REGULATION_OF_CELL_CYCLE_PROCESS	203	Up	1.40466391875304e-06	6.21437832891542e-05
C5_GO_DNA_PACKAGING	162	Up	1.40858497773618e-06	6.21437832891542e-05
C7_GSE3920_UNTREATED_VS_IFNA_TREATED_FIBROBLAST_DN	197	Up	1.41027201601768e-06	6.21437832891542e-05
C5_GO_DNA_DEPENDENT_DNA_REPLICATION	99	Up	1.41734950335286e-06	6.22624682635283e-05
C5_GO_MITOTIC_CYTOKINESIS	31	Up	1.42035913167628e-06	6.22624682635283e-05
C2_CHANG_CORE_SERUM_RESPONSE_UP	209	Up	1.42400420885204e-06	6.22624682635283e-05
C5_GO_RIBONUCLEOPROTEIN_COMPLEX_BIOGENESIS	427	Up	1.43913422835531e-06	6.26032420329404e-05
C7_GSE42088_UNINF_VS_LEISHMANIA_INF_DC_24H_DN	190	Up	1.43919751497038e-06	6.26032420329404e-05
C5_GO_REGULATION_OF_ORGANELLE_ORGANIZATION	1124	Up	1.46065043719897e-06	6.3373502686779e-05
C2_REACTOME_MEIOSIS	97	Up	1.46823992528046e-06	6.35398664339402e-05
C5_GO_MICROTUBULE_CYTOSKELETON	1042	Up	1.47961730433512e-06	6.38688887924863e-05
C5_GO_REGULATION_OF_SIGNAL_TRANSDUCTION_BY_P53_CLASS_MEDIATOR	160	Up	1.49793595482886e-06	6.42490071359354e-05
C7_GSE42021_TREG_VS_TCONV_PLN_DN	192	Up	1.49794163644173e-06	6.42490071359354e-05
C5_GO_CONDENSED_CHROMOSOME_OUTER_KINETOCHORE	12	Up	1.49981430286003e-06	6.42490071359354e-05
C5_GO_PROTEIN_DNA_COMPLEX_SUBUNIT_ORGANIZATION	201	Up	1.50611985703805e-06	6.43561972245981e-05
C7_GSE12392_CD8A_POS_VS_NEG_SPLEEN_DC_DN	192	Up	1.52283418468567e-06	6.49064917860612e-05
C7_GSE36826_WT_VS_IL1R_KO_SKIN_STAPH_AUREUS_INF_UP	197	Up	1.57067326090507e-06	6.6656505214643e-05
C7_GSE9988_LOW_LPS_VS_CTRL_TREATED_MONOCYTE_DN	197	Up	1.57303321747964e-06	6.6656505214643e-05
C5_GO_DNA_METABOLIC_PROCESS	717	Up	1.57571077866894e-06	6.6656505214643e-05
C2_MOOTHA_FFA_OXYDATION	22	Down	1.59170287612132e-06	6.7165098171693e-05
C2_RAGHAVACHARI_PLATELET_SPECIFIC_GENES	67	Up	1.61747547199724e-06	6.80828419444409e-05
C5_GO_TRNA_METABOLIC_PROCESS	175	Up	1.64097544614047e-06	6.89006092410494e-05
C7_GSE23568_ID3_KO_VS_WT_CD8_TCELL_UP	194	Up	1.6645503610972e-06	6.97174669805092e-05
C5_GO_REGULATION_OF_CELL_CYCLE_PHASE_TRANSITION	315	Up	1.69110741367618e-06	7.0641660535729e-05
C5_GO_METHYLTRANSFERASE_COMPLEX	89	Up	1.69496567445813e-06	7.0641660535729e-05
C7_GSE14415_INDUCED_TREG_VS_FAILED_INDUCED_TREG_UP	180	Up	1.71217779751167e-06	7.10834992886315e-05
C7_GSE41176_WT_VS_TAK1_KO_ANTI_IGM_STIM_BCELL_3H_DN	193	Up	1.71396889721421e-06	7.10834992886315e-05
C5_GO_REGULATION_OF_CYTOSKELETON_ORGANIZATION	479	Up	1.72504898200066e-06	7.13681022602277e-05
C7_GSE40274_CTRL_VS_FOXP3_AND_XBP1_TRANSDUCED_ACTIVATED_CD4_TCELL_UP	153	Up	1.73101951910951e-06	7.14404421532977e-05
C5_GO_REGULATION_OF_CELL_CYCLE	907	Up	1.75972197136625e-06	7.2448310164205e-05
C2_KEGG_PPAR_SIGNALING_PATHWAY	66	Down	1.76926408018192e-06	7.26643628659183e-05
C2_SERVITJA_LIVER_HNF1A_TARGETS_DN	153	Down	1.78640408123566e-06	7.31605861827408e-05
C2_KAPOSI_LIVER_CANCER_MET_UP	18	Up	1.79422766338778e-06	7.31605861827408e-05
C5_GO_PROTEIN_TARGETING_TO_MEMBRANE	150	Up	1.79431731374254e-06	7.31605861827408e-05
C2_KRIEG_HYPOXIA_NOT_VIA_KDM3A	722	Up	1.82033206181884e-06	7.40428817741263e-05
C2_KEGG_PRIMARY_BILE_ACID_BIOSYNTHESIS	16	Down	1.84197379461846e-06	7.47434977907411e-05
C7_GSE22886_NEUTROPHIL_VS_DC_DN	199	Up	1.85445817570827e-06	7.50700640936834e-05
C2_DANG_MYC_TARGETS_UP	139	Up	1.88441362066977e-06	7.61006273874778e-05
C2_CASORELLI_ACUTE_PROMYELOCYTIC_LEUKEMIA_DN	650	Up	1.88949463558046e-06	7.61056884322988e-05
C2_SANSOM_APC_TARGETS_REQUIRE_MYC	201	Up	1.89353435553441e-06	7.61056884322988e-05
C6_E2F1_UP.V1_UP	183	Up	1.90779674732092e-06	7.64972245531217e-05
C5_GO_MICROTUBULE_ASSOCIATED_COMPLEX	142	Up	1.94286097535938e-06	7.77190320663263e-05
C7_GSE3982_MEMORY_CD4_TCELL_VS_TH1_DN	195	Up	2.00049502950643e-06	7.98357933827319e-05
C7_GSE3982_EOSINOPHIL_VS_MAST_CELL_DN	190	Up	2.01427689100923e-06	8.01966571123933e-05
C2_YAO_TEMPORAL_RESPONSE_TO_PROGESTERONE_CLUSTER_14	140	Up	2.13002144818701e-06	8.46058519360853e-05
C7_GSE15930_NAIVE_VS_24H_IN_VITRO_STIM_IL12_CD8_TCELL_DN	197	Up	2.18387757382941e-06	8.65419026387996e-05
C5_GO_TRIGLYCERIDE_RICH_LIPOPROTEIN_PARTICLE	19	Down	2.19917124212239e-06	8.67245175238072e-05
C2_ACEVEDO_LIVER_CANCER_WITH_H3K9ME3_DN	108	Up	2.2025380877282e-06	8.67245175238072e-05
C5_GO_SPINDLE_POLE	125	Up	2.20386162373601e-06	8.67245175238072e-05
C2_BIOCARTA_RHO_PATHWAY	30	Up	2.22925751220677e-06	8.75203395917652e-05
C5_GO_CHONDROCYTE_DIFFERENTIATION	55	Up	2.25745407258178e-06	8.84221767642506e-05
C5_GO_NEGATIVE_REGULATION_OF_CELL_CYCLE_PHASE_TRANSITION	142	Up	2.27107445648684e-06	8.85696298557391e-05
C7_GSE15930_NAIVE_VS_24H_IN_VITRO_STIM_CD8_TCELL_DN	197	Up	2.27168721454942e-06	8.85696298557391e-05
C3_CAGCTTT_MIR320	251	Up	2.33196990863727e-06	9.07109490208073e-05
C2_JOHANSSON_GLIOMAGENESIS_BY_PDGFB_UP	56	Up	2.39933326549735e-06	9.31172435446805e-05
C2_HSIAO_HOUSEKEEPING_GENES	384	Up	2.40518768573902e-06	9.31308485821281e-05
C2_LEE_LIVER_CANCER_MYC_TGFA_DN	64	Down	2.42559888305707e-06	9.36480071128993e-05
C2_MALONEY_RESPONSE_TO_17AAG_DN	78	Up	2.42961261879102e-06	9.36480071128993e-05
C2_PID_P53_DOWNSTREAM_PATHWAY	134	Up	2.43917404439393e-06	9.38028727390674e-05
C7_GSE20727_CTRL_VS_ROS_INH_AND_DNFB_ALLERGEN_TREATED_DC_DN	190	Up	2.50599775681549e-06	9.6154167898129e-05
C2_SASAKI_ADULT_T_CELL_LEUKEMIA	167	Up	2.55104208585611e-06	9.76610478162246e-05
C7_GSE24634_TREG_VS_TCONV_POST_DAY3_IL4_CONVERSION_UP	195	Up	2.590991189804e-06	9.8966505468789e-05
C7_GSE23114_PERITONEAL_CAVITY_B1A_BCELL_VS_SPLEEN_BCELL_DN	199	Up	2.62363690981545e-06	9.99877480878092e-05
C2_REACTOME_MITOTIC_G2_G2_M_PHASES	77	Up	2.67604435383817e-06	0.000101755834856844
C7_GSE22601_DOUBLE_POSITIVE_VS_CD4_SINGLE_POSITIVE_THYMOCYTE_DN	198	Up	2.68883723529726e-06	0.000102013037799249
C5_GO_AMINE_CATABOLIC_PROCESS	21	Down	2.76737410766281e-06	0.000104749503066697
C5_GO_POSITIVE_REGULATION_OF_TELOMERE_MAINTENANCE_VIA_TELOMERE_LENGTHENING	33	Up	2.77334539175464e-06	0.000104749503066697
C2_PID_PLK1_PATHWAY	46	Up	2.8119026410984e-06	0.000105969275256183
C2_FOURNIER_ACINAR_DEVELOPMENT_LATE_DN	21	Up	2.89810684103212e-06	0.000108975257460232
C2_LEE_LIVER_CANCER_ACOX1_DN	63	Down	2.9502522506255e-06	0.000110690062822248
C2_REACTOME_RNA_POL_I_PROMOTER_OPENING	47	Up	2.99556492450423e-06	0.000112141491344106
C5_GO_RESPONSE_TO_IONIZING_RADIATION	143	Up	3.01420962459021e-06	0.000112590377610797
C2_RICKMAN_TUMOR_DIFFERENTIATED_WELL_VS_POORLY_DN	366	Up	3.02355791559073e-06	0.000112690800638129
C5_GO_CELLULAR_RESPONSE_TO_DNA_DAMAGE_STIMULUS	689	Up	3.03712433176983e-06	0.000112947650149181
C5_GO_ODORANT_BINDING	27	Down	3.06142389150852e-06	0.000113601652781175
C2_CREIGHTON_ENDOCRINE_THERAPY_RESISTANCE_1	507	Up	3.14475920693836e-06	0.000116438666390819
C2_PID_INTEGRIN4_PATHWAY	11	Up	3.16295921645941e-06	0.000116856840396746
C5_GO_POSITIVE_REGULATION_OF_STEROID_METABOLIC_PROCESS	22	Down	3.18595981602275e-06	0.00011732331632502
C5_GO_AROMATIC_AMINO_ACID_FAMILY_METABOLIC_PROCESS	27	Down	3.18945248563968e-06	0.00011732331632502
C5_GO_DOUBLE_STRAND_BREAK_REPAIR	160	Up	3.22228089631746e-06	0.000118273785350516
C5_GO_SENSORY_PERCEPTION_OF_CHEMICAL_STIMULUS	237	Down	3.26103400041583e-06	0.000119437134894018
C5_GO_CHROMOSOME_TELOMERIC_REGION	154	Up	3.32454901012861e-06	0.000121500418575348
C5_GO_MICROBODY_LUMEN	45	Down	3.33272189349272e-06	0.000121536610258169
C2_WINTER_HYPOXIA_UP	91	Up	3.3702733784613e-06	0.000122523341800133
C3_E2F4DP1_01	228	Up	3.37426140765096e-06	0.000122523341800133
C2_GRUETZMANN_PANCREATIC_CANCER_UP	354	Up	3.44729359853905e-06	0.000124907184113232
C2_AMIT_EGF_RESPONSE_480_HELA	157	Up	3.45918645895216e-06	0.000125070286478482
C5_GO_REGULATION_OF_DNA_METABOLIC_PROCESS	326	Up	3.54307581989838e-06	0.000127830247224948
C7_GSE45365_HEALTHY_VS_MCMV_INFECTION_CD11B_DC_DN	173	Up	3.56341381246007e-06	0.000128290478980078
C2_BIOCARTA_CELLCYCLE_PATHWAY	23	Up	3.5726057509485e-06	0.000128348326776645
C5_GO_SPINDLE_LOCALIZATION	37	Up	3.58045258662312e-06	0.000128357708089512
C2_VERNELL_RETINOBLASTOMA_PATHWAY_UP	70	Up	3.61385747982875e-06	0.000129281358173747
C5_GO_NUCLEOLUS	821	Up	3.69288048819518e-06	0.000131829600718883
C7_GSE25088_WT_VS_STAT6_KO_MACROPHAGE_DN	187	Up	3.8105259915467e-06	0.000135742969058867
C2_EPPERT_PROGENITOR	133	Up	3.83170851866024e-06	0.000136144617118226
C5_GO_CHYLOMICRON	13	Down	3.83789269933181e-06	0.000136144617118226
C5_GO_POLY_A_RNA_BINDING	1149	Up	3.88388384297649e-06	0.000137487862985366
C5_GO_ESTABLISHMENT_OF_PROTEIN_LOCALIZATION_TO_MEMBRANE	255	Up	3.92210878935778e-06	0.00013847802796552
C5_GO_CENTROMERE_COMPLEX_ASSEMBLY	47	Up	3.9282225296052e-06	0.00013847802796552
C5_GO_CILIARY_TIP	43	Up	3.97045696671207e-06	0.000139675888427723
C7_GSE19888_ADENOSINE_A3R_ACT_VS_A3R_ACT_WITH_A3R_INH_PRETREATMENT_IN_MAST_CELL_UP	189	Up	3.99122609553009e-06	0.000140115221498889
C7_GSE14000_UNSTIM_VS_16H_LPS_DC_UP	189	Up	4.0045145192676e-06	0.000140290662899642
C2_WARTERS_RESPONSE_TO_IR_SKIN	75	Up	4.18442685172535e-06	0.000146290675119927
C7_GSE23695_CD57_POS_VS_NEG_NK_CELL_UP	197	Up	4.19656829851255e-06	0.000146412643668311
C7_GSE42021_CD24HI_VS_CD24LOW_TCONV_THYMUS_UP	196	Up	4.20708596238406e-06	0.000146477575245886
C5_GO_MICROTUBULE_ORGANIZING_CENTER	614	Up	4.23013799623091e-06	0.000146977751610314
C2_PID_P73PATHWAY	78	Up	4.23926279542317e-06	0.000146992962625729
C7_GSE40274_FOXP3_VS_FOXP3_AND_EOS_TRANSDUCED_ACTIVATED_CD4_TCELL_DN	193	Up	4.25099953720103e-06	0.000147098493188095
C5_GO_POSITIVE_REGULATION_OF_DNA_REPLICATION	84	Up	4.28843664392019e-06	0.00014802823752087
C7_GSE15930_NAIVE_VS_24H_IN_VITRO_STIM_INFAB_CD8_TCELL_DN	196	Up	4.29536461336488e-06	0.00014802823752087
C5_GO_NEGATIVE_REGULATION_OF_CELL_CYCLE_G1_S_PHASE_TRANSITION	95	Up	4.32698787790734e-06	0.000148814963174939
C5_GO_SMALL_MOLECULE_CATABOLIC_PROCESS	313	Down	4.37030469671226e-06	0.000149999849438272
C5_GO_CELLULAR_MACROMOLECULE_LOCALIZATION	1203	Up	4.45362907052182e-06	0.000152550318830566
C2_REACTOME_G1_S_TRANSITION	106	Up	4.52358218147756e-06	0.00015463340220764
C7_GSE42021_TCONV_PLN_VS_TREG_PRECURSORS_THYMUS_UP	194	Up	4.57426692779538e-06	0.000156050747349245
C2_REACTOME_CELL_CYCLE_CHECKPOINTS	111	Up	4.58932705808999e-06	0.0001562495033198
C2_REACTOME_ACTIVATION_OF_ATR_IN_RESPONSE_TO_REPLICATION_STRESS	35	Up	4.61344627076625e-06	0.000156755269774369
C7_GSE21546_ELK1_KO_VS_SAP1A_KO_AND_ELK1_KO_DP_THYMOCYTES_DN	190	Up	4.63612103031738e-06	0.000157210027963929
C2_ZAMORA_NOS2_TARGETS_UP	68	Up	4.72006062211653e-06	0.000159736291573667
C7_GSE28726_NAIVE_VS_ACTIVATED_CD4_TCELL_DN	192	Up	4.7512906194069e-06	0.000160472232676615
C7_GSE21546_UNSTIM_VS_ANTI_CD3_STIM_DP_THYMOCYTES_DN	191	Up	4.77465544356391e-06	0.00016094012900507
C5_GO_BILE_ACID_METABOLIC_PROCESS	34	Down	4.90102602434556e-06	0.000164871294946225
C2_RHEIN_ALL_GLUCOCORTICOID_THERAPY_DN	359	Up	5.02542444273524e-06	0.000168720648800641
C5_GO_REGULATION_OF_CHROMOSOME_SEGREGATION	83	Up	5.04179863399577e-06	0.000168935197397708
C7_GSE22432_MULTIPOTENT_VS_COMMON_DC_PROGENITOR_UP	192	Up	5.19359304913211e-06	0.000173677446609416
C2_REACTOME_FORMATION_OF_TUBULIN_FOLDING_INTERMEDIATES_BY_CCT_TRIC	20	Up	5.23456163785225e-06	0.000174702204090923
C2_ALCALA_APOPTOSIS	85	Up	5.25262967852806e-06	0.000174960131477113
C2_KIM_ALL_DISORDERS_OLIGODENDROCYTE_NUMBER_CORR_UP	731	Up	5.29030257198786e-06	0.000175868781572901
C2_REACTOME_LOSS_OF_NLP_FROM_MITOTIC_CENTROSOMES	55	Up	5.32190969257879e-06	0.000176241357818594
C7_GSE42088_UNINF_VS_LEISHMANIA_INF_DC_4H_UP	195	Up	5.32234110544894e-06	0.000176241357818594
C2_WHITFIELD_CELL_CYCLE_G2_M	212	Up	5.33408154997309e-06	0.000176285144349794
C5_GO_LIPID_HOMEOSTASIS	106	Down	5.37161075470046e-06	0.000177179387096075
C2_KEGG_OLFACTORY_TRANSDUCTION	185	Down	5.40332899903212e-06	0.000177878852125725
C5_GO_PROTEIN_LIPID_COMPLEX_SUBUNIT_ORGANIZATION	35	Down	5.44032155378979e-06	0.000178428276358161
C2_PENG_RAPAMYCIN_RESPONSE_DN	240	Up	5.44110812604522e-06	0.000178428276358161
C7_GSE3982_CENT_MEMORY_CD4_TCELL_VS_TH1_DN	193	Up	5.59936657264066e-06	0.000183262827419057
C5_GO_LOW_DENSITY_LIPOPROTEIN_PARTICLE_REMODELING	10	Down	5.61691435045106e-06	0.000183482254293402
C5_GO_RNA_BINDING	1529	Up	5.65028411750821e-06	0.000184216681218413
C2_AMIT_SERUM_RESPONSE_480_MCF10A	36	Up	5.76029849679196e-06	0.000187442328585032
C2_SCIAN_CELL_CYCLE_TARGETS_OF_TP53_AND_TP73_DN	22	Up	5.81231694768436e-06	0.000188772005895906
C5_GO_SPINDLE_ASSEMBLY	68	Up	5.88886601586727e-06	0.00019089176600477
C7_GSE37532_TREG_VS_TCONV_CD4_TCELL_FROM_VISCERAL_ADIPOSE_TISSUE_DN	160	Up	5.91209426787289e-06	0.000191278292746993
C2_STEIN_ESRRA_TARGETS	522	Up	5.93816543480056e-06	0.000191755147561565
C2_DOUGLAS_BMI1_TARGETS_UP	540	Up	5.96640687492222e-06	0.000192300134724874
C2_TIEN_INTESTINE_PROBIOTICS_24HR_UP	554	Up	6.08521191358103e-06	0.000195756408345446
C2_WARTERS_IR_RESPONSE_5GY	43	Up	6.1524650551253e-06	0.00019754432864853
C2_SMID_BREAST_CANCER_BASAL_UP	589	Up	6.20576245771179e-06	0.000198468209113325
C2_REACTOME_TRANSLATION	139	Up	6.21468943349267e-06	0.000198468209113325
C7_GSE15930_NAIVE_VS_72H_IN_VITRO_STIM_IFNAB_CD8_TCELL_DN	199	Up	6.21642638319617e-06	0.000198468209113325
C7_GSE33162_UNTREATED_VS_4H_LPS_STIM_HDAC3_KO_MACROPHAGE_DN	195	Up	6.25289119705044e-06	0.000198905217860852
C7_GSE3982_NEUTROPHIL_VS_TH1_DN	194	Up	6.2536242480925e-06	0.000198905217860852
C5_GO_NEGATIVE_REGULATION_OF_CELL_CYCLE	412	Up	6.28005202768617e-06	0.000199371032571253
C2_GNATENKO_PLATELET_SIGNATURE	42	Up	6.32535668749271e-06	0.00020043325938027
C2_SASSON_RESPONSE_TO_GONADOTROPHINS_DN	88	Up	6.36513116826604e-06	0.000201316606538747
C2_KIM_BIPOLAR_DISORDER_OLIGODENDROCYTE_DENSITY_CORR_UP	668	Up	6.47599622373735e-06	0.000204440918100485
C5_GO_REGULATION_OF_CELLULAR_PROTEIN_LOCALIZATION	525	Up	6.51886920628824e-06	0.000205411146814904
C7_GSE18791_CTRL_VS_NEWCASTLE_VIRUS_DC_4H_UP	193	Up	6.56233039339651e-06	0.000206396268748443
C2_GEORGES_TARGETS_OF_MIR192_AND_MIR215	869	Up	6.67753644057228e-06	0.000209630044732697
C2_CHIANG_LIVER_CANCER_SUBCLASS_POLYSOMY7_UP	71	Down	6.74442218876961e-06	0.000211337718252168
C5_GO_ATP_DEPENDENT_CHROMATIN_REMODELING	72	Up	6.7665144543059e-06	0.000211638061148448
C2_BUYTAERT_PHOTODYNAMIC_THERAPY_STRESS_DN	626	Up	6.84988361830554e-06	0.000213850333404701
C7_GSE21670_UNTREATED_VS_IL6_TREATED_STAT3_KO_CD4_TCELL_DN	194	Up	6.98740844269237e-06	0.000217412473270652
C7_GSE7460_CD8_TCELL_VS_TREG_ACT_DN	195	Up	6.98968060157406e-06	0.000217412473270652
C3_E2F1_Q6	226	Up	7.04268083899942e-06	0.000218483084203153
C2_REACTOME_G2_M_CHECKPOINTS	41	Up	7.04992399828152e-06	0.000218483084203153
C7_GSE3039_NKT_CELL_VS_B1_BCELL_DN	197	Up	7.09840079426726e-06	0.000219583253820469
C7_GSE30971_WBP7_HET_VS_KO_MACROPHAGE_4H_LPS_STIM_UP	188	Up	7.15403561906859e-06	0.000220900431953028
C2_BENPORATH_MYC_MAX_TARGETS	757	Up	7.19289759156818e-06	0.000221519129441413
C7_GSE22919_RESTING_VS_IL2_IL12_IL15_STIM_NK_CELL_UP	193	Up	7.21307178349782e-06	0.000221519129441413
C2_PID_TAP63_PATHWAY	54	Up	7.21334674795927e-06	0.000221519129441413
C2_GRADE_COLON_CANCER_UP	830	Up	7.27740014305259e-06	0.000222764056190142
C2_MODY_HIPPOCAMPUS_PRENATAL	39	Up	7.28636650534508e-06	0.000222764056190142
C5_GO_MITOTIC_DNA_INTEGRITY_CHECKPOINT	98	Up	7.29338024521829e-06	0.000222764056190142
C2_KEGG_SMALL_CELL_LUNG_CANCER	84	Up	7.30700850387912e-06	0.000222778181791241
C2_HUANG_DASATINIB_RESISTANCE_UP	80	Up	7.33754030901474e-06	0.000223033063022042
C7_GSE15330_HSC_VS_LYMPHOID_PRIMED_MULTIPOTENT_PROGENITOR_DN	177	Up	7.34173016389558e-06	0.000223033063022042
C5_GO_SISTER_CHROMATID_COHESION	109	Up	7.45241830340438e-06	0.000225989910594813
C7_GSE22886_NAIVE_CD4_TCELL_VS_12H_ACT_TH2_DN	198	Up	7.49667519200986e-06	0.000226812114630331
C7_GSE17974_1.5H_VS_72H_IL4_AND_ANTI_IL12_ACT_CD4_TCELL_DN	191	Up	7.50634029862214e-06	0.000226812114630331
C2_REACTOME_3_UTR_MEDIATED_TRANSLATIONAL_REGULATION	100	Up	7.52843150732401e-06	0.000227074134644259
C2_SASSON_RESPONSE_TO_FORSKOLIN_DN	89	Up	7.56121951841302e-06	0.000227657287315065
C2_MORI_MATURE_B_LYMPHOCYTE_DN	75	Up	7.63212733985834e-06	0.000229384061665618
C2_KAUFFMANN_DNA_REPLICATION_GENES	143	Up	7.77255470340228e-06	0.000233190422227429
C2_IIZUKA_LIVER_CANCER_PROGRESSION_G2_G3_UP	28	Down	7.8112127984541e-06	0.000233935454447154
C7_GSE15930_NAIVE_VS_72H_IN_VITRO_STIM_TRICHOSTATINA_CD8_TCELL_DN	198	Up	7.87029229674519e-06	0.000235153683730747
C2_REACTOME_INFLUENZA_LIFE_CYCLE	130	Up	7.87968433752932e-06	0.000235153683730747
C7_GSE40068_BCL6_POS_VS_NEG_CXCR5_POS_TFH_UP	196	Up	7.94524839277834e-06	0.00023669286629261
C7_GSE3982_MAST_CELL_VS_NKCELL_UP	196	Up	7.97651496360035e-06	0.000237206695428966
C1_chr7p21	33	Up	8.00431351915657e-06	0.000237615770276576
C7_GSE10240_CTRL_VS_IL17_AND_IL22_STIM_PRIMARY_BRONCHIAL_EPITHELIAL_CELLS_UP	197	Up	8.09643550565628e-06	0.000239929571263065
C2_ALONSO_METASTASIS_UP	194	Up	8.11685020990348e-06	0.000239976275763212
C7_GSE19888_CTRL_VS_A3R_INHIBITOR_TREATED_MAST_CELL_UP	194	Up	8.12637586503875e-06	0.000239976275763212
C2_REACTOME_L1CAM_INTERACTIONS	83	Up	8.15063861251039e-06	0.000240273442443011
C5_GO_AP_TYPE_MEMBRANE_COAT_ADAPTOR_COMPLEX	40	Up	8.24224312036104e-06	0.000242551297112398
C2_ZHENG_GLIOBLASTOMA_PLASTICITY_UP	243	Up	8.34561413338949e-06	0.000245166904081742
C7_GSE24726_WT_VS_E2-2_KO_PDC_DAY6_POST_DELETION_UP	197	Up	8.39181693299725e-06	0.00024602066189942
C5_GO_HISTONE_METHYLTRANSFERASE_COMPLEX	70	Up	8.40375524956354e-06	0.00024602066189942
C2_REACTOME_CREATION_OF_C4_AND_C2_ACTIVATORS	8	Down	8.49461257501031e-06	0.000248251017930483
C5_GO_DNA_GEOMETRIC_CHANGE	80	Up	8.65687514707265e-06	0.000252556869592442
C7_GSE10239_NAIVE_VS_DAY4.5_EFF_CD8_TCELL_DN	196	Up	8.72502213820183e-06	0.000254106883993998
C5_GO_DNA_REPLICATION_INDEPENDENT_NUCLEOSOME_ORGANIZATION	52	Up	8.76678413869509e-06	0.000254884457750618
C2_BENPORATH_NANOG_TARGETS	967	Up	8.87107106056942e-06	0.00025747408819193
C2_WANG_RESPONSE_TO_GSK3_INHIBITOR_SB216763_DN	353	Up	9.21639615620191e-06	0.000267038766025843
C7_GSE9988_ANTI_TREM1_AND_LPS_VS_CTRL_TREATED_MONOCYTES_DN	196	Up	9.2393162965908e-06	0.000267245249666005
C5_GO_CILIUM_MORPHOGENESIS	200	Up	9.31976266845945e-06	0.000269112123059731
C5_GO_DNA_PACKAGING_COMPLEX	81	Up	9.33984447634085e-06	0.000269232552613566
C7_GSE10239_NAIVE_VS_KLRG1HIGH_EFF_CD8_TCELL_DN	198	Up	9.40106986131884e-06	0.000270536569937714
C2_REACTOME_NONSENSE_MEDIATED_DECAY_ENHANCED_BY_THE_EXON_JUNCTION_COMPLEX	102	Up	9.48592040333299e-06	0.000272514871213578
C2_LE_SKI_TARGETS_UP	17	Up	9.54782535337677e-06	0.000273828394583878
C5_GO_CELL_PROJECTION_ASSEMBLY	258	Up	9.57165239836439e-06	0.000273860374388144
C2_SMID_BREAST_CANCER_LUMINAL_A_DN	17	Up	9.58130971206083e-06	0.000273860374388144
C2_GEORGES_CELL_CYCLE_MIR192_TARGETS	61	Up	9.63531354347522e-06	0.000274939528615757
C5_GO_NEGATIVE_REGULATION_OF_CELLULAR_PROTEIN_CATABOLIC_PROCESS	63	Up	9.7611343993626e-06	0.00027806086729228
C7_GSE12845_NAIVE_VS_PRE_GC_TONSIL_BCELL_DN	199	Up	9.79120300398057e-06	0.000278448648790513
C5_GO_CHONDROCYTE_DEVELOPMENT	21	Up	1.00315598745789e-05	0.000284805410466022
C7_GSE18791_CTRL_VS_NEWCASTLE_VIRUS_DC_8H_UP	197	Up	1.01016448150375e-05	0.00028631479382789
C7_GSE18893_CTRL_VS_TNF_TREATED_TCONV_2H_DN	199	Up	1.01400285711671e-05	0.000286922112797189
C5_GO_PROTON_TRANSPORTING_TWO_SECTOR_ATPASE_COMPLEX	45	Up	1.02367967972182e-05	0.000289176692163154
C7_GSE15930_NAIVE_VS_72H_IN_VITRO_STIM_CD8_TCELL_DN	197	Up	1.02589856356889e-05	0.000289320493235821
C5_GO_POSITIVE_REGULATION_OF_CELL_CYCLE_PROCESS	232	Up	1.0432012493154e-05	0.000293710621292276
C5_GO_CHROMATIN_ORGANIZATION	609	Up	1.0465498499414e-05	0.000294163953668745
C2_SENESE_HDAC1_TARGETS_UP	438	Up	1.05021206770122e-05	0.000294703787687768
C5_GO_PIGMENT_GRANULE	101	Up	1.05384201061149e-05	0.000295232792409884
C5_GO_CYTOSKELETON_DEPENDENT_INTRACELLULAR_TRANSPORT	115	Up	1.05749184052402e-05	0.00029576561047119
C2_REACTOME_TELOMERE_MAINTENANCE	69	Up	1.06496646241284e-05	0.000297209822148649
C2_LEE_LIVER_CANCER_MYC_DN	62	Down	1.06616844184286e-05	0.000297209822148649
C1_chr15q22	79	Up	1.07198693943326e-05	0.000298340312535364
C7_GSE13547_2H_VS_12_H_ANTI_IGM_STIM_ZFX_KO_BCELL_DN	164	Up	1.09380025629191e-05	0.00030391123377201
C7_GSE25146_UNSTIM_VS_HELIOBACTER_PYLORI_LPS_STIM_AGS_CELL_UP	175	Up	1.12145842146762e-05	0.000311085212289403
C2_REACTOME_RECRUITMENT_OF_MITOTIC_CENTROSOME_PROTEINS_AND_COMPLEXES	62	Up	1.1281642693813e-05	0.000312173665461563
C5_GO_GTPASE_BINDING	287	Up	1.1320360524298e-05	0.000312173665461563
C7_GSE2770_IL12_AND_TGFB_ACT_VS_ACT_CD4_TCELL_2H_UP	186	Up	1.13239976571921e-05	0.000312173665461563
C5_GO_REGULATION_OF_CELL_CYCLE_G2_M_PHASE_TRANSITION	59	Up	1.13276183791383e-05	0.000312173665461563
C5_GO_REGULATION_OF_HUMORAL_IMMUNE_RESPONSE	44	Down	1.13679314494163e-05	0.000312775232610688
C5_GO_CHROMATIN	403	Up	1.13924027454163e-05	0.00031293968645323
C5_GO_PYRIDOXAL_PHOSPHATE_BINDING	46	Down	1.14842749569086e-05	0.000314631504138483
C7_GSE30962_ACUTE_VS_CHRONIC_LCMV_SECONDARY_INF_CD8_TCELL_DN	196	Up	1.15048744210879e-05	0.000314631504138483
C7_GSE2770_IL12_AND_TGFB_VS_IL4_TREATED_ACT_CD4_TCELL_2H_UP	189	Up	1.15124460555671e-05	0.000314631504138483
C5_GO_NUCLEAR_TRANSCRIBED_MRNA_CATABOLIC_PROCESS_NONSENSE_MEDIATED_DECAY	114	Up	1.15283690423651e-05	0.000314631504138483
C7_GSE11864_CSF1_IFNG_VS_CSF1_PAM3CYS_IN_MAC_DN	186	Up	1.15624557141845e-05	0.00031505364434737
C5_GO_SPINDLE_CHECKPOINT	25	Up	1.15977853457462e-05	0.000315508240892879
C7_GSE7764_IL15_NK_CELL_24H_VS_SPLENOCYTE_UP	195	Up	1.16389163182578e-05	0.000316118945459456
C3_E2F_02	225	Up	1.18560100622321e-05	0.000320799954746196
C5_GO_APPENDAGE_DEVELOPMENT	152	Up	1.18836153652939e-05	0.000320799954746196
C7_GSE32164_ALTERNATIVELY_ACT_M2_VS_CMYC_INHIBITED_MACROPHAGE_DN	189	Up	1.19205502428274e-05	0.000320799954746196
C3_E2F1DP1_01	225	Up	1.19250145697865e-05	0.000320799954746196
C3_E2F1DP2_01	225	Up	1.19250145697865e-05	0.000320799954746196
C3_E2F4DP2_01	225	Up	1.19250145697865e-05	0.000320799954746196
C5_GO_MICROTUBULE_BINDING	197	Up	1.22543491298275e-05	0.000329136256548907
C6_TBK1.DF_UP	281	Up	1.2322406487707e-05	0.000330439683325657
C2_LINSLEY_MIR16_TARGETS	204	Up	1.25093721361954e-05	0.000334922604298358
C7_GSE22886_NAIVE_CD4_TCELL_VS_12H_ACT_TH1_DN	195	Up	1.25363437918753e-05	0.00033511449178882
C5_GO_MICROTUBULE_MOTOR_ACTIVITY	75	Up	1.27233017760532e-05	0.000339575692985166
C2_GESERICK_TERT_TARGETS_DN	21	Down	1.27515018592585e-05	0.000339792382614982
C2_WANG_SMARCE1_TARGETS_DN	353	Up	1.27975906356956e-05	0.000340484325702209
C5_GO_INTRACELLULAR_PROTEIN_TRANSPORT	760	Up	1.30594776616909e-05	0.000346906470193833
C3_CCANNAGRKGGC_UNKNOWN	50	Up	1.31380838452132e-05	0.000348447518408859
C5_GO_VESICLE_CYTOSKELETAL_TRAFFICKING	39	Up	1.31694370024895e-05	0.000348483824108664
C2_WEST_ADRENOCORTICAL_TUMOR_MARKERS_UP	21	Up	1.31806422451123e-05	0.000348483824108664
C2_SCIAN_CELL_CYCLE_TARGETS_OF_TP53_AND_TP73_UP	9	Up	1.3329011428646e-05	0.000351449780500923
C5_GO_CHROMATIN_SILENCING	73	Up	1.33343631630277e-05	0.000351449780500923
C5_GO_MITOCHONDRIAL_MEMBRANE_ORGANIZATION	91	Up	1.34001199396455e-05	0.000352633638411729
C5_GO_PROTEIN_TARGETING_TO_PLASMA_MEMBRANE	23	Up	1.34384378130124e-05	0.000353092866822954
C5_GO_ANCHORING_JUNCTION	483	Up	1.3487052008928e-05	0.000353820786113289
C2_BENPORATH_ES_1	364	Up	1.35395447850872e-05	0.000354648045369135
C2_FRASOR_RESPONSE_TO_SERM_OR_FULVESTRANT_DN	48	Up	1.36550071760132e-05	0.000357119592620278
C7_GSE3982_EOSINOPHIL_VS_TH1_DN	195	Up	1.39868433747775e-05	0.000365233606087361
C5_GO_MICROTUBULE	392	Up	1.40300596103038e-05	0.000365375751664618
C7_GSE17974_0H_VS_12H_IN_VITRO_ACT_CD4_TCELL_DN	196	Up	1.40354729969861e-05	0.000365375751664618
C7_GSE9988_LPS_VS_VEHICLE_TREATED_MONOCYTE_DN	198	Up	1.41343874408662e-05	0.000366930892628827
C7_GSE19401_PLN_VS_PEYERS_PATCH_FOLLICULAR_DC_DN	192	Up	1.41385817619523e-05	0.000366930892628827
C5_GO_REGULATION_OF_CHROMOSOME_ORGANIZATION	271	Up	1.42275933333468e-05	0.000368675508106524
C5_GO_POSITIVE_REGULATION_OF_DNA_METABOLIC_PROCESS	178	Up	1.43247230537926e-05	0.000370624829959059
C5_GO_REGULATION_OF_TRIGLYCERIDE_CATABOLIC_PROCESS	12	Down	1.46713898234707e-05	0.000379014636951066
C2_CHEN_HOXA5_TARGETS_9HR_DN	39	Up	1.47679378842287e-05	0.000380927251431453
C7_GSE42724_NAIVE_VS_B1_BCELL_DN	190	Up	1.48741200141773e-05	0.000383082168584314
C7_GSE12366_GC_VS_MEMORY_BCELL_UP	193	Up	1.49109208277881e-05	0.000383242459272073
C5_GO_IMMUNOGLOBULIN_BINDING	18	Down	1.49458588126876e-05	0.000383242459272073
C5_GO_KINESIN_COMPLEX	54	Up	1.49542205113821e-05	0.000383242459272073
C7_GSE45365_HEALTHY_VS_MCMV_INFECTION_BCELL_IFNAR_KO_UP	199	Up	1.49709393994941e-05	0.000383242459272073
C2_REACTOME_INFLUENZA_VIRAL_RNA_TRANSCRIPTION_AND_REPLICATION	96	Up	1.50059043228629e-05	0.000383557261400548
C2_GARCIA_TARGETS_OF_FLI1_AND_DAX1_DN	164	Up	1.50675939794701e-05	0.000384553179074832
C5_GO_RESPONSE_TO_XENOBIOTIC_STIMULUS	97	Down	1.51020898210398e-05	0.000384853105213576
C2_REACTOME_PREFOLDIN_MEDIATED_TRANSFER_OF_SUBSTRATE_TO_CCT_TRIC	26	Up	1.51922717625343e-05	0.000386442133338448
C7_KAECH_NAIVE_VS_DAY8_EFF_CD8_TCELL_DN	191	Up	1.5210121198712e-05	0.000386442133338448
C7_GSE27859_DC_VS_CD11C_INT_F480_INT_DC_DN	197	Up	1.54618211815315e-05	0.000392248090273904
C2_SANA_RESPONSE_TO_IFNG_DN	83	Up	1.55573974753613e-05	0.000394081920180521
C2_NOUZOVA_TRETINOIN_AND_H4_ACETYLATION	139	Up	1.56310180816692e-05	0.0003944295575028
C2_MILI_PSEUDOPODIA_HAPTOTAXIS_DN	663	Up	1.56407365819317e-05	0.0003944295575028
C2_KOINUMA_TARGETS_OF_SMAD2_OR_SMAD3	810	Up	1.56410515385839e-05	0.0003944295575028
C5_GO_CHOLESTEROL_TRANSPORTER_ACTIVITY	13	Down	1.56659269106599e-05	0.000394468972106065
C7_GSE37301_HEMATOPOIETIC_STEM_CELL_VS_RAG2_KO_NK_CELL_UP	164	Up	1.57562652345648e-05	0.000396154181328485
C7_GSE43863_NAIVE_VS_MEMORY_LY6C_INT_CXCR5POS_CD4_TCELL_D150_LCMV_DN	196	Up	1.57847096163511e-05	0.000396280521392102
C2_JAEGER_METASTASIS_UP	42	Up	1.59930846106483e-05	0.000400666114011184
C5_GO_CHROMOSOME_LOCALIZATION	60	Up	1.60067545104639e-05	0.000400666114011184
C7_GSE22886_NAIVE_CD4_TCELL_VS_DC_DN	198	Up	1.61639287018106e-05	0.000404002714273763
C2_REACTOME_TRYPTOPHAN_CATABOLISM	11	Down	1.62136140671862e-05	0.000404195078708766
C5_GO_REGULATION_OF_PROTEIN_INSERTION_INTO_MITOCHONDRIAL_MEMBRANE_INVOLVED_IN_APOPTOTIC_SIGNALING_PATHWAY	29	Up	1.62210245596941e-05	0.000404195078708766
C7_GSE42021_TREG_PLN_VS_TREG_PRECURSORS_THYMUS_UP	189	Up	1.62542061594015e-05	0.000404195078708766
C5_GO_PROTEIN_TARGETING	395	Up	1.62671738431931e-05	0.000404195078708766
C2_REACTOME_FACTORS_INVOLVED_IN_MEGAKARYOCYTE_DEVELOPMENT_AND_PLATELET_PRODUCTION	109	Up	1.64441459417094e-05	0.000407993245571357
C7_GSE17974_1H_VS_72H_UNTREATED_IN_VITRO_CD4_TCELL_DN	195	Up	1.65161851579243e-05	0.00040828197435812
C7_GSE11057_NAIVE_VS_MEMORY_CD4_TCELL_DN	192	Up	1.65207701320756e-05	0.00040828197435812
C7_GSE18791_UNSTIM_VS_NEWCATSLE_VIRUS_DC_6H_UP	192	Up	1.6533542822363e-05	0.00040828197435812
C7_GSE17812_WT_VS_THPOK_KO_MEMORY_CD8_TCELL_DN	197	Up	1.65522979971438e-05	0.00040828197435812
C5_GO_NEGATIVE_REGULATION_OF_GENE_EXPRESSION_EPIGENETIC	90	Up	1.66222394278977e-05	0.000409410354235018
C7_GSE36888_STAT5_AB_KNOCKIN_VS_WT_TCELL_IL2_TREATED_6H_DN	194	Up	1.71566652893643e-05	0.000421894668567206
C7_GSE19825_NAIVE_VS_DAY3_EFF_CD8_TCELL_DN	199	Up	1.71789744484844e-05	0.000421894668567206
C2_PILON_KLF1_TARGETS_DN	1946	Up	1.72422906751254e-05	0.00042283594277362
C3_E2F_Q6	226	Up	1.73353865957575e-05	0.000424260181345783
C2_REACTOME_SYNTHESIS_OF_BILE_ACIDS_AND_BILE_SALTS_VIA_24_HYDROXYCHOLESTEROL	10	Down	1.73505138875528e-05	0.000424260181345783
C2_REACTOME_METABOLISM_OF_RNA	250	Up	1.73924112097692e-05	0.00042467098135715
C2_KEGG_TRYPTOPHAN_METABOLISM	40	Down	1.76394714610381e-05	0.000430082848115599
C2_REACTOME_E2F_MEDIATED_REGULATION_OF_DNA_REPLICATION	33	Up	1.77578580799657e-05	0.000432346354778561
C2_PASINI_SUZ12_TARGETS_DN	309	Up	1.78319614452645e-05	0.000432885288225168
C7_GSE7218_UNSTIM_VS_ANTIGEN_STIM_THROUGH_IGG_BCELL_UP	184	Up	1.78405362421656e-05	0.000432885288225168
C7_GSE40666_WT_VS_STAT1_KO_CD8_TCELL_WITH_IFNA_STIM_90MIN_DN	197	Up	1.78567419881312e-05	0.000432885288225168
C7_GSE5589_WT_VS_IL6_KO_LPS_AND_IL10_STIM_MACROPHAGE_45MIN_UP	196	Up	1.81029281876441e-05	0.000438110255942702
C5_GO_VESICLE_DOCKING	56	Up	1.81251734916224e-05	0.000438110255942702
C7_GSE13547_WT_VS_ZFX_KO_BCELL_ANTI_IGM_STIM_2H_UP	169	Up	1.81499491410575e-05	0.000438110255942702
C7_GSE2770_UNTREATED_VS_IL4_TREATED_ACT_CD4_TCELL_48H_DN	196	Up	1.82432170421436e-05	0.000438998523099842
C7_GSE28726_ACT_CD4_TCELL_VS_ACT_NKTCELL_UP	197	Up	1.82620262223081e-05	0.000438998523099842
C2_REACTOME_HDL_MEDIATED_LIPID_TRANSPORT	15	Down	1.82645801230594e-05	0.000438998523099842
C5_GO_REGULATION_OF_HEART_MORPHOGENESIS	27	Up	1.83656051395757e-05	0.00044080057385356
C7_GSE37533_PPARG2_FOXP3_VS_FOXP3_TRANSDUCED_CD4_TCELL_UP	194	Up	1.85106931272795e-05	0.000443653595476907
C2_PID_HNF3B_PATHWAY	44	Down	1.85718417621253e-05	0.000444489581975845
C7_GSE37532_WT_VS_PPARG_KO_LN_TCONV_DN	166	Up	1.86080627276218e-05	0.000444727442675265
C2_REACTOME_HIV_INFECTION	190	Up	1.86882836519725e-05	0.000445486238757939
C2_LAU_APOPTOSIS_CDKN2A_UP	55	Up	1.86924667288066e-05	0.000445486238757939
C2_LAIHO_COLORECTAL_CANCER_SERRATED_UP	110	Up	1.87346524287128e-05	0.000445863648025667
C7_GSE15930_NAIVE_VS_48H_IN_VITRO_STIM_IFNAB_CD8_TCELL_DN	198	Up	1.88154099701443e-05	0.00044715667430451
C7_GSE12366_GC_VS_NAIVE_BCELL_UP	192	Up	1.90614893877126e-05	0.00045236951182256
C7_GSE21033_3H_VS_24H_POLYIC_STIM_DC_DN	118	Up	1.92548014417623e-05	0.000456317220162548
C2_GARY_CD5_TARGETS_DN	427	Up	1.92919430202066e-05	0.000456557996985896
C5_GO_CELL_CYCLE_G1_S_PHASE_TRANSITION	108	Up	1.93282254459118e-05	0.000456777797165186
C2_GOLDRATH_ANTIGEN_RESPONSE	334	Up	1.95330720135012e-05	0.000460975050962976
C7_GSE14908_ATOPIC_VS_NONATOPIC_PATIENT_RESTING_CD4_TCELL_DN	197	Up	1.99995876937405e-05	0.00047104490476477
C7_GSE5589_IL6_KO_VS_IL10_KO_LPS_AND_IL6_STIM_MACROPHAGE_45MIN_UP	198	Up	2.00154415534466e-05	0.00047104490476477
C2_BHATTACHARYA_EMBRYONIC_STEM_CELL	84	Up	2.01322596222902e-05	0.000473136062595518
C2_LIU_TARGETS_OF_VMYB_VS_CMYB_DN	39	Up	2.03149275298037e-05	0.000476766835966448
C2_MOHANKUMAR_TLX1_TARGETS_UP	406	Up	2.04064835466949e-05	0.000478252227276489
C2_REACTOME_CYTOSOLIC_TRNA_AMINOACYLATION	24	Up	2.06893929829346e-05	0.000484211920697422
C7_GSE9988_LPS_VS_CTRL_TREATED_MONOCYTE_DN	198	Up	2.08770006062728e-05	0.000487927800081135
C7_GSE20152_SPHK1_KO_VS_WT_HTNFA_OVERXPRESS_ANKLE_DN	198	Up	2.09876872186446e-05	0.000489838145416118
C5_GO_REGULATION_OF_FIBRINOLYSIS	14	Down	2.10367223426724e-05	0.000489897808078322
C5_GO_NUCLEAR_CHROMATIN	263	Up	2.10481476551587e-05	0.000489897808078322
C5_GO_NEGATIVE_REGULATION_OF_NUCLEAR_DIVISION	41	Up	2.10884544334642e-05	0.000489948728420292
C5_GO_HYDROGEN_ION_TRANSMEMBRANE_TRANSPORT	100	Up	2.11082455539503e-05	0.000489948728420292
C5_GO_ORGANELLE_LOCALIZATION	405	Up	2.13788963511875e-05	0.000495551102956773
C5_GO_DRUG_CATABOLIC_PROCESS	12	Down	2.14753162633518e-05	0.000497105097800514
C2_REACTOME_PACKAGING_OF_TELOMERE_ENDS	42	Up	2.15729549145544e-05	0.000498683019274828
C7_GSE24574_BCL6_HIGH_TFH_VS_NAIVE_CD4_TCELL_DN	198	Up	2.16238605074191e-05	0.000499177822163763
C7_GSE16385_MONOCYTE_VS_12H_ROSIGLITAZONE_TREATED_MACROPHAGE_DN	197	Up	2.18164040641046e-05	0.000502936475706694
C2_BOUDOUKHA_BOUND_BY_IGF2BP2	107	Up	2.18752954635313e-05	0.000503178597090784
C5_GO_GLUTAMATE_METABOLIC_PROCESS	25	Down	2.18870801212533e-05	0.000503178597090784
C7_GSE40277_EOS_AND_LEF1_TRANSDUCED_VS_GATA1_AND_SATB1_TRANSDUCED_CD4_TCELL_DN	193	Up	2.19598930485785e-05	0.000503178597090784
C5_GO_DRUG_METABOLIC_PROCESS	37	Down	2.19708175647571e-05	0.000503178597090784
C7_GSE31082_DP_VS_CD4_SP_THYMOCYTE_UP	195	Up	2.20084255152294e-05	0.000503178597090784
C7_GSE24634_TREG_VS_TCONV_POST_DAY10_IL4_CONVERSION_UP	197	Up	2.20125442480025e-05	0.000503178597090784
C2_KEGG_REGULATION_OF_ACTIN_CYTOSKELETON	196	Up	2.20376542351541e-05	0.000503178597090784
C5_GO_MESENCHYME_MORPHOGENESIS	33	Up	2.20648022599942e-05	0.000503178597090784
C5_GO_RIBONUCLEOPROTEIN_COMPLEX	695	Up	2.22476872427453e-05	0.000506666373936061
C7_GSE18791_CTRL_VS_NEWCASTLE_VIRUS_DC_14H_UP	194	Up	2.25367012556021e-05	0.00051195901753171
C2_CROONQUIST_NRAS_VS_STROMAL_STIMULATION_DN	98	Up	2.25405985497975e-05	0.00051195901753171
C7_GSE40274_CTRL_VS_EOS_TRANSDUCED_ACTIVATED_CD4_TCELL_UP	162	Up	2.28274492442666e-05	0.00051777918051238
C3_AP1_Q4_01	245	Up	2.31643346123359e-05	0.000524156019800274
C7_GSE5142_HTERT_TRANSDUCED_VS_CTRL_CD8_TCELL_LATE_PASSAGE_CLONE_UP	198	Up	2.31705397323211e-05	0.000524156019800274
C2_BURTON_ADIPOGENESIS_8	85	Up	2.32181042932794e-05	0.000524530764681683
C7_GSE27859_DC_VS_CD11C_INT_F480_HI_MACROPHAGE_UP	194	Up	2.33450435664445e-05	0.000526272566592686
C2_REACTOME_BIOLOGICAL_OXIDATIONS	128	Down	2.33574078075236e-05	0.000526272566592686
C5_GO_REGULATION_OF_SISTER_CHROMATID_SEGREGATION	65	Up	2.34554688463998e-05	0.000527779239827036
C3_E2F_Q4	227	Up	2.36196703381109e-05	0.000530768182989608
C5_GO_PROTEIN_LOCALIZATION	1745	Up	2.36861723418653e-05	0.000531556660738332
C2_BIOCARTA_SALMONELLA_PATHWAY	13	Up	2.37685542379953e-05	0.000531713065660155
C5_GO_PROTEIN_COMPLEX_LOCALIZATION	53	Up	2.37873904437759e-05	0.000531713065660155
C2_PETROVA_PROX1_TARGETS_DN	64	Up	2.3787411542151e-05	0.000531713065660155
C2_DAIRKEE_TERT_TARGETS_UP	366	Up	2.39653951987467e-05	0.000534984765379939
C5_GO_NUCLEAR_UBIQUITIN_LIGASE_COMPLEX	42	Up	2.40088062174377e-05	0.000535247707516815
C3_TGASTMAGC_NFE2_01	160	Up	2.40580148006041e-05	0.000535639037422397
C5_GO_RAB_GTPASE_BINDING	114	Up	2.41298596002904e-05	0.000536532660047982
C7_GSE41867_DAY8_EFFECTOR_VS_DAY30_MEMORY_CD8_TCELL_LCMV_ARMSTRONG_UP	197	Up	2.41825431454648e-05	0.000536998441685577
C7_GSE17974_2H_VS_72H_UNTREATED_IN_VITRO_CD4_TCELL_DN	194	Up	2.44053052320846e-05	0.000541234822846794
C2_REACTOME_FORMATION_OF_FIBRIN_CLOT_CLOTTING_CASCADE	28	Down	2.47749992109578e-05	0.000548154425972022
C2_PUIFFE_INVASION_INHIBITED_BY_ASCITES_UP	80	Up	2.47821131061165e-05	0.000548154425972022
C7_GSE24210_RESTING_TREG_VS_TCONV_DN	195	Up	2.49746522855919e-05	0.000551692025227807
C5_GO_STEROID_METABOLIC_PROCESS	221	Down	2.51369233972546e-05	0.00055455264772483
C7_GSE5542_UNTREATED_VS_IFNA_TREATED_EPITHELIAL_CELLS_24H_UP	192	Up	2.52075462948573e-05	0.000555085909772636
C2_IVANOVA_HEMATOPOIESIS_INTERMEDIATE_PROGENITOR	143	Up	2.52267043682499e-05	0.000555085909772636
C3_SREBP1_01	159	Up	2.55096852797064e-05	0.000560193995081971
C5_GO_NEGATIVE_REGULATION_OF_CELLULAR_COMPONENT_ORGANIZATION	654	Up	2.55250617698835e-05	0.000560193995081971
C7_GSE2405_0H_VS_9H_A_PHAGOCYTOPHILUM_STIM_NEUTROPHIL_DN	193	Up	2.57064940973111e-05	0.000563445060389379
C7_GSE17974_0.5H_VS_72H_UNTREATED_IN_VITRO_CD4_TCELL_DN	193	Up	2.57466605643526e-05	0.000563595398977244
C7_GSE17721_LPS_VS_GARDIQUIMOD_4H_BMDC_DN	199	Up	2.58738677979509e-05	0.000565648213190086
C7_GSE28726_NAIVE_VS_ACTIVATED_VA24NEG_NKTCELL_UP	197	Up	2.60502133691352e-05	0.000568768594089209
C2_LEE_LIVER_CANCER_CIPROFIBRATE_DN	64	Down	2.6146201303935e-05	0.000570128701370984
C7_GSE369_SOCS3_KO_VS_WT_LIVER_UP	194	Up	2.64340785939509e-05	0.000575664149148319
C5_GO_REGULATION_OF_RESPONSE_TO_DNA_DAMAGE_STIMULUS	144	Up	2.65623442626708e-05	0.000577713916797755
C2_KUMAMOTO_RESPONSE_TO_NUTLIN_3A_DN	10	Up	2.67913968585143e-05	0.000581947658848423
C2_TOMIDA_METASTASIS_UP	26	Up	2.7281127289006e-05	0.000591825583150347
C1_chr11q11	24	Down	2.7588606758529e-05	0.000597729596621087
C5_GO_PROTEIN_LOCALIZATION_TO_ORGANELLE	545	Up	2.7696900033234e-05	0.000599308498033699
C2_SHIPP_DLBCL_VS_FOLLICULAR_LYMPHOMA_UP	45	Up	2.80666123301398e-05	0.000606532755093609
C7_GSE21927_BALBC_VS_C57BL6_MONOCYTE_TUMOR_UP	197	Up	2.85126225262848e-05	0.000615385313478654
C5_GO_REGULATION_OF_PROTEIN_LOCALIZATION_TO_CHROMOSOME_TELOMERIC_REGION	14	Up	2.85592671855815e-05	0.000615606828085636
C5_GO_P53_BINDING	67	Up	2.86230573838332e-05	0.000616196888030332
C7_GSE19941_IL10_KO_VS_IL10_KO_AND_NFKBP50_KO_LPS_AND_IL10_STIM_MACROPHAGE_DN	159	Up	2.87325737755961e-05	0.000617431249708098
C7_GSE21670_STAT3_KO_VS_WT_CD4_TCELL_TGFB_TREATED_UP	197	Up	2.87533730140052e-05	0.000617431249708098
C2_REACTOME_G1_PHASE	35	Up	2.8888366264755e-05	0.000619543783987223
C7_GSE5589_WT_VS_IL10_KO_LPS_AND_IL10_STIM_MACROPHAGE_45MIN_UP	195	Up	2.89426451100599e-05	0.000619922149249777
C2_MONNIER_POSTRADIATION_TUMOR_ESCAPE_UP	386	Up	2.9051551217976e-05	0.000621022224979565
C7_GSE28237_FOLLICULAR_VS_EARLY_GC_BCELL_DN	197	Up	2.90674074926905e-05	0.000621022224979565
C2_GROSS_HYPOXIA_VIA_ELK3_UP	208	Up	2.9198613781146e-05	0.000622381213055222
C5_GO_FATTY_ACID_BETA_OXIDATION_USING_ACYL_COA_DEHYDROGENASE	18	Down	2.92045791126911e-05	0.000622381213055222
C5_GO_MITOTIC_SPINDLE	54	Up	2.9252086392147e-05	0.000622609501687445
C7_GSE5503_LIVER_DC_VS_PLN_DC_ACTIVATED_ALLOGENIC_TCELL_DN	197	Up	2.93781869475694e-05	0.000624507916256057
C7_GSE3982_BCELL_VS_TH1_DN	193	Up	2.94591431485486e-05	0.000625443113195221
C3_ACCAATC_MIR509	46	Up	2.96118489236072e-05	0.000626906557248963
C7_GSE21546_WT_VS_SAP1A_KO_ANTI_CD3_STIM_DP_THYMOCYTES_DN	192	Up	2.96193549406116e-05	0.000626906557248963
C2_WHITFIELD_CELL_CYCLE_S	154	Up	2.96536463162609e-05	0.000626906557248963
C7_GSE46468_LUNG_INNATE_LYMPHOID_CELL_VS_SPLEEN_CD4_TCELL_DN	195	Up	2.96903466060723e-05	0.000626906557248963
C2_REACTOME_MITOCHONDRIAL_FATTY_ACID_BETA_OXIDATION	14	Down	2.97133182975987e-05	0.000626906557248963
C7_GSE22886_DAY0_VS_DAY1_MONOCYTE_IN_CULTURE_DN	193	Up	2.98241272509896e-05	0.000628460843354914
C5_GO_SPINDLE_MICROTUBULE	56	Up	3.00116115405971e-05	0.000631597367880544
C7_GSE31082_DN_VS_CD8_SP_THYMOCYTE_UP	199	Up	3.007005367716e-05	0.000631597367880544
C5_GO_INTRACILIARY_TRANSPORT_PARTICLE_B	19	Up	3.00849523380248e-05	0.000631597367880544
C5_GO_POSITIVE_REGULATION_OF_CELL_CYCLE	314	Up	3.02362499217097e-05	0.000633987094083332
C2_FEVR_CTNNB1_TARGETS_DN	547	Up	3.09002322183551e-05	0.000647107462087606
C2_CAIRO_LIVER_DEVELOPMENT_UP	157	Up	3.10248369970016e-05	0.00064891380324631
C7_GSE1460_DP_THYMOCYTE_VS_NAIVE_CD4_TCELL_ADULT_BLOOD_UP	196	Up	3.12195248389452e-05	0.000652179728147891
C2_STARK_PREFRONTAL_CORTEX_22Q11_DELETION_DN	501	Up	3.13073194451863e-05	0.000653207339496915
C7_GSE17974_0H_VS_4H_IN_VITRO_ACT_CD4_TCELL_DN	195	Up	3.16182030194344e-05	0.000658729017822679
C2_CERVERA_SDHB_TARGETS_1_UP	113	Up	3.16558621965684e-05	0.000658729017822679
C7_GSE24634_NAIVE_CD4_TCELL_VS_DAY10_IL4_CONV_TREG_DN	198	Up	3.17164028547424e-05	0.000658729017822679
C7_GSE6674_ANTI_IGM_VS_ANTI_IGM_AND_CPG_STIM_BCELL_DN	195	Up	3.17276845059679e-05	0.000658729017822679
C7_GSE17721_POLYIC_VS_PAM3CSK4_6H_BMDC_DN	191	Up	3.18124448233075e-05	0.000659679385851944
C3_E2F1DP1RB_01	221	Up	3.1905209003849e-05	0.000660793196516681
C2_CHICAS_RB1_TARGETS_CONFLUENT	543	Up	3.19449369190578e-05	0.000660807185339092
C5_GO_ESTABLISHMENT_OF_LOCALIZATION_IN_CELL	1631	Up	3.21194626800824e-05	0.000663398636431774
C2_PENG_GLUTAMINE_DEPRIVATION_DN	326	Up	3.21486248965223e-05	0.000663398636431774
C1_chr8q24	137	Up	3.22435956601835e-05	0.000664547968533453
C5_GO_POSITIVE_REGULATION_OF_MITOCHONDRIAL_OUTER_MEMBRANE_PERMEABILIZATION_INVOLVED_IN_APOPTOTIC_SIGNALING_PATHWAY	36	Up	3.2582996129322e-05	0.000670319954338497
C7_GSE43863_TH1_VS_TFH_MEMORY_CD4_TCELL_UP	196	Up	3.26028794055069e-05	0.000670319954338497
C7_GSE16450_IMMATURE_VS_MATURE_NEURON_CELL_LINE_DN	186	Up	3.28115540067783e-05	0.000673791632704727
C2_PID_P53_REGULATION_PATHWAY	58	Up	3.34984872820152e-05	0.000687064125210885
C2_SIMBULAN_PARP1_TARGETS_DN	17	Up	3.36203293960684e-05	0.0006884711512042
C5_GO_COVALENT_CHROMATIN_MODIFICATION	327	Up	3.36484629777125e-05	0.0006884711512042
C5_GO_REGULATION_OF_FATTY_ACID_BIOSYNTHETIC_PROCESS	35	Down	3.3933059537645e-05	0.000693455676855667
C5_GO_REGULATION_OF_CELL_CYCLE_G1_S_PHASE_TRANSITION	144	Up	3.40089352115043e-05	0.000694167904359306
C2_AMUNDSON_DNA_DAMAGE_RESPONSE_TP53	16	Up	3.41892931658725e-05	0.000697008469469552
C3_AAGCACA_MIR218	392	Up	3.43072890174491e-05	0.00069740986286279
C7_GSE41867_DAY8_EFFECTOR_VS_DAY30_EXHAUSTED_CD8_TCELL_LCMV_CLONE13_UP	196	Up	3.4386316641507e-05	0.00069740986286279
C7_GSE14000_UNSTIM_VS_4H_LPS_DC_UP	190	Up	3.44113976913251e-05	0.00069740986286279
C2_REACTOME_KINESINS	24	Up	3.44119451362217e-05	0.00069740986286279
C2_PEART_HDAC_PROLIFERATION_CLUSTER_DN	76	Up	3.44150603091088e-05	0.00069740986286279
C2_TAYLOR_METHYLATED_IN_ACUTE_LYMPHOBLASTIC_LEUKEMIA	75	Up	3.45378122061412e-05	0.000698880859846324
C7_GSE7768_OVA_ALONE_VS_OVA_WITH_MPL_IMMUNIZED_MOUSE_WHOLE_SPLEEN_6H_UP	177	Up	3.45702546948391e-05	0.000698880859846324
C2_SHEPARD_BMYB_TARGETS	68	Up	3.4698113960127e-05	0.000700081112324109
C7_GSE3982_EOSINOPHIL_VS_MAC_DN	192	Up	3.47123723916983e-05	0.000700081112324109
C7_GSE7852_LN_VS_FAT_TREG_UP	197	Up	3.49280592901833e-05	0.000703180943139876
C5_GO_CHROMATIN_MODIFICATION	517	Up	3.49491858152967e-05	0.000703180943139876
C2_KEGG_HUNTINGTONS_DISEASE	173	Up	3.53950323188565e-05	0.000711305631671463
C5_GO_CARDIAC_RIGHT_VENTRICLE_MORPHOGENESIS	13	Up	3.56987801869219e-05	0.000716558789493364
C7_GSE25088_WT_VS_STAT6_KO_MACROPHAGE_ROSIGLITAZONE_AND_IL4_STIM_UP	192	Up	3.57882305250905e-05	0.000717503138287981
C5_GO_DNA_RECOMBINATION	202	Up	3.58544200822992e-05	0.000717763938496767
C2_JISON_SICKLE_CELL_DISEASE_UP	175	Up	3.58860759983609e-05	0.000717763938496767
C5_GO_FORMATION_OF_TRANSLATION_PREINITIATION_COMPLEX	21	Up	3.60835460908071e-05	0.000720861491620481
C7_GSE21063_WT_VS_NFATC1_KO_BCELL_DN	197	Up	3.61986251626423e-05	0.000722065933026403
C2_WANG_BARRETTS_ESOPHAGUS_AND_ESOPHAGUS_CANCER_DN	32	Up	3.62291813214004e-05	0.000722065933026403
C2_LY_AGING_PREMATURE_DN	30	Up	3.63351170845567e-05	0.000722794897599099
C7_GSE11961_MEMORY_BCELL_DAY40_VS_GERMINAL_CENTER_BCELL_DAY40_UP	192	Up	3.64147210736224e-05	0.000722794897599099
C2_JOHNSTONE_PARVB_TARGETS_1_DN	62	Up	3.64170499242848e-05	0.000722794897599099
C2_BONCI_TARGETS_OF_MIR15A_AND_MIR16_1	87	Up	3.64366200373519e-05	0.000722794897599099
C7_GSE41867_NAIVE_VS_DAY30_LCMV_ARMSTRONG_MEMORY_CD8_TCELL_DN	198	Up	3.65539243671058e-05	0.000723979590789447
C2_REACTOME_INTRINSIC_PATHWAY_FOR_APOPTOSIS	29	Up	3.65819130148914e-05	0.000723979590789447
C7_GSE22886_NEUTROPHIL_VS_MONOCYTE_DN	197	Up	3.67263805071506e-05	0.000725989584768102
C2_LASTOWSKA_COAMPLIFIED_WITH_MYCN	36	Up	3.68398386174327e-05	0.000727382624557268
C5_GO_ORGANELLE_ASSEMBLY	471	Up	3.68939649117779e-05	0.00072760230800955
C7_GSE3982_MAC_VS_TH1_DN	186	Up	3.74102393331566e-05	0.000736925098668618
C7_GSE17974_CTRL_VS_ACT_IL4_AND_ANTI_IL12_72H_CD4_TCELL_DN	193	Up	3.76698764062997e-05	0.000740656383250188
C5_GO_CYTOSOLIC_PART	206	Up	3.76872020553402e-05	0.000740656383250188
C2_KEGG_PATHOGENIC_ESCHERICHIA_COLI_INFECTION	53	Up	3.78744101111811e-05	0.000742844425876672
C5_GO_CELLULAR_MACROMOLECULAR_COMPLEX_ASSEMBLY	681	Up	3.79414023177499e-05	0.000742844425876672
C7_GSE7218_IGM_VS_IGG_SIGNAL_THGOUGH_ANTIGEN_BCELL_UP	183	Up	3.79587424469409e-05	0.000742844425876672
C5_GO_RNA_MODIFICATION	118	Up	3.79741403216903e-05	0.000742844425876672
C6_YAP1_UP	47	Up	3.82893631679041e-05	0.0007481458593119
C2_REACTOME_SRP_DEPENDENT_COTRANSLATIONAL_PROTEIN_TARGETING_TO_MEMBRANE	104	Up	3.85304541872429e-05	0.000751988252943872
C7_GSE15750_WT_VS_TRAF6KO_DAY10_EFF_CD8_TCELL_UP	192	Up	3.87492337912095e-05	0.000755386849056516
C7_GSE14415_ACT_TCONV_VS_ACT_NATURAL_TREG_DN	171	Up	3.95936357643643e-05	0.00077035473770836
C7_GSE37301_COMMON_LYMPHOID_PROGENITOR_VS_PRO_BCELL_DN	197	Up	3.96209927643384e-05	0.00077035473770836
C7_GSE43863_TH1_VS_LY6C_INT_CXCR5POS_MEMORY_CD4_TCELL_UP	194	Up	3.9653624286034e-05	0.00077035473770836
C5_GO_LOW_DENSITY_LIPOPROTEIN_PARTICLE	14	Down	3.99773088593387e-05	0.000775752343129439
C5_GO_REGULATION_OF_RESPONSE_TO_EXTRACELLULAR_STIMULUS	167	Up	4.01427583541685e-05	0.000777122812012811
C7_GSE10239_MEMORY_VS_KLRG1INT_EFF_CD8_TCELL_DN	196	Up	4.01438581282862e-05	0.000777122812012811
C2_SPIELMAN_LYMPHOBLAST_EUROPEAN_VS_ASIAN_UP	468	Up	4.02073485228148e-05	0.000777122812012811
C7_GSE24026_PD1_LIGATION_VS_CTRL_IN_ACT_TCELL_LINE_DN	198	Up	4.02316401703932e-05	0.000777122812012811
C7_GSE45739_NRAS_KO_VS_WT_UNSTIM_CD4_TCELL_UP	190	Up	4.10591136270744e-05	0.00079220212278646
C7_GSE36826_NORMAL_VS_STAPH_AUREUS_INF_SKIN_UP	194	Up	4.13209328485959e-05	0.000796345677370263
C2_HU_GENOTOXIC_DAMAGE_4HR	35	Up	4.14172164293691e-05	0.000797293195905977
C5_GO_CYTOSKELETAL_PART	1318	Up	4.1634132245749e-05	0.000800558126966271
C2_PAL_PRMT5_TARGETS_UP	201	Up	4.2195363388636e-05	0.000810420658949368
C2_CREIGHTON_ENDOCRINE_THERAPY_RESISTANCE_2	438	Up	4.22428356003394e-05	0.000810420658949368
C3_YATGNWAAT_OCT_C	896	Up	4.29764855976793e-05	0.000823492280452926
C5_GO_ESTABLISHMENT_OF_PROTEIN_LOCALIZATION	1381	Up	4.30215221275567e-05	0.000823492280452926
C5_GO_GENE_SILENCING	188	Up	4.33404752249001e-05	0.00082793962597346
C7_GSE40274_CTRL_VS_XBP1_TRANSDUCED_ACTIVATED_CD4_TCELL_DN	157	Up	4.33517232204057e-05	0.00082793962597346
C5_GO_TRNA_PROCESSING	113	Up	4.35842385391948e-05	0.000830566603236705
C7_GSE28726_NAIVE_CD4_TCELL_VS_NAIVE_VA24NEG_NKTCELL_UP	197	Up	4.35874442216296e-05	0.000830566603236705
C2_KIM_ALL_DISORDERS_CALB1_CORR_UP	534	Up	4.37182365046225e-05	0.000832121799656599
C5_GO_ERBB_SIGNALING_PATHWAY	79	Up	4.42994494178717e-05	0.000842237060224502
C5_GO_SPECIFICATION_OF_SYMMETRY	101	Up	4.49684603341903e-05	0.000853996989130005
C7_GSE9988_LOW_LPS_VS_VEHICLE_TREATED_MONOCYTE_DN	198	Up	4.56771681943996e-05	0.000866483590826722
C5_GO_PROTEOGLYCAN_METABOLIC_PROCESS	83	Up	4.5842784038575e-05	0.000868651454330042
C5_GO_ENDOSOME_ORGANIZATION	60	Up	4.61034092969383e-05	0.000872612739053125
C2_IIZUKA_LIVER_CANCER_PROGRESSION_L1_G1_UP	24	Down	4.62384533257413e-05	0.00087419091477639
C7_GSE36392_EOSINOPHIL_VS_NEUTROPHIL_IL25_TREATED_LUNG_DN	197	Up	4.64012156816699e-05	0.000876289029631179
C5_GO_IMIDAZOLE_CONTAINING_COMPOUND_METABOLIC_PROCESS	9	Down	4.68431233644874e-05	0.000883648261371786
C2_REACTOME_S_PHASE	106	Up	4.71362398986317e-05	0.00088734397079925
C5_GO_TRANSLATION_INITIATION_FACTOR_ACTIVITY	47	Up	4.71439176023005e-05	0.00088734397079925
C1_chr12p13	168	Down	4.73058380772419e-05	0.000889402317894456
C2_HOSHIDA_LIVER_CANCER_SURVIVAL_DN	112	Down	4.77766083879458e-05	0.000897256371290157
C2_ABRAMSON_INTERACT_WITH_AIRE	44	Up	4.79296948935801e-05	0.000899133444893867
C5_GO_PROTEIN_LOCALIZATION_TO_CHROMOSOME_CENTROMERIC_REGION	13	Up	4.80715051884637e-05	0.00090037809698688
C7_GSE26156_DOUBLE_POSITIVE_VS_CD4_SINGLE_POSITIVE_THYMOCYTE_DN	195	Up	4.81494511463508e-05	0.00090037809698688
C2_BIOCARTA_ACTINY_PATHWAY	20	Up	4.81563514031827e-05	0.00090037809698688
C7_GSE2770_UNTREATED_VS_IL12_TREATED_ACT_CD4_TCELL_2H_DN	200	Up	4.82088857555767e-05	0.00090037809698688
C3_GTGCCTT_MIR506	713	Up	4.83008306900949e-05	0.000901100723381583
C7_GSE31082_DN_VS_DP_THYMOCYTE_UP	195	Up	4.84924116045566e-05	0.000903183437342969
C2_REACTOME_LIPID_DIGESTION_MOBILIZATION_AND_TRANSPORT	44	Down	4.85192213548111e-05	0.000903183437342969
C5_GO_REGULATION_OF_TELOMERASE_RNA_LOCALIZATION_TO_CAJAL_BODY	15	Up	4.86928041949036e-05	0.000905418615145015
C2_WANG_RECURRENT_LIVER_CANCER_DN	16	Down	4.88363116113756e-05	0.000907090262103278
C7_GSE21360_SECONDARY_VS_TERTIARY_MEMORY_CD8_TCELL_UP	198	Up	4.89173014814082e-05	0.000907598309612838
C7_GSE9988_ANTI_TREM1_VS_ANTI_TREM1_AND_LPS_MONOCYTE_UP	195	Up	4.91518823810421e-05	0.000910951809167155
C7_GSE2770_TGFB_AND_IL4_ACT_VS_ACT_CD4_TCELL_6H_DN	194	Up	4.92899298840681e-05	0.000912510835413912
C5_GO_RHO_GTPASE_BINDING	77	Up	4.95422413877552e-05	0.000916179526253778
C2_GUENTHER_GROWTH_SPHERICAL_VS_ADHERENT_DN	25	Up	4.97350777621674e-05	0.000918741540189557
C5_GO_NUCLEOLAR_PART	60	Up	4.98473903157253e-05	0.000919812095455167
C5_GO_TUBULIN_BINDING	264	Up	5.0804042049232e-05	0.00093634680736032
C3_TGTTTGY_HNF3_Q6	745	Up	5.085412895007e-05	0.00093634680736032
C2_RAMASWAMY_METASTASIS_UP	66	Up	5.12774191464953e-05	0.000942563652043435
C7_GSE17301_IFNA2_VS_IFNA5_STIM_ACD3_ACD28_ACT_CD8_TCELL_DN	189	Up	5.13031808718163e-05	0.000942563652043435
C2_MOOTHA_VOXPHOS	87	Up	5.16618961901682e-05	0.000948124669667934
C7_GSE3039_ALPHABETA_CD8_TCELL_VS_B1_BCELL_DN	194	Up	5.17888095988956e-05	0.000949424103166752
C2_WHITFIELD_CELL_CYCLE_G1_S	136	Up	5.19753832207977e-05	0.000951813267834543
C7_GSE18203_CTRL_VS_INTRATUMORAL_CPG_INJ_MC38_TUMOR_DN	196	Up	5.22130203250337e-05	0.000955131369643131
C7_GSE22443_IL2_VS_IL12_TREATED_ACT_CD8_TCELL_DN	199	Up	5.24549061500785e-05	0.000958519942727299
C5_GO_G2_DNA_DAMAGE_CHECKPOINT	33	Up	5.29340408497269e-05	0.000966231828714378
C2_KEGG_OOCYTE_MEIOSIS	109	Up	5.31074922005158e-05	0.000967367809890323
C5_GO_PROTEIN_MODIFICATION_BY_SMALL_PROTEIN_CONJUGATION_OR_REMOVAL	825	Up	5.31106137573495e-05	0.000967367809890323
C7_GSE29618_PRE_VS_DAY7_POST_TIV_FLU_VACCINE_PDC_DN	199	Up	5.32201961744941e-05	0.000967551214335954
C2_MILI_PSEUDOPODIA_HAPTOTAXIS_UP	508	Up	5.3235044060444e-05	0.000967551214335954
C7_GSE11864_UNTREATED_VS_CSF1_PAM3CYS_IN_MAC_DN	185	Up	5.36436185324465e-05	0.000973554608861746
C7_GSE1460_NAIVE_CD4_TCELL_CORD_BLOOD_VS_THYMIC_STROMAL_CELL_DN	195	Up	5.36804237378411e-05	0.000973554608861746
C5_GO_PROTEIN_LOCALIZATION_TO_ENDOPLASMIC_RETICULUM	119	Up	5.3858193003586e-05	0.00097493256253645
C5_GO_RNA_POLYMERASE_COMPLEX	118	Up	5.38716355990533e-05	0.00097493256253645
C5_GO_PROTEIN_LOCALIZATION_TO_CYTOSKELETON	30	Up	5.39495330174655e-05	0.000975299196782622
C5_GO_REGULATION_OF_DNA_REPAIR	74	Up	5.40111073802357e-05	0.000975370275326539
C5_GO_REGULATION_OF_ORGAN_FORMATION	27	Up	5.44398440427405e-05	0.00098206460666014
C5_GO_PIGMENT_CELL_DIFFERENTIATION	27	Up	5.45124233334183e-05	0.000982326640281972
C5_GO_CYCLIN_DEPENDENT_PROTEIN_KINASE_ACTIVITY	33	Up	5.47246566764201e-05	0.000985102037895431
C5_GO_CILIUM	440	Up	5.4876975077411e-05	0.000986276784151032
C7_GSE45365_CD8A_DC_VS_CD11B_DC_UP	191	Up	5.49064907907495e-05	0.000986276784151032
C5_GO_REGULATION_OF_VIRAL_RELEASE_FROM_HOST_CELL	31	Up	5.50903241053743e-05	0.000988529559053063
C5_GO_SMOOTHENED_SIGNALING_PATHWAY	69	Up	5.54492837410412e-05	0.000993916663328557
C2_GARGALOVIC_RESPONSE_TO_OXIDIZED_PHOSPHOLIPIDS_TURQUOISE_DN	51	Up	5.5649201056441e-05	0.000996444583149247
C7_GSE2770_IL4_ACT_VS_ACT_CD4_TCELL_6H_DN	191	Up	5.57155381697135e-05	0.000996577823858058
C5_GO_RECOMBINATIONAL_REPAIR	77	Up	5.62958106077375e-05	0.00100589378172495
C2_MARTENS_TRETINOIN_RESPONSE_DN	768	Up	5.664728515857e-05	0.00101110623646431
C2_REACTOME_TRNA_AMINOACYLATION	42	Up	5.70206149063747e-05	0.00101669739181324
C7_GSE10239_MEMORY_VS_DAY4.5_EFF_CD8_TCELL_DN	197	Up	5.71195933448786e-05	0.00101739014630388
C5_GO_CYTOSKELETON	1825	Up	5.72731220332433e-05	0.00101905204829076
C5_GO_NEGATIVE_REGULATION_OF_CELLULAR_PROTEIN_LOCALIZATION	127	Up	5.74558130322716e-05	0.0010207217792983
C5_GO_HETEROCHROMATIN	66	Up	5.74876104054892e-05	0.0010207217792983
C7_GSE17974_CTRL_VS_ACT_IL4_AND_ANTI_IL12_12H_CD4_TCELL_DN	196	Up	5.7770347287877e-05	0.00102466671536496
C7_GSE25088_IL4_VS_IL4_AND_ROSIGLITAZONE_STIM_MACROPHAGE_DAY10_UP	198	Up	5.81236371189937e-05	0.00102985346983298
C2_KEGG_RIBOSOME	82	Up	5.90430560547181e-05	0.00104504974006473
C7_GSE14769_UNSTIM_VS_120MIN_LPS_BMDM_UP	197	Up	5.92021409459793e-05	0.00104677056107306
C7_GSE16385_MONOCYTE_VS_12H_ROSIGLITAZONE_IL4_TREATED_MACROPHAGE_DN	197	Up	5.95388326009826e-05	0.00105137078752776
C7_GSE9960_GRAM_NEG_VS_GRAM_NEG_AND_POS_SEPSIS_PBMC_DN	192	Up	5.95865838448747e-05	0.00105137078752776
C7_GSE19941_UNSTIM_VS_LPS_STIM_IL10_KO_NFKBP50_KO_MACROPHAGE_UP	196	Up	5.99264863167622e-05	0.00105626674475618
C2_BIOCARTA_G1_PATHWAY	28	Up	6.00861715357016e-05	0.00105797930130656
C3_KRCTCNNNNMANAGC_UNKNOWN	210	Up	6.04720407449797e-05	0.00106366673746965
C5_GO_OXIDOREDUCTASE_ACTIVITY_ACTING_ON_PAIRED_DONORS_WITH_INCORPORATION_OR_REDUCTION_OF_MOLECULAR_OXYGEN_REDUCED_FLAVIN_OR_FLAVOPROTEIN_AS_ONE_DONOR_AND_INCORPORATION_OF_ONE_ATOM_OF_OXYGEN	23	Down	6.05407047505826e-05	0.00106376870725297
C7_GSE28726_NAIVE_CD4_TCELL_VS_NAIVE_NKTCELL_UP	193	Up	6.13334945791962e-05	0.00107658097694458
C2_NAKAMURA_CANCER_MICROENVIRONMENT_DN	45	Up	6.14587523484004e-05	0.00107766170827698
C2_GRADE_METASTASIS_DN	45	Up	6.15303420907302e-05	0.00107780012268866
C2_REACTOME_HOST_INTERACTIONS_OF_HIV_FACTORS	119	Up	6.20223474140193e-05	0.00108529487134707
C7_GSE15930_NAIVE_VS_48H_IN_VITRO_STIM_IL12_CD8_TCELL_DN	199	Up	6.21389773814304e-05	0.00108621243416445
C2_LEI_MYB_TARGETS	312	Up	6.24377503500323e-05	0.00109030874476047
C2_CHARAFE_BREAST_CANCER_BASAL_VS_MESENCHYMAL_DN	50	Up	6.27484445879729e-05	0.0010946045679104
C5_GO_REGULATION_OF_PROTEIN_LOCALIZATION_TO_NUCLEUS	206	Up	6.29500187650504e-05	0.00109698997685213
C7_GSE13547_CTRL_VS_ANTI_IGM_STIM_ZFX_KO_BCELL_2H_UP	154	Up	6.35044441681925e-05	0.00110506340687295
C2_DACOSTA_UV_RESPONSE_VIA_ERCC3_TTD_UP	64	Up	6.35439214518869e-05	0.00110506340687295
C7_GSE2706_UNSTIM_VS_2H_LPS_AND_R848_DC_UP	177	Up	6.41656954706903e-05	0.00111418614894472
C5_GO_NUCLEOSOMAL_DNA_BINDING	30	Up	6.42001947415108e-05	0.00111418614894472
C2_REACTOME_LATE_PHASE_OF_HIV_LIFE_CYCLE	99	Up	6.45037613634785e-05	0.00111830752667154
C5_GO_POSITIVE_REGULATION_OF_CELL_CYCLE_PHASE_TRANSITION	67	Up	6.47497619895167e-05	0.00112142346225651
C2_REACTOME_REGULATION_OF_MITOTIC_CELL_CYCLE	77	Up	6.48674436313651e-05	0.00112231289742978
C5_GO_PROTEIN_LOCALIZATION_TO_CHROMOSOME	45	Up	6.51941109153828e-05	0.00112681261572951
C7_GSE17186_NAIVE_VS_CD21HIGH_TRANSITIONAL_BCELL_DN	199	Up	6.54863765458365e-05	0.00113053659497118
C2_DANG_BOUND_BY_MYC	1068	Up	6.55431948269442e-05	0.00113053659497118
C7_GSE33425_CD161_HIGH_VS_INT_CD8_TCELL_DN	191	Up	6.56184430503388e-05	0.00113068194995395
C5_GO_DNA_BIOSYNTHETIC_PROCESS	114	Up	6.57695172966512e-05	0.00113213225043401
C2_REACTOME_PEPTIDE_CHAIN_ELONGATION	81	Up	6.61029705225262e-05	0.00113671581728828
C2_ZHANG_RESPONSE_TO_CANTHARIDIN_DN	66	Up	6.63374667862218e-05	0.00113947538466099
C2_ELVIDGE_HYPOXIA_DN	144	Up	6.63981283184055e-05	0.00113947538466099
C2_SCHAEFFER_PROSTATE_DEVELOPMENT_6HR_DN	504	Up	6.66527358999633e-05	0.0011426858603478
C7_GSE14699_DELETIONAL_TOLERANCE_VS_ACTIVATED_CD8_TCELL_UP	177	Up	6.68969989697805e-05	0.00114571267162718
C7_GSE11924_TH2_VS_TH17_CD4_TCELL_DN	192	Up	6.69887379002678e-05	0.00114612379576383
C7_GSE14000_TRANSLATED_RNA_VS_MRNA_4H_LPS_DC_UP	195	Up	6.7907178018907e-05	0.00116066399925043
C7_GSE32164_RESTING_DIFFERENTIATED_VS_ALTERNATIVELY_ACT_M2_MACROPHAGE_UP	187	Up	6.81755097484843e-05	0.00116159165412283
C2_LOPEZ_MESOTELIOMA_SURVIVAL_TIME_UP	13	Up	6.81786528198729e-05	0.00116159165412283
C2_SNIJDERS_AMPLIFIED_IN_HEAD_AND_NECK_TUMORS	36	Up	6.82012739074389e-05	0.00116159165412283
C7_GSE17974_CTRL_VS_ACT_IL4_AND_ANTI_IL12_2H_CD4_TCELL_DN	198	Up	6.82360442171323e-05	0.00116159165412283
C2_BILANGES_RAPAMYCIN_SENSITIVE_VIA_TSC1_AND_TSC2	70	Up	6.839844502081e-05	0.00116318601828857
C5_GO_HOMOPHILIC_CELL_ADHESION_VIA_PLASMA_MEMBRANE_ADHESION_MOLECULES	150	Up	6.84779937082357e-05	0.00116326745945291
C3_E2F1_Q3	237	Up	6.85407279164677e-05	0.00116326745945291
C3_E2F1_Q6_01	230	Up	6.92862474958515e-05	0.00117474207803337
C2_MONTERO_THYROID_CANCER_POOR_SURVIVAL_UP	12	Up	6.97558224425694e-05	0.00118151979134206
C5_GO_NCRNA_TRANSCRIPTION	87	Up	6.99212508988518e-05	0.00118313748645947
C5_GO_GLYCINE_METABOLIC_PROCESS	17	Down	7.00724264735257e-05	0.00118451101734119
C5_GO_NON_RECOMBINATIONAL_REPAIR	67	Up	7.01791413926667e-05	0.00118513098952626
C5_GO_NEGATIVE_REGULATION_OF_CHROMOSOME_SEGREGATION	26	Up	7.06441013277629e-05	0.0011917934581925
C7_GSE32986_GMCSF_AND_CURDLAN_LOWDOSE_VS_GMCSF_AND_CURDLAN_HIGHDOSE_STIM_DC_UP	196	Up	7.15948788668399e-05	0.00120663042361135
C2_REACTOME_METABOLISM_OF_MRNA	206	Up	7.17758376153293e-05	0.00120847656546168
C7_GSE43863_NAIVE_VS_TH1_EFF_CD4_TCELL_D6_LCMV_UP	183	Up	7.18799188540709e-05	0.0012090259512224
C2_KEGG_VASOPRESSIN_REGULATED_WATER_REABSORPTION	43	Up	7.19659382942395e-05	0.00120927074665027
C7_GSE3920_UNTREATED_VS_IFNG_TREATED_ENDOTHELIAL_CELL_DN	179	Up	7.21017504380431e-05	0.00121035091186719
C2_REACTOME_G0_AND_EARLY_G1	23	Up	7.22756409497295e-05	0.00121171916093395
C5_GO_DNA_HELICASE_ACTIVITY	51	Up	7.23264790818092e-05	0.00121171916093395
C5_GO_RNA_PROCESSING	805	Up	7.26043567408917e-05	0.00121517143463168
C2_MARTINEZ_RESPONSE_TO_TRABECTEDIN_DN	270	Up	7.34354502319863e-05	0.0012278668511615
C2_YANG_MUC2_TARGETS_DUODENUM_3MO_DN	21	Down	7.35748403240552e-05	0.00122898309291544
C7_GSE3982_BASOPHIL_VS_TH1_DN	194	Up	7.38842910516902e-05	0.00123293499890103
C7_GSE34006_UNTREATED_VS_A2AR_AGONIST_TREATED_TREG_UP	195	Up	7.43411250792361e-05	0.00123933613543424
C5_GO_REGULATION_OF_SYMBIOSIS_ENCOMPASSING_MUTUALISM_THROUGH_PARASITISM	194	Up	7.44231602246263e-05	0.00123948257299301
C3_ACACTCC_MIR122A	75	Up	7.47555299069207e-05	0.00124379382650443
C2_GRAESSMANN_APOPTOSIS_BY_DOXORUBICIN_DN	1747	Up	7.51073917165752e-05	0.00124842060435773
C5_GO_ESTABLISHMENT_OF_LOCALIZATION_BY_MOVEMENT_ALONG_MICROTUBULE	96	Up	7.53894018300011e-05	0.00125133628989786
C7_GSE14908_RESTING_VS_HDM_STIM_CD4_TCELL_ATOPIC_PATIENT_UP	195	Up	7.54307083325934e-05	0.00125133628989786
C2_SUMI_HNF4A_TARGETS	32	Down	7.64134623718136e-05	0.00126522187934709
C7_GSE9878_CTRL_VS_EBF_TRANSDUCED_PAX5_KO_PRO_BCELL_DN	196	Up	7.64172779795947e-05	0.00126522187934709
C2_REACTOME_PROTEIN_FOLDING	50	Up	7.69333529356051e-05	0.00127252127568267
C2_MAHADEVAN_IMATINIB_RESISTANCE_DN	17	Down	7.72374246356335e-05	0.00127630318580035
C6_RPS14_DN.V1_DN	179	Up	7.75217499204735e-05	0.00127975173697984
C2_DAZARD_UV_RESPONSE_CLUSTER_G6	152	Up	7.77140441829574e-05	0.00128099346510573
C2_KRIGE_RESPONSE_TO_TOSEDOSTAT_24HR_DN	965	Up	7.77483770854904e-05	0.00128099346510573
C5_GO_OXIDATIVE_PHOSPHORYLATION	82	Up	7.81278009377882e-05	0.00128518642884217
C7_GSE4984_UNTREATED_VS_LPS_TREATED_DC_DN	161	Up	7.81547683516692e-05	0.00128518642884217
C5_GO_RETINAL_GANGLION_CELL_AXON_GUIDANCE	16	Up	7.82389347181239e-05	0.00128532137317027
C2_REACTOME_RECYCLING_PATHWAY_OF_L1	26	Up	7.84406446369044e-05	0.00128738520649957
C2_PID_FANCONI_PATHWAY	47	Up	7.91860220972895e-05	0.00129835918595759
C2_HENDRICKS_SMARCA4_TARGETS_UP	55	Up	7.92663921585082e-05	0.00129841880127214
C2_MACLACHLAN_BRCA1_TARGETS_DN	16	Up	8.00587398701248e-05	0.00131012953321313
C5_GO_CELLULAR_LIPID_CATABOLIC_PROCESS	145	Down	8.03008908725971e-05	0.00131156566150875
C5_GO_CYTOPLASMIC_TRANSLATION	40	Up	8.03015203193114e-05	0.00131156566150875
C7_GSE2770_IL12_AND_TGFB_ACT_VS_ACT_CD4_TCELL_48H_DN	194	Up	8.06163915184312e-05	0.00131543872794925
C5_GO_NEGATIVE_REGULATION_OF_CHROMOSOME_ORGANIZATION	92	Up	8.08729424843458e-05	0.00131835362213643
C5_GO_SERINE_FAMILY_AMINO_ACID_METABOLIC_PROCESS	38	Down	8.10457146628903e-05	0.00131888290703378
C5_GO_MEMBRANE_DOCKING	68	Up	8.10612979915565e-05	0.00131888290703378
C5_GO_HISTONE_EXCHANGE	51	Up	8.15554017579312e-05	0.00132564740936211
C2_KEGG_P53_SIGNALING_PATHWAY	68	Up	8.21907897587889e-05	0.00133469323753212
C5_GO_POSITIVE_REGULATION_OF_TRIGLYCERIDE_METABOLIC_PROCESS	21	Down	8.2385568342589e-05	0.0013357088548287
C2_LINDGREN_BLADDER_CANCER_CLUSTER_1_DN	365	Up	8.24112076379151e-05	0.0013357088548287
C7_GSE11961_FOLLICULAR_BCELL_VS_MEMORY_BCELL_DAY7_DN	194	Up	8.28754349077572e-05	0.00134194759241546
C2_PID_RB_1PATHWAY	63	Up	8.30248980030284e-05	0.00134308250392853
C7_GSE17301_ACD3_ACD28_VS_ACD3_ACD28_AND_IFNA2_STIM_CD8_TCELL_UP	183	Up	8.31298410176726e-05	0.00134349574007645
C2_LI_AMPLIFIED_IN_LUNG_CANCER	172	Up	8.32823597299787e-05	0.00134452378488588
C7_GSE42021_TCONV_PLN_VS_CD24HI_TCONV_THYMUS_DN	193	Up	8.33523698567042e-05	0.00134452378488588
C7_GSE11057_NAIVE_VS_CENT_MEMORY_CD4_TCELL_DN	195	Up	8.38108519034824e-05	0.00135063183338936
C2_RASHI_RESPONSE_TO_IONIZING_RADIATION_4	61	Up	8.420913461078e-05	0.00135575905494673
C7_GSE21546_WT_VS_ELK1_KO_ANTI_CD3_STIM_DP_THYMOCYTES_DN	187	Up	8.44649820029981e-05	0.00135829461142196
C2_LOPEZ_MESOTHELIOMA_SURVIVAL_OVERALL_UP	7	Down	8.45271689514404e-05	0.00135829461142196
C7_GSE22432_PDC_VS_TGFB1_TREATEDCOMMON_DC_PROGENITOR_UP	191	Up	8.48871430811308e-05	0.00136278496022373
C3_AP2ALPHA_01	233	Up	8.50523228193495e-05	0.0013641425160438
C7_GSE17974_CTRL_VS_ACT_IL4_AND_ANTI_IL12_48H_CD4_TCELL_DN	196	Up	8.51734508843706e-05	0.00136479163107428
C7_GSE5589_LPS_VS_LPS_AND_IL6_STIM_IL10_KO_MACROPHAGE_45MIN_DN	196	Up	8.59017349056038e-05	0.00137435467095845
C5_GO_CLATHRIN_MEDIATED_ENDOCYTOSIS	35	Up	8.59327014877393e-05	0.00137435467095845
C5_GO_DEVELOPMENTAL_PIGMENTATION	37	Up	8.64640147530047e-05	0.00138136169427338
C2_BOYAULT_LIVER_CANCER_SUBCLASS_G23_DN	10	Down	8.65340934891429e-05	0.00138136169427338
C7_GSE12845_IGD_NEG_BLOOD_VS_PRE_GC_TONSIL_BCELL_DN	189	Up	8.67392447385313e-05	0.00138242498503379
C7_GSE18791_UNSTIM_VS_NEWCATSLE_VIRUS_DC_10H_UP	193	Up	8.67640998821513e-05	0.00138242498503379
C5_GO_CELL_GROWTH	130	Up	8.71733558073231e-05	0.00138763909088966
C2_LU_EZH2_TARGETS_DN	378	Up	8.74934871928746e-05	0.00139142603081826
C5_GO_CYTOSOLIC_RIBOSOME	103	Up	8.80033127650302e-05	0.001398219770232
C5_GO_NUCLEOPLASM_PART	691	Up	8.83753417074912e-05	0.00140281346813551
C2_REACTOME_HIV_LIFE_CYCLE	112	Up	8.85529168412071e-05	0.00140431481337401
C2_PUJANA_ATM_PCC_NETWORK	1362	Up	8.8907082499609e-05	0.00140699608522627
C2_SHETH_LIVER_CANCER_VS_TXNIP_LOSS_PAM1	223	Up	8.89486871819616e-05	0.00140699608522627
C5_GO_NEGATIVE_REGULATION_OF_MITOTIC_NUCLEAR_DIVISION	32	Up	8.89714444295321e-05	0.00140699608522627
C5_GO_CYTOSKELETON_ORGANIZATION	806	Up	8.91109850186221e-05	0.00140786918723154
C5_GO_FATTY_ACYL_COA_BINDING	30	Down	8.91930600267251e-05	0.00140786918723154
C5_GO_POSITIVE_REGULATION_OF_CHROMOSOME_ORGANIZATION	148	Up	8.96986001234434e-05	0.00141452936876867
C5_GO_ORGANELLE_TRANSPORT_ALONG_MICROTUBULE	59	Up	9.0056839928625e-05	0.00141665125633868
C2_HASINA_NOL7_TARGETS_UP	13	Up	9.00637446628728e-05	0.00141665125633868
C7_GSE5589_WT_VS_IL10_KO_LPS_STIM_MACROPHAGE_45MIN_UP	197	Up	9.0090174383619e-05	0.00141665125633868
C2_REACTOME_SYNTHESIS_OF_DNA	90	Up	9.01971297962716e-05	0.00141665125633868
C5_GO_ARGININE_METABOLIC_PROCESS	17	Down	9.0251761381307e-05	0.00141665125633868
C1_chr7p22	65	Up	9.0446113078937e-05	0.00141838617183382
C2_BIOCARTA_P38MAPK_PATHWAY	38	Up	9.07295323061673e-05	0.00142122058322884
C7_GSE41867_NAIVE_VS_DAY8_LCMV_EFFECTOR_CD8_TCELL_UP	198	Up	9.07948378033433e-05	0.00142122058322884
C2_PID_ERBB1_DOWNSTREAM_PATHWAY	102	Up	9.09772785707087e-05	0.00142276019472732
C5_GO_REGULATION_OF_TELOMERASE_ACTIVITY	42	Up	9.17781115714878e-05	0.00143354375559942
C5_GO_TRYPTOPHAN_METABOLIC_PROCESS	12	Down	9.18362644683985e-05	0.00143354375559942
C7_GSE30962_PRIMARY_VS_SECONDARY_CHRONIC_LCMV_INF_CD8_TCELL_UP	193	Up	9.2180103515672e-05	0.00143758482174072
C7_GSE31082_DP_VS_CD8_SP_THYMOCYTE_UP	195	Up	9.22875848109056e-05	0.00143793574823696
C5_GO_ESTABLISHMENT_OF_PROTEIN_LOCALIZATION_TO_ENDOPLASMIC_RETICULUM	100	Up	9.24528727146253e-05	0.00143918588703236
C3_TTGGAGA_MIR5155P_MIR519E	146	Up	9.26455986905758e-05	0.00144035911914541
C7_GSE12845_IGD_POS_VS_NEG_BLOOD_BCELL_DN	181	Up	9.27271141399631e-05	0.00144035911914541
C2_REACTOME_M_G1_TRANSITION	78	Up	9.27836085260027e-05	0.00144035911914541
C2_LIEN_BREAST_CARCINOMA_METAPLASTIC_VS_DUCTAL_UP	75	Up	9.3173587613601e-05	0.00144508732906484
C2_HOLLEMAN_ASPARAGINASE_RESISTANCE_ALL_DN	24	Up	9.32691241976828e-05	0.00144524436863461
C3_GGTGTGT_MIR329	111	Up	9.36169266366311e-05	0.0014493065101724
H_HALLMARK_P53_PATHWAY	196	Up	9.38388755976579e-05	0.0014514146380146
C5_GO_PROTEIN_DNA_COMPLEX	146	Up	9.41289030179394e-05	0.00145457092964982
C2_PID_ERBB1_RECEPTOR_PROXIMAL_PATHWAY	35	Up	9.49337010427337e-05	0.00146566893735775
C5_GO_NUCLEAR_PERIPHERY	121	Up	9.50203487235659e-05	0.0014656693899284
C5_GO_REGULATION_OF_ORGANELLE_ASSEMBLY	143	Up	9.51811974600205e-05	0.00146681333535611
C7_GSE32901_NAIVE_VS_TH17_NEG_CD4_TCELL_UP	164	Up	9.58635847585786e-05	0.00147497873743382
C2_RICKMAN_METASTASIS_DN	251	Up	9.58853856850779e-05	0.00147497873743382
C3_NRF2_01	268	Up	9.6453222821285e-05	0.00148236601576654
C5_GO_SINGLE_ORGANISM_CELLULAR_LOCALIZATION	874	Up	9.72050086208485e-05	0.00149256438373265
C2_GRAESSMANN_RESPONSE_TO_MC_AND_DOXORUBICIN_DN	755	Up	9.7545943254559e-05	0.00149529573815175
C7_GSE43863_TH1_VS_LY6C_INT_CXCR5POS_EFFECTOR_CD4_TCELL_UP	196	Up	9.75596297452593e-05	0.00149529573815175
C2_KIM_ALL_DISORDERS_DURATION_CORR_DN	140	Up	9.81775371444995e-05	0.00150279465674184
C7_GSE2770_IL12_AND_TGFB_VS_IL4_TREATED_ACT_CD4_TCELL_6H_UP	196	Up	9.8226516775396e-05	0.00150279465674184
C2_PEDERSEN_METASTASIS_BY_ERBB2_ISOFORM_7	381	Up	9.87523074443319e-05	0.0015093424500991
C7_GSE15624_CTRL_VS_3H_HALOFUGINONE_TREATED_CD4_TCELL_DN	151	Up	9.88328960882807e-05	0.0015093424500991
C1_chr12p11	37	Down	9.89322273157087e-05	0.00150949704094599
C2_REACTOME_MRNA_PROCESSING	152	Up	9.99765308027406e-05	0.00152405664658844
C5_GO_SPECIFICATION_OF_ORGAN_IDENTITY	13	Up	0.000100272919050284	0.00152719897682255
C6_VEGF_A_UP.V1_DN	192	Up	0.000100674915590204	0.00153194266789734
C7_GSE3982_EOSINOPHIL_VS_BCELL_DN	186	Up	0.000100927879244743	0.00153441207969478
C2_KEGG_GAP_JUNCTION	86	Up	0.000101103746963105	0.00153554138399929
C2_SCIBETTA_KDM5B_TARGETS_DN	79	Up	0.000101188569328575	0.00153554138399929
C2_ZHOU_TNF_SIGNALING_4HR	53	Up	0.000101274403672549	0.00153554138399929
C5_GO_CRANIAL_SKELETAL_SYSTEM_DEVELOPMENT	51	Up	0.000101756997626425	0.00154147731140263
C7_GSE6259_FLT3L_INDUCED_33D1_POS_DC_VS_BCELL_DN	194	Up	0.000101905420615415	0.00154234492149681
C6_LTE2_UP.V1_DN	193	Up	0.000102204627403017	0.00154549106370549
C7_GSE24102_GRANULOCYSTIC_MDSC_VS_NEUTROPHIL_DN	196	Up	0.000102656614903902	0.00155011300891036
C5_GO_STEROID_HYDROXYLASE_ACTIVITY	27	Down	0.000102693498196827	0.00155011300891036
C2_HOFMANN_MYELODYSPLASTIC_SYNDROM_LOW_RISK_DN	29	Up	0.000103030587882627	0.00155381513151687
C2_YAGI_AML_SURVIVAL	120	Up	0.000103344874894221	0.00155714800362842
C2_BLALOCK_ALZHEIMERS_DISEASE_DN	1209	Up	0.000103435633596025	0.00155714800362842
C7_GSE24574_BCL6_LOW_TFH_VS_TCONV_CD4_TCELL_DN	198	Up	0.000103656415895186	0.00155908463409994
C5_GO_EPIDERMAL_GROWTH_FACTOR_RECEPTOR_SIGNALING_PATHWAY	55	Up	0.000103929140497	0.00156162322217356
H_HALLMARK_DNA_REPAIR	147	Up	0.000104009773145181	0.00156162322217356
C7_GSE25088_CTRL_VS_ROSIGLITAZONE_STIM_STAT6_KO_MACROPHAGE_DN	198	Up	0.000104108714285476	0.00156172300924161
C2_REACTOME_G1_S_SPECIFIC_TRANSCRIPTION	17	Up	0.00010439758823373	0.0015620461274268
C2_TAKEDA_TARGETS_OF_NUP98_HOXA9_FUSION_6HR_UP	77	Up	0.000104420302273211	0.0015620461274268
C5_GO_ATP_HYDROLYSIS_COUPLED_TRANSMEMBRANE_TRANSPORT	36	Up	0.000104434075774014	0.0015620461274268
C5_GO_MULTI_ORGANISM_METABOLIC_PROCESS	134	Up	0.000104499510445431	0.0015620461274268
C7_GSE14699_DELETIONAL_TOLERANCE_VS_ACTIVATED_CD8_TCELL_DN	173	Up	0.000106092173342122	0.00158445336727453
C5_GO_POSITIVE_REGULATION_OF_CELLULAR_PROTEIN_LOCALIZATION	341	Up	0.000106382615052494	0.00158738997293056
C7_GSE6259_CD4_TCELL_VS_CD8_TCELL_UP	178	Up	0.000106540226964902	0.00158834112817014
C7_GSE14415_ACT_VS_CTRL_NATURAL_TREG_UP	163	Up	0.000107676545182682	0.00160386868048958
C2_REACTOME_CHYLOMICRON_MEDIATED_LIPID_TRANSPORT	16	Down	0.0001084846248177	0.00161448402510141
C2_BENPORATH_SOX2_TARGETS	718	Up	0.000108828957934497	0.00161818523480634
C5_GO_PROTEIN_UBIQUITINATION	604	Up	0.000109370405212898	0.00162354701037608
C7_GSE17322_CD103_POS_VS_CD11B_HIGH_LUNG_DC_UP	190	Up	0.000109381454513843	0.00162354701037608
C2_PID_BARD1_PATHWAY	29	Up	0.000109670338658663	0.00162566253367876
C2_REACTOME_DNA_STRAND_ELONGATION	30	Up	0.000109716128683951	0.00162566253367876
C7_GSE24634_NAIVE_CD4_TCELL_VS_DAY7_IL4_CONV_TREG_DN	197	Up	0.000110587907932413	0.00163714609809655
C5_GO_CONNECTIVE_TISSUE_DEVELOPMENT	172	Up	0.000111170933985399	0.00164433861360746
C7_GSE12845_IGD_NEG_BLOOD_VS_NAIVE_TONSIL_BCELL_UP	196	Up	0.000111815510849696	0.00165242817387573
C5_GO_PROTEIN_DEACETYLASE_ACTIVITY	43	Up	0.000112172244945239	0.00165625353989388
C2_WELCSH_BRCA1_TARGETS_UP	193	Up	0.000112292542330642	0.00165658422735554
C2_DITTMER_PTHLH_TARGETS_UP	112	Up	0.000112567732130414	0.00165919738273408
C7_GSE18791_CTRL_VS_NEWCASTLE_VIRUS_DC_6H_UP	196	Up	0.000113338244946737	0.00166873761439584
C2_WANG_TUMOR_INVASIVENESS_UP	371	Up	0.000113412224842221	0.00166873761439584
C7_GSE43863_NAIVE_VS_TFH_CD4_EFF_TCELL_D6_LCMV_UP	185	Up	0.000113799664437266	0.00167296594151556
C2_TOOKER_GEMCITABINE_RESISTANCE_DN	120	Up	0.000113897332582349	0.00167296594151556
C7_GSE12366_GC_BCELL_VS_PLASMA_CELL_UP	186	Up	0.000114031831375064	0.00167348882801167
C2_WANG_LMO4_TARGETS_DN	343	Up	0.000115240544161435	0.00168976191313314
C2_KEGG_LYSOSOME	118	Up	0.000116028389345152	0.00169984101827647
C3_TCF11MAFG_01	197	Up	0.00011630894690871	0.00170237170400459
C7_GSE7831_1H_VS_4H_CPG_STIM_PDC_DN	185	Up	0.000116402343923722	0.00170237170400459
C2_REACTOME_ACTIVATION_OF_RAC	12	Up	0.000116712296596241	0.00170493570888345
C7_GSE22033_UNTREATED_VS_MRL24_TREATED_MEF_UP	194	Up	0.000116779178925354	0.00170493570888345
C5_GO_SPINDLE_MIDZONE	26	Up	0.000117101906345921	0.00170817358386149
C7_GSE2585_AIRE_KO_VS_WT_CD80_HIGH_MTEC_DN	189	Up	0.000117449847176467	0.00171177335406805
C5_GO_NEGATIVE_REGULATION_OF_DNA_METABOLIC_PROCESS	105	Up	0.000117689217272866	0.00171262336763433
C2_LOCKWOOD_AMPLIFIED_IN_LUNG_CANCER	208	Up	0.000117710594915119	0.00171262336763433
C5_GO_NEGATIVE_REGULATION_OF_PROTEIN_MODIFICATION_BY_SMALL_PROTEIN_CONJUGATION_OR_REMOVAL	138	Up	0.000118015268477705	0.00171558106349763
C7_GSE3982_EOSINOPHIL_VS_BASOPHIL_DN	188	Up	0.000118170583343914	0.00171636432683465
C7_GSE12963_ENV_NEF_VS_ENV_NEF_AND_VPR_DEFICIENT_HIV1_INF_CD4_TCELL_DN	139	Up	0.000119319757541949	0.0017304934418116
C2_SEIDEN_ONCOGENESIS_BY_MET	88	Up	0.000119347901813967	0.0017304934418116
C5_GO_REGULATION_OF_PROTEIN_TARGETING_TO_MEMBRANE	28	Up	0.000119495765755184	0.00173115398317078
C7_GSE2585_CTEC_VS_THYMIC_MACROPHAGE_DN	194	Up	0.000120249847470036	0.00173970490121286
C2_PID_A6B1_A6B4_INTEGRIN_PATHWAY	46	Up	0.000120291633734356	0.00173970490121286
C7_GSE11864_UNTREATED_VS_CSF1_IFNG_IN_MAC_DN	196	Up	0.000120579668765828	0.00174238136224302
C5_GO_AMINO_ACID_ACTIVATION	52	Up	0.00012097575709096	0.00174554197152198
C7_GSE41867_DAY8_VS_DAY15_LCMV_CLONE13_EFFECTOR_CD8_TCELL_DN	196	Up	0.000121004712049836	0.00174554197152198
C5_GO_MITOCHONDRIAL_ATP_SYNTHESIS_COUPLED_PROTON_TRANSPORT	17	Up	0.000121683926758038	0.00175281556367628
C7_GSE30962_ACUTE_VS_CHRONIC_LCMV_PRIMARY_INF_CD8_TCELL_DN	195	Up	0.000121716109409588	0.00175281556367628
C7_GSE16385_ROSIGLITAZONE_IL4_VS_ROSIGLITAZONE_ALONE_STIM_MACROPHAGE_DN	195	Up	0.000122178129820463	0.0017579729036497
C7_GSE33292_WT_VS_TCF1_KO_DN3_THYMOCYTE_DN	197	Up	0.000122377674878688	0.0017593480345134
C2_FONTAINE_PAPILLARY_THYROID_CARCINOMA_UP	61	Up	0.00012252014600982	0.0017599010107234
C5_GO_RETROGRADE_VESICLE_MEDIATED_TRANSPORT_GOLGI_TO_ER	77	Up	0.000122763750062504	0.00176190450789451
C2_CAIRO_HEPATOBLASTOMA_CLASSES_DN	206	Down	0.00012350822683469	0.0017709749971945
C2_BIOCARTA_G2_PATHWAY	24	Up	0.000123607202128011	0.0017709749971945
C7_GSE3720_VD1_VS_VD2_GAMMADELTA_TCELL_WITH_LPS_STIM_DN	193	Up	0.000123709736226222	0.0017709749971945
C5_GO_GOLGI_VESICLE_TRANSPORT	315	Up	0.000124587452101938	0.00178203235588917
C5_GO_PROTEIN_LOCALIZATION_TO_CENTROSOME	17	Up	0.000124859058723236	0.00178440889582422
C5_GO_CATALYTIC_COMPLEX	1004	Up	0.000125099592602694	0.00178633772694531
C2_BIOCARTA_CASPASE_PATHWAY	22	Up	0.000125860737572325	0.00179569101219334
C7_GSE21033_CTRL_VS_POLYIC_STIM_DC_3H_DN	196	Up	0.000126139719718689	0.00179668560477033
C2_YAO_TEMPORAL_RESPONSE_TO_PROGESTERONE_CLUSTER_11	102	Up	0.000126142810617999	0.00179668560477033
C2_LIU_SOX4_TARGETS_DN	302	Up	0.000126261157689584	0.0017968587462283
C5_GO_REGULATION_OF_AUTOPHAGY	245	Up	0.000126415791520216	0.00179754757001141
C7_GSE5589_LPS_VS_LPS_AND_IL10_STIM_IL10_KO_MACROPHAGE_180MIN_DN	194	Up	0.000126770160026054	0.0018010729452568
C2_APPIERTO_RESPONSE_TO_FENRETINIDE_DN	50	Up	0.00012731168021534	0.00180724911151323
C2_JOHNSTONE_PARVB_TARGETS_2_DN	329	Up	0.000128068277878537	0.00181632949461989
C7_GSE41867_DAY6_VS_DAY8_LCMV_ARMSTRONG_EFFECTOR_CD8_TCELL_DN	196	Up	0.000128166031356076	0.00181632949461989
C5_GO_CILIUM_ORGANIZATION	180	Up	0.0001283777645716	0.00181654950865896
C7_GSE10239_NAIVE_VS_KLRG1INT_EFF_CD8_TCELL_DN	195	Up	0.000128396265726383	0.00181654950865896
C7_GSE22935_WT_VS_MYD88_KO_MACROPHAGE_24H_MBOVIS_BCG_STIM_UP	199	Up	0.000128694564499924	0.00181924872673619
C7_GSE2405_HEAT_KILLED_VS_LIVE_A_PHAGOCYTOPHILUM_STIM_NEUTROPHIL_9H_DN	194	Up	0.000129390110289806	0.00182755430401821
C7_GSE3982_MAST_CELL_VS_BASOPHIL_UP	185	Up	0.000129587007453028	0.00182880880159524
H_HALLMARK_WNT_BETA_CATENIN_SIGNALING	40	Up	0.000130302104316317	0.00183736825594699
C5_GO_CHROMATIN_REMODELING	146	Up	0.000130757966972806	0.00184126456234855
C5_GO_NEGATIVE_REGULATION_OF_MUSCLE_TISSUE_DEVELOPMENT	33	Up	0.000130796052475797	0.00184126456234855
C5_GO_PEPTIDYL_LYSINE_MODIFICATION	305	Up	0.000130906045777382	0.00184128113100506
C2_LIN_NPAS4_TARGETS_UP	159	Up	0.000131410200287726	0.00184599990589309
C7_GSE21063_CTRL_VS_ANTI_IGM_STIM_BCELL_3H_DN	151	Up	0.000131459717900902	0.00184599990589309
C7_GSE21927_GMCSF_IL6_VS_GMCSF_GCSF_TREATED_BONE_MARROW_DN	199	Up	0.00013193745238871	0.00185117216572916
C7_GSE7768_OVA_WITH_LPS_VS_OVA_WITH_MPL_IMMUNIZED_MOUSE_WHOLE_SPLEEN_6H_UP	163	Up	0.000132922298273039	0.00186344507794374
H_HALLMARK_MYC_TARGETS_V2	58	Up	0.00013315472924596	0.00186515825626729
C2_KEGG_PEROXISOME	76	Down	0.000133446358091948	0.00186769712595024
C5_GO_BILE_ACID_TRANSMEMBRANE_TRANSPORTER_ACTIVITY	14	Down	0.000134383701718678	0.00187926166676178
C2_DAIRKEE_CANCER_PRONE_RESPONSE_BPA_E2	114	Up	0.00013477074586768	0.00188311791150042
C5_GO_VACUOLAR_TRANSPORT	248	Up	0.000135303884284613	0.00188900744717816
C7_GSE2770_UNTREATED_VS_ACT_CD4_TCELL_2H_DN	195	Up	0.0001355079383547	0.00189029664047805
C5_GO_PEPTIDYL_SERINE_MODIFICATION	147	Up	0.00013655862646536	0.0019033842820596
C7_GSE29618_PRE_VS_DAY7_POST_LAIV_FLU_VACCINE_PDC_DN	196	Up	0.000136930928526029	0.00190690198229852
C7_GSE6092_UNSTIM_VS_IFNG_STIM_ENDOTHELIAL_CELL_UP	195	Up	0.000137144078073742	0.00190690198229852
C2_REACTOME_MEIOTIC_SYNAPSIS	64	Up	0.0001371490876696	0.00190690198229852
C5_GO_REGULATION_OF_EARLY_ENDOSOME_TO_LATE_ENDOSOME_TRANSPORT	16	Up	0.000137694231107093	0.00191290975744099
C2_IIZUKA_LIVER_CANCER_PROGRESSION_L0_L1_DN	21	Up	0.000137930925321608	0.00191462607659305
C2_CHNG_MULTIPLE_MYELOMA_HYPERPLOID_UP	50	Up	0.000138725509440348	0.00192407733216404
C7_GSE3720_VD1_VS_VD2_GAMMADELTA_TCELL_WITH_PMA_STIM_DN	193	Up	0.000138859702280284	0.00192436119761236
C2_CLAUS_PGR_POSITIVE_MENINGIOMA_DN	12	Up	0.000139096749929405	0.00192606882615013
C7_GSE17186_BLOOD_VS_CORD_BLOOD_CD21LOW_TRANSITIONAL_BCELL_DN	199	Up	0.000140430190791482	0.00194294297496539
C2_REACTOME_UNWINDING_OF_DNA	11	Up	0.000141284992354488	0.00195317267616853
C2_SIG_INSULIN_RECEPTOR_PATHWAY_IN_CARDIAC_MYOCYTES	51	Up	0.000141751336335974	0.00195801988746205
C7_GSE14769_UNSTIM_VS_360MIN_LPS_BMDM_UP	197	Up	0.000141873140999027	0.00195810393054204
C5_GO_HYDROLASE_ACTIVITY_ACTING_ON_ACID_ANHYDRIDES	787	Up	0.000143464486572081	0.0019784536082202
C7_GSE32986_GMCSF_VS_GMCSF_AND_CURDLAN_LOWDOSE_STIM_DC_UP	195	Up	0.000144090574282707	0.00198276586533427
C5_GO_PROTON_TRANSPORTING_TWO_SECTOR_ATPASE_COMPLEX_CATALYTIC_DOMAIN	16	Up	0.000144092430003255	0.00198276586533427
C5_GO_TRANSFERASE_COMPLEX	683	Up	0.000144128716645656	0.00198276586533427
C5_GO_NEGATIVE_REGULATION_OF_CELL_PROJECTION_ORGANIZATION	136	Up	0.000145022957277443	0.001993447164981
C7_GSE3982_CENT_MEMORY_CD4_TCELL_VS_TH2_DN	195	Up	0.000145629199608496	0.00200015558975273
C5_GO_STEROL_TRANSPORTER_ACTIVITY	17	Down	0.00014587758979419	0.00200194217105231
C5_GO_INTERSPECIES_INTERACTION_BETWEEN_ORGANISMS	644	Up	0.000146202061813376	0.00200424894010825
C5_GO_COATED_MEMBRANE	87	Up	0.000146310155360038	0.00200424894010825
C7_GSE6092_CTRL_VS_BORRELIA_BIRGDOFERI_INF_ENDOTHELIAL_CELL_UP	149	Up	0.000146401021805673	0.00200424894010825
C2_CHIN_BREAST_CANCER_COPY_NUMBER_UP	22	Up	0.000148142649544759	0.00202645252461347
C7_GSE22601_DOUBLE_POSITIVE_VS_CD8_SINGLE_POSITIVE_THYMOCYTE_DN	197	Up	0.000148712418463431	0.00203260325752804
C7_GSE2770_TGFB_AND_IL4_VS_TGFB_AND_IL12_TREATED_ACT_CD4_TCELL_2H_DN	186	Up	0.000149513447394979	0.00204190237560165
C5_GO_LOW_DENSITY_LIPOPROTEIN_PARTICLE_BINDING	15	Down	0.000149963321197752	0.00204639464353803
C2_BIOCARTA_ATRBRCA_PATHWAY	20	Up	0.000150431479099639	0.00204953146765257
C5_GO_CELL_DIVISION_SITE	51	Up	0.000150546377738897	0.00204953146765257
C2_ZHAN_MULTIPLE_MYELOMA_MS_UP	47	Up	0.000150578911164903	0.00204953146765257
C7_GSE41867_LCMV_ARMSTRONG_VS_CLONE13_DAY6_EFFECTOR_CD8_TCELL_DN	197	Up	0.000150677687238331	0.00204953146765257
C7_GSE2770_IL4_ACT_VS_ACT_CD4_TCELL_2H_UP	198	Up	0.000151001299970431	0.002052283531566
C1_chr6p22	89	Up	0.000152189552500008	0.00206677320854947
C5_GO_VESICLE_DOCKING_INVOLVED_IN_EXOCYTOSIS	35	Up	0.000153681862358223	0.00208448522629491
C5_GO_SUBSTRATE_DEPENDENT_CELL_MIGRATION	27	Up	0.000153824765826528	0.00208448522629491
C7_GSE14308_TH17_VS_NAIVE_CD4_TCELL_UP	197	Up	0.000153977174149667	0.00208448522629491
C2_WELCSH_BRCA1_TARGETS_DN	137	Up	0.000154081631440338	0.00208448522629491
C5_GO_BLOOD_COAGULATION_FIBRIN_CLOT_FORMATION	23	Down	0.000154109746356299	0.00208448522629491
C5_GO_POSITIVE_REGULATION_OF_RESPONSE_TO_DNA_DAMAGE_STIMULUS	64	Up	0.000154776233056352	0.00209182798685826
C3_GGGCATT_MIR365	107	Up	0.000155306766794535	0.00209732306538734
C3_BACH1_01	249	Up	0.000155475240635535	0.00209792388101587
C5_GO_REGULATION_OF_ORGAN_MORPHOGENESIS	228	Up	0.000156869148964748	0.00211504611126095
C7_GSE38681_WT_VS_LYL1_KO_LYMPHOID_PRIMED_MULTIPOTENT_PROGENITOR_UP	195	Up	0.000157185731291804	0.00211762719680623
C5_GO_TELOMERE_ORGANIZATION	98	Up	0.000157881994215748	0.00212531521410078
C5_GO_SIGNAL_TRANSDUCTION_IN_RESPONSE_TO_DNA_DAMAGE	93	Up	0.000158196770597974	0.00212785974188261
C5_GO_CATION_TRANSPORTING_ATPASE_ACTIVITY	56	Up	0.000158619624122487	0.00213173017904682
C2_ZHANG_TLX_TARGETS_36HR_UP	215	Up	0.000158736482808285	0.00213173017904682
C7_GSE18791_UNSTIM_VS_NEWCATSLE_VIRUS_DC_18H_UP	191	Up	0.000159812628028705	0.00214448015771111
C5_GO_PRIMARY_CILIUM	189	Up	0.000160326060594262	0.00214966503273812
C7_GSE21927_SPLEEN_VS_C26GM_TUMOR_MONOCYTE_BALBC_DN	181	Up	0.000161819175818136	0.00216622496542439
C5_GO_REGULATION_OF_ODONTOGENESIS	22	Up	0.000161891637485019	0.00216622496542439
C5_GO_CYTOSOLIC_TRANSPORT	209	Up	0.000161945191257127	0.00216622496542439
C2_REACTOME_PROCESSING_OF_CAPPED_INTRON_CONTAINING_PRE_MRNA	134	Up	0.000163723733094566	0.0021880658808399
C3_YY1_Q6	238	Up	0.000163836621418601	0.0021880658808399
C7_GSE29614_CTRL_VS_DAY7_TIV_FLU_VACCINE_PBMC_DN	174	Up	0.000164507210977995	0.00219528905122922
C2_NADERI_BREAST_CANCER_PROGNOSIS_UP	45	Up	0.000165146727721409	0.00220208650888413
C2_VARELA_ZMPSTE24_TARGETS_DN	38	Down	0.000166196546830262	0.00221433997552351
C7_GSE22432_MULTIPOTENT_VS_COMMON_DC_PROGENITOR_UNTREATED_DN	194	Up	0.000166492725675709	0.00221654084276842
C7_GSE17721_CTRL_VS_PAM3CSK4_6H_BMDC_DN	189	Up	0.000168587525433169	0.00224145095113394
C7_GSE13411_NAIVE_VS_MEMORY_BCELL_DN	191	Up	0.000168628748938804	0.00224145095113394
C5_GO_MITOCHONDRIAL_MEMBRANE_PART	165	Up	0.00017062751922077	0.00226451163391212
C2_SCHLOSSER_MYC_TARGETS_REPRESSED_BY_SERUM	158	Up	0.000170631306260738	0.00226451163391212
C7_GSE39556_UNTREATED_VS_3H_POLYIC_INJ_MOUSE_NK_CELL_UP	190	Up	0.000170879844723129	0.00226603279981196
C2_WANG_METASTASIS_OF_BREAST_CANCER_ESR1_UP	22	Up	0.000171114642130615	0.00226736950625852
C5_GO_CELLULAR_COMPONENT_ASSEMBLY_INVOLVED_IN_MORPHOGENESIS	232	Up	0.000171350833218339	0.00226872257346441
C7_GSE9006_HEALTHY_VS_TYPE_2_DIABETES_PBMC_AT_DX_UP	195	Up	0.000171556697444513	0.00226967230450243
C5_GO_REGULATION_OF_CENTROSOME_CYCLE	39	Up	0.000171798851430276	0.00227110028519664
C5_GO_POSITIVE_REGULATION_OF_CANONICAL_WNT_SIGNALING_PATHWAY	115	Up	0.000172343491507002	0.00227652163918032
C5_GO_RIBOSOMAL_SUBUNIT	152	Up	0.000173989489494363	0.0022964712572029
C2_HAMAI_APOPTOSIS_VIA_TRAIL_UP	572	Up	0.0001747032618438	0.00230228230163756
C7_GSE3982_EOSINOPHIL_VS_CENT_MEMORY_CD4_TCELL_DN	187	Up	0.000174792176496586	0.00230228230163756
C5_GO_REGULATION_OF_NUCLEOCYTOPLASMIC_TRANSPORT	208	Up	0.000174968132374051	0.00230228230163756
C2_BOYLAN_MULTIPLE_MYELOMA_C_D_UP	135	Up	0.000174973999167065	0.00230228230163756
C3_TCTCTCC_MIR185	121	Up	0.000175143401717915	0.00230272066858496
C7_GSE37301_LYMPHOID_PRIMED_MPP_VS_GRAN_MONO_PROGENITOR_UP	192	Up	0.000175545543568813	0.0023062159493229
C5_GO_PIGMENTATION	83	Up	0.000176198709270055	0.00231300105473902
C2_HONMA_DOCETAXEL_RESISTANCE	34	Up	0.000176340657033245	0.00231306996717794
C5_GO_TRANSCRIPTION_COACTIVATOR_ACTIVITY	283	Up	0.000176655604157639	0.00231540625712735
C5_GO_REGULATION_OF_LIPID_CATABOLIC_PROCESS	51	Down	0.000176870339657119	0.00231642648400783
C3_AP1_Q6	244	Up	0.000177265546391563	0.0023198068913315
C2_MORI_SMALL_PRE_BII_LYMPHOCYTE_DN	75	Up	0.000177442011987751	0.00232032170389855
C2_OUELLET_OVARIAN_CANCER_INVASIVE_VS_LMP_UP	116	Up	0.000177824683066815	0.00232353008662052
C7_GSE17721_0.5H_VS_8H_POLYIC_BMDC_DN	190	Up	0.000178398378374403	0.00232837320644883
C7_GSE18791_CTRL_VS_NEWCASTLE_VIRUS_DC_12H_UP	197	Up	0.00017847054244809	0.00232837320644883
C7_GSE15330_LYMPHOID_MULTIPOTENT_VS_GRANULOCYTE_MONOCYTE_PROGENITOR_IKAROS_KO_DN	191	Up	0.000178796641573248	0.00232983983756731
C2_REACTOME_ANTIGEN_PROCESSING_UBIQUITINATION_PROTEASOME_DEGRADATION	195	Up	0.000178858338691563	0.00232983983756731
C5_GO_CELL_CELL_CONTACT_ZONE	63	Up	0.000179090438127064	0.00233090883296145
C5_GO_REGULATION_OF_INTRACELLULAR_TRANSPORT	588	Up	0.000179215908733694	0.00233090883296145
C7_GSE15139_GMCSF_TREATED_VS_UNTREATED_NEUTROPHILS_DN	197	Up	0.000179355079942568	0.00233092727166528
C7_GSE6092_UNSTIM_VS_IFNG_STIM_AND_B_BURGDORFERI_INF_ENDOTHELIAL_CELL_UP	194	Up	0.000179929642215231	0.00233547300992844
C7_GSE17322_CD103_POS_VS_CD11B_HIGH_LUNG_DC_DN	194	Up	0.000179980899766367	0.00233547300992844
C5_GO_3_5_DNA_HELICASE_ACTIVITY	12	Up	0.000180309290570854	0.00233794138371602
C2_DE_YY1_TARGETS_DN	90	Up	0.000182296839451179	0.0023619026189536
C7_GSE5542_IFNG_VS_IFNA_TREATED_EPITHELIAL_CELLS_24H_UP	194	Up	0.000182614800160889	0.00236421196137904
C7_GSE25087_FETAL_VS_ADULT_TCONV_UP	194	Up	0.000183291579241927	0.00237115964247144
C3_GGAMTNNNNNTCCY_UNKNOWN	53	Up	0.00018492671424475	0.00239048505098198
C7_GSE36476_CTRL_VS_TSST_ACT_16H_MEMORY_CD4_TCELL_OLD_DN	196	Up	0.000185370090329729	0.00239438725073996
C2_KEGG_PATHWAYS_IN_CANCER	314	Up	0.000185522749635875	0.00239453123309583
C7_GSE12845_NAIVE_VS_DARKZONE_GC_TONSIL_BCELL_DN	196	Up	0.000185844022610782	0.00239684962393067
C3_P53_02	241	Up	0.000186035576197892	0.00239749275311846
C2_KINSEY_TARGETS_OF_EWSR1_FLII_FUSION_DN	318	Up	0.000186673548469189	0.00240388364813329
C5_GO_PROTEIN_LOCALIZATION_TO_MEMBRANE	366	Up	0.000187016367201729	0.00240646688168856
C2_REACTOME_DNA_REPAIR	102	Up	0.000187868310960357	0.00241407029565102
C5_GO_CELL_PROJECTION_ORGANIZATION	861	Up	0.00018809176858073	0.00241407029565102
C2_WENG_POR_TARGETS_LIVER_DN	20	Down	0.000188157817735508	0.00241407029565102
C7_GSE22886_CD8_VS_CD4_NAIVE_TCELL_UP	194	Up	0.000188177928016293	0.00241407029565102
C5_GO_MESENCHYME_DEVELOPMENT	168	Up	0.000188886119389108	0.00242022806610537
C2_ACEVEDO_NORMAL_TISSUE_ADJACENT_TO_LIVER_TUMOR_DN	349	Down	0.000188943991213592	0.00242022806610537
C2_SEMBA_FHIT_TARGETS_DN	10	Up	0.000190174641834266	0.00243295338360387
C5_GO_G1_DNA_DAMAGE_CHECKPOINT	71	Up	0.000190225005998931	0.00243295338360387
C2_REACTOME_ASSEMBLY_OF_THE_PRE_REPLICATIVE_COMPLEX	63	Up	0.000190431928222169	0.00243376031529254
C3_CACTGCC_MIR34A_MIR34C_MIR449	270	Up	0.000190774876433736	0.00243520102755415
C5_GO_EXOGENOUS_DRUG_CATABOLIC_PROCESS	10	Down	0.000190832489955487	0.00243520102755415
C5_GO_PROTEIN_HETEROTETRAMERIZATION	34	Up	0.000191472102549604	0.00244152181404811
C5_GO_REGULATION_OF_CATENIN_IMPORT_INTO_NUCLEUS	26	Up	0.000191948874600417	0.00244575821318799
C5_GO_POSITIVE_REGULATION_OF_MITOTIC_CELL_CYCLE	119	Up	0.000192241211267056	0.00244763998182833
C7_GSE40274_XBP1_VS_FOXP3_AND_XBP1_TRANSDUCED_ACTIVATED_CD4_TCELL_DN	194	Up	0.000193230359616585	0.00245838414667085
C5_GO_OXYGEN_BINDING	38	Down	0.000194306766170295	0.00247022148036631
C5_GO_REGULATION_OF_MITOCHONDRIAL_OUTER_MEMBRANE_PERMEABILIZATION_INVOLVED_IN_APOPTOTIC_SIGNALING_PATHWAY	43	Up	0.00019655801380304	0.00249647226521773
C5_GO_REGULATION_OF_CELLULAR_PROTEIN_CATABOLIC_PROCESS	271	Up	0.000196666717660613	0.00249647226521773
C7_GSE6259_33D1_POS_DC_VS_BCELL_DN	138	Up	0.00019735160578253	0.00250328824696116
C2_CROSBY_E2F4_TARGETS	6	Up	0.000197809914249023	0.00250722214157882
C2_SENESE_HDAC3_TARGETS_UP	481	Up	0.000199199174019457	0.00252294103561619
C5_GO_POSITIVE_REGULATION_OF_ORGANELLE_ORGANIZATION	545	Up	0.000200688614419482	0.00253819901917111
C2_REACTOME_RNA_POL_III_TRANSCRIPTION	32	Up	0.000200785613975109	0.00253819901917111
C3_GABP_B	259	Up	0.000200990587419293	0.00253819901917111
C7_GSE23308_WT_VS_MINERALCORTICOID_REC_KO_MACROPHAGE_CORTICOSTERONE_TREATED_UP	194	Up	0.00020100388190351	0.00253819901917111
C2_RODRIGUES_THYROID_CARCINOMA_DN	77	Up	0.000201417304327376	0.00254152289822783
C7_GSE40274_CTRL_VS_FOXP3_AND_HELIOS_TRANSDUCED_ACTIVATED_CD4_TCELL_DN	194	Up	0.000201575000621103	0.00254161742586415
C5_GO_MITOCHONDRIAL_ELECTRON_TRANSPORT_CYTOCHROME_C_TO_OXYGEN	15	Up	0.000202393848564915	0.0025486415334537
C7_GSE20366_EX_VIVO_VS_HOMEOSTATIC_CONVERSION_TREG_DN	195	Up	0.000202433320782565	0.0025486415334537
C2_ENK_UV_RESPONSE_KERATINOCYTE_DN	480	Up	0.000202596367063376	0.00254879786399954
C5_GO_DNA_REPLICATION_DEPENDENT_NUCLEOSOME_ORGANIZATION	28	Up	0.000203388331545897	0.0025568602957564
C3_SP1_01	226	Up	0.000205484633162138	0.00258129582608503
C2_SERVITJA_ISLET_HNF1A_TARGETS_DN	104	Down	0.000205648110212421	0.00258143299176883
C7_GSE21063_3H_VS_16H_ANTI_IGM_STIM_NFATC1_KOBCELL_DN	197	Up	0.000205802943141387	0.00258146152772084
C3_GGARNTKYCCA_UNKNOWN	74	Up	0.000206772163528047	0.0025916976141171
C5_GO_LIGASE_ACTIVITY_FORMING_CARBON_OXYGEN_BONDS	44	Up	0.00020713161588869	0.00259428132675983
C5_GO_REGULATION_OF_GENE_EXPRESSION_EPIGENETIC	204	Up	0.000207922598767766	0.00260226205158977
C7_GSE18791_CTRL_VS_NEWCASTLE_VIRUS_DC_18H_UP	196	Up	0.000208916441844521	0.00261276800624622
C7_GSE17974_0H_VS_72H_IN_VITRO_ACT_CD4_TCELL_DN	196	Up	0.000209572373214652	0.0026190355444351
C7_GSE557_CIITA_KO_VS_I_AB_KO_DC_DN	195	Up	0.000209850671661849	0.00262057801859052
C7_GSE40666_UNTREATED_VS_IFNA_STIM_EFFECTOR_CD8_TCELL_90MIN_UP	187	Up	0.000210818703843423	0.00263072513844731
C7_GSE22601_CD4_SINGLE_POSITIVE_VS_CD8_SINGLE_POSITIVE_THYMOCYTE_UP	196	Up	0.000211117720952451	0.00263251507460311
C7_GSE13484_UNSTIM_VS_3H_YF17D_VACCINE_STIM_PBMC_UP	195	Up	0.000211552139958691	0.00263598951416863
C7_GSE22589_HEALTHY_VS_SIV_INFECTED_DC_DN	188	Up	0.000212218126963184	0.00264234210915676
C7_GSE21063_CTRL_VS_ANTI_IGM_STIM_BCELL_16H_UP	196	Up	0.000212733239458161	0.00264533303084328
C2_REACTOME_DEVELOPMENTAL_BIOLOGY	365	Up	0.000212874202326018	0.00264533303084328
C7_GSE2770_IL12_ACT_VS_ACT_CD4_TCELL_2H_DN	192	Up	0.000212927344010906	0.00264533303084328
C7_GSE40666_STAT1_KO_VS_STAT4_KO_CD8_TCELL_UP	199	Up	0.000213849762642105	0.00265484360503819
C2_COLIN_PILOCYTIC_ASTROCYTOMA_VS_GLIOBLASTOMA_UP	32	Up	0.000214072204119717	0.00265548103961522
C7_GSE14308_TH1_VS_INDUCED_TREG_DN	191	Up	0.000214214976601547	0.00265548103961522
C7_GSE17974_2.5H_VS_72H_IL4_AND_ANTI_IL12_ACT_CD4_TCELL_DN	189	Up	0.00021505818132297	0.00266148227446351
C2_TOOKER_GEMCITABINE_RESISTANCE_UP	78	Up	0.000215124928875542	0.00266148227446351
C7_GSE8835_HEALTHY_VS_CLL_CD8_TCELL_UP	193	Up	0.000215170956294904	0.00266148227446351
C5_GO_DNA_STRAND_ELONGATION	30	Up	0.000215344825915202	0.00266168721644348
C2_KOBAYASHI_EGFR_SIGNALING_24HR_UP	98	Up	0.000215738005240221	0.00266460057421152
C7_GSE22886_IGM_MEMORY_BCELL_VS_BLOOD_PLASMA_CELL_DN	194	Up	0.000215966824696538	0.00266548113835895
C3_PAX4_03	242	Up	0.000217904325812318	0.00268585626716205
C2_CAIRO_PML_TARGETS_BOUND_BY_MYC_UP	22	Up	0.000217935148916346	0.00268585626716205
C7_GSE15330_GRANULOCYTE_MONOCYTE_PROGENITOR_VS_PRO_BCELL_UP	192	Up	0.000218435635858906	0.00268632289767224
C5_GO_NEGATIVE_REGULATION_OF_FATTY_ACID_METABOLIC_PROCESS	28	Down	0.000218467849172555	0.00268632289767224
C7_GSE27786_LSK_VS_BCELL_UP	195	Up	0.000218591690929317	0.00268632289767224
C2_PEDERSEN_TARGETS_OF_611CTF_ISOFORM_OF_ERBB2	72	Up	0.000218608039128578	0.00268632289767224
C2_PID_TELOMERASE_PATHWAY	66	Up	0.000219040843691683	0.00268968803781347
C7_GSE20198_IL12_IL18_VS_IFNA_TREATED_ACT_CD4_TCELL_DN	188	Up	0.000219201554439399	0.00268970957408924
C5_GO_ACYL_COA_DEHYDROGENASE_ACTIVITY	17	Down	0.000219623899623694	0.00269293913444385
C2_REACTOME_GENERIC_TRANSCRIPTION_PATHWAY	334	Up	0.000220907409528109	0.00270561618143401
C2_KEGG_BETA_ALANINE_METABOLISM	21	Down	0.000221028535576306	0.00270561618143401
C7_GSE34205_HEALTHY_VS_FLU_INF_INFANT_PBMC_UP	189	Up	0.000221137472898956	0.00270561618143401
C2_TURASHVILI_BREAST_DUCTAL_CARCINOMA_VS_DUCTAL_NORMAL_UP	43	Up	0.000221504863179123	0.00270815302735112
C3_ELK1_02	246	Up	0.000222064021325965	0.00271302910097953
C7_GSE2770_UNTREATED_VS_ACT_CD4_TCELL_48H_UP	187	Up	0.000222847349833452	0.00272063492534765
C2_ISSAEVA_MLL2_TARGETS	59	Up	0.00022410797026415	0.00273405260622904
C5_GO_MITOTIC_SPINDLE_ASSEMBLY	39	Up	0.00022452079380073	0.00273711552730702
C7_GSE11961_FOLLICULAR_BCELL_VS_MEMORY_BCELL_DAY40_DN	187	Up	0.000225151723414521	0.00274283103808287
C5_GO_REGULATION_OF_CELLULAR_RESPONSE_TO_STRESS	675	Up	0.000225527527050198	0.00274543257929237
C3_WYAAANNRNNNGCG_UNKNOWN	180	Up	0.000226203852164658	0.00274990312244523
C2_REACTOME_SIGNALING_BY_EGFR_IN_CANCER	105	Up	0.000226370257065514	0.00274990312244523
C2_SENESE_HDAC1_TARGETS_DN	246	Up	0.000226382308939554	0.00274990312244523
C5_GO_ENERGY_COUPLED_PROTON_TRANSPORT_DOWN_ELECTROCHEMICAL_GRADIENT	23	Up	0.000226909776539852	0.00275289854810115
C5_GO_PRERIBOSOME	58	Up	0.000227161795642531	0.00275289854810115
C5_GO_INNER_MITOCHONDRIAL_MEMBRANE_PROTEIN_COMPLEX	103	Up	0.000227247870109228	0.00275289854810115
C2_REACTOME_FORMATION_OF_THE_TERNARY_COMPLEX_AND_SUBSEQUENTLY_THE_43S_COMPLEX	44	Up	0.000227279668559619	0.00275289854810115
C5_GO_CONDENSED_NUCLEAR_CHROMOSOME	82	Up	0.000227805292663126	0.00275336709897266
C5_GO_EXTRACELLULAR_MATRIX_COMPONENT	120	Up	0.00022781709127117	0.00275336709897266
C7_GSE411_100MIN_VS_400MIN_IL6_STIM_MACROPHAGE_DN	199	Up	0.000227859274413287	0.00275336709897266
C5_GO_ENDOMEMBRANE_SYSTEM_ORGANIZATION	455	Up	0.000228154135480273	0.00275336709897266
C7_GSE29618_BCELL_VS_PDC_DN	191	Up	0.000228287928630279	0.00275336709897266
C2_DACOSTA_UV_RESPONSE_VIA_ERCC3_DN	843	Up	0.00022829466579154	0.00275336709897266
C5_GO_REGULATION_OF_EPITHELIAL_CELL_DIFFERENTIATION_INVOLVED_IN_KIDNEY_DEVELOPMENT	14	Up	0.000228611111061047	0.00275521980788033
C7_GSE23505_IL6_IL1_VS_IL6_IL1_IL23_TREATED_CD4_TCELL_UP	188	Up	0.000228877669312168	0.00275646906934605
C2_HEDENFALK_BREAST_CANCER_BRCA1_VS_BRCA2	162	Up	0.000229080204293412	0.00275694604327796
C5_GO_RETROGRADE_TRANSPORT_ENDOSOME_TO_GOLGI	72	Up	0.000229275884336139	0.00275733989968145
C5_GO_EXODEOXYRIBONUCLEASE_ACTIVITY	16	Up	0.000229673974477613	0.0027601657117441
C7_GSE5099_UNSTIM_VS_MCSF_TREATED_MONOCYTE_DAY3_DN	190	Up	0.00022985918920828	0.0027604310437142
C7_GSE17186_CD21LOW_VS_CD21HIGH_TRANSITIONAL_BCELL_DN	196	Up	0.000230605953023116	0.00276743498659869
C7_GSE17186_BLOOD_VS_CORD_BLOOD_CD21HIGH_TRANSITIONAL_BCELL_UP	195	Up	0.000231684474743475	0.00277840751037161
C7_GSE5589_LPS_VS_LPS_AND_IL10_STIM_IL6_KO_MACROPHAGE_180MIN_DN	195	Up	0.00023196938335418	0.00277890723209483
C2_GLINSKY_CANCER_DEATH_UP	6	Up	0.000232054601911825	0.00277890723209483
C5_GO_MACROMOLECULAR_COMPLEX_DISASSEMBLY	177	Up	0.000232402932028628	0.00278111033441047
C5_GO_MESENCHYMAL_CELL_DIFFERENTIATION	126	Up	0.000233317519431263	0.00279008179950275
C2_PID_HNF3A_PATHWAY	41	Down	0.000234167038493176	0.00279793481320889
C2_DER_IFN_BETA_RESPONSE_UP	101	Up	0.000234304924668577	0.00279793481320889
C2_REACTOME_ACTIVATION_OF_THE_PRE_REPLICATIVE_COMPLEX	30	Up	0.000234926641414706	0.00280338060604953
C7_GSE25087_FETAL_VS_ADULT_TREG_UP	190	Up	0.000236430760957513	0.00281657632152697
C5_GO_PROTEIN_LOCALIZATION_TO_KINETOCHORE	11	Up	0.000236515248693947	0.00281657632152697
C3_CCTNTMAGA_UNKNOWN	140	Up	0.000236531821576138	0.00281657632152697
C7_GSE14308_NAIVE_CD4_TCELL_VS_INDUCED_TREG_DN	199	Up	0.000236709755427334	0.00281671291954002
C2_DAZARD_UV_RESPONSE_CLUSTER_G1	60	Up	0.000237273244330657	0.00282143398968309
C2_SMIRNOV_RESPONSE_TO_IR_6HR_UP	164	Up	0.000237510596898935	0.00282227304081944
C5_GO_MEMBRANE_ORGANIZATION	858	Up	0.000237910860836407	0.00282504538681603
C5_GO_GTPASE_ACTIVITY	230	Up	0.00023846487938935	0.00282935519042106
C5_GO_RESPONSE_TO_GAMMA_RADIATION	48	Up	0.000238608229816846	0.00282935519042106
C7_GSE32986_UNSTIM_VS_GMCSF_AND_CURDLAN_HIGHDOSE_STIM_DC_UP	194	Up	0.000238924611834471	0.00283081916288116
C5_GO_ENDONUCLEASE_ACTIVITY_ACTIVE_WITH_EITHER_RIBO_OR_DEOXYRIBONUCLEIC_ACIDS_AND_PRODUCING_5_PHOSPHOMONOESTERS	32	Up	0.000239195005017574	0.00283081916288116
C2_STEIN_ESRRA_TARGETS_UP	379	Up	0.000239233579748245	0.00283081916288116
C7_GSE17974_0H_VS_6H_IN_VITRO_ACT_CD4_TCELL_DN	196	Up	0.000239805980555949	0.00283447797320161
C7_GSE10239_NAIVE_VS_MEMORY_CD8_TCELL_UP	197	Up	0.000239877812045665	0.00283447797320161
C3_TGCTTTG_MIR330	320	Up	0.000240514889805285	0.00283923249851797
C7_GSE12845_IGD_NEG_BLOOD_VS_DARKZONE_GC_TONSIL_BCELL_DN	197	Up	0.000240615767559528	0.00283923249851797
C5_GO_RIBONUCLEOPROTEIN_COMPLEX_SUBUNIT_ORGANIZATION	191	Up	0.000241633633697059	0.00284925624793585
C2_YAMASHITA_LIVER_CANCER_WITH_EPCAM_DN	15	Down	0.000242206539327895	0.00285279797848816
C7_GSE2706_UNSTIM_VS_2H_LPS_DC_UP	171	Up	0.000242271183445865	0.00285279797848816
C5_GO_UBIQUITIN_LIKE_PROTEIN_TRANSFERASE_ACTIVITY	406	Up	0.000242486997393168	0.00285335360423491
C5_GO_NEGATIVE_REGULATION_OF_PROTEIN_CATABOLIC_PROCESS	106	Up	0.000242979025105751	0.00285715641682725
C5_GO_CELLULAR_PROTEIN_COMPLEX_LOCALIZATION	23	Up	0.00024367543285577	0.00286335555510589
C2_ST_INTEGRIN_SIGNALING_PATHWAY	80	Up	0.000243936979014922	0.00286443970986225
C7_GSE16451_IMMATURE_VS_MATURE_NEURON_CELL_LINE_WEST_EQUINE_ENC_VIRUS_DN	195	Up	0.000245641356532863	0.00288245311643035
C7_GSE26343_WT_VS_NFAT5_KO_MACROPHAGE_UP	196	Up	0.000246211959050597	0.00288714661059955
C7_GSE5542_UNTREATED_VS_IFNA_AND_IFNG_TREATED_EPITHELIAL_CELLS_6H_DN	189	Up	0.000249522230674376	0.00292205071172966
C7_GSE7768_OVA_ALONE_VS_OVA_WITH_LPS_IMMUNIZED_MOUSE_WHOLE_SPLEEN_6H_UP	161	Up	0.000249533909251779	0.00292205071172966
C2_ENK_UV_RESPONSE_EPIDERMIS_UP	283	Up	0.000250160816481803	0.00292736595829086
C5_GO_SNRNA_METABOLIC_PROCESS	81	Up	0.000250448370044225	0.00292870550761461
C7_GSE24726_WT_VS_E2-2_KO_PDC_UP	197	Up	0.000253260188010751	0.00295954118876376
C7_GSE33162_HDAC3_KO_VS_HDAC3_KO_MACROPHAGE_UP	193	Up	0.000253964358106391	0.0029657218105716
C2_REACTOME_SIGNAL_TRANSDUCTION_BY_L1	34	Up	0.000254274354467739	0.00296729403582663
C1_chrxq28	86	Up	0.000254781617543349	0.00297039930898303
C7_GSE15330_MEGAKARYOCYTE_ERYTHROID_PROGENITOR_VS_PRO_BCELL_DN	194	Up	0.0002550006596864	0.00297039930898303
C2_REACTOME_PHASE_II_CONJUGATION	66	Down	0.000255067087994347	0.00297039930898303
C2_FIRESTEIN_CTNNB1_PATHWAY	33	Up	0.000256132398402179	0.00298075399818656
C7_GSE3982_NEUTROPHIL_VS_BCELL_DN	190	Up	0.000256731780018283	0.00298507852140305
C7_GSE21360_PRIMARY_VS_TERTIARY_MEMORY_CD8_TCELL_UP	196	Up	0.000256856824488082	0.00298507852140305
C3_AP1_01	250	Up	0.000257518535420396	0.00299071457642315
C2_COULOUARN_TEMPORAL_TGFB1_SIGNATURE_DN	133	Down	0.000258045494658169	0.00299345341183434
C2_DUTERTRE_ESTRADIOL_RESPONSE_6HR_UP	223	Up	0.000258108180832474	0.00299345341183434
C2_HU_GENOTOXIN_ACTION_DIRECT_VS_INDIRECT_24HR	52	Up	0.0002585188323737	0.00299616244013382
C2_TAKAO_RESPONSE_TO_UVB_RADIATION_UP	83	Up	0.000259441283696122	0.00300479531924851
C7_GSE17721_POLYIC_VS_CPG_24H_BMDC_DN	189	Up	0.000259657014011406	0.00300523689062039
C5_GO_CELL_DEATH_IN_RESPONSE_TO_OXIDATIVE_STRESS	17	Up	0.000261187768690309	0.00302021024127688
C5_GO_BASEMENT_MEMBRANE	89	Up	0.000261331852951603	0.00302021024127688
C2_ELVIDGE_HIF1A_TARGETS_UP	67	Up	0.000261547954398108	0.00302021024127688
C7_GSE16266_CTRL_VS_HEATSHOCK_AND_LPS_STIM_MEF_UP	196	Up	0.000261813638382902	0.00302021024127688
C5_GO_CHROMATIN_DISASSEMBLY	15	Up	0.000261843178532781	0.00302021024127688
C2_TURASHVILI_BREAST_DUCTAL_CARCINOMA_VS_LOBULAR_NORMAL_UP	73	Up	0.000264004369192023	0.00304306398576174
C2_ONKEN_UVEAL_MELANOMA_UP	767	Up	0.000264657233394166	0.00304664316691831
C5_GO_LARGE_RIBOSOMAL_SUBUNIT	91	Up	0.000264674987020266	0.00304664316691831
C7_GSE36078_UNTREATED_VS_AD5_INF_IL1R_KO_MOUSE_LUNG_DC_DN	192	Up	0.000265056365950055	0.00304895905386872
C2_CASTELLANO_NRAS_TARGETS_DN	14	Up	0.000265769207136584	0.00305508203393895
C2_VANTVEER_BREAST_CANCER_ESR1_DN	230	Up	0.000266270738168612	0.00305876928754317
C2_REACTOME_COMMON_PATHWAY	12	Down	0.000267591082746147	0.00306881738571917
C5_GO_LUNG_ALVEOLUS_DEVELOPMENT	40	Up	0.0002676848021166	0.00306881738571917
C7_GSE17974_CTRL_VS_ACT_IL4_AND_ANTI_IL12_24H_CD4_TCELL_DN	196	Up	0.000267689525519857	0.00306881738571917
C7_GSE17721_LPS_VS_POLYIC_4H_BMDC_DN	192	Up	0.000268885066166944	0.00308043615748874
C5_GO_VACUOLAR_MEMBRANE	569	Up	0.000269416509257969	0.00308443623352781
C7_GSE5542_IFNA_VS_IFNA_AND_IFNG_TREATED_EPITHELIAL_CELLS_24H_DN	190	Up	0.000269890585653395	0.00308777457730974
C5_GO_BLOOD_COAGULATION_INTRINSIC_PATHWAY	16	Down	0.000270309133389292	0.00309047354464879
C7_GSE5542_IFNG_VS_IFNA_TREATED_EPITHELIAL_CELLS_6H_UP	194	Up	0.000270880363704936	0.00309374460948727
C5_GO_LIGAND_DEPENDENT_NUCLEAR_RECEPTOR_TRANSCRIPTION_COACTIVATOR_ACTIVITY	52	Up	0.000270960907231259	0.00309374460948727
C5_GO_REGULATION_OF_PROTEIN_TARGETING	287	Up	0.000271417467975321	0.00309686781902253
C5_GO_EMBRYONIC_DIGIT_MORPHOGENESIS	57	Up	0.000271923481117688	0.00310055069002184
C2_ROME_INSULIN_TARGETS_IN_MUSCLE_UP	436	Up	0.000272801638392912	0.00310776655463733
C3_E2F_Q3	222	Up	0.000273071917247908	0.00310776655463733
C2_KEGG_LINOLEIC_ACID_METABOLISM	24	Down	0.000273107314387194	0.00310776655463733
C3_YYCATTCAWW_UNKNOWN	419	Up	0.000273622875516672	0.00311154077729678
C5_GO_NUCLEOSOME_BINDING	45	Up	0.000274147671430496	0.00311541487459733
C7_GSE3982_DC_VS_TH2_DN	193	Up	0.000275411270089206	0.00312767389340903
C5_GO_POSITIVE_REGULATION_OF_CELL_CYCLE_ARREST	82	Up	0.000276060022665607	0.0031293321828921
C2_DELPUECH_FOXO3_TARGETS_DN	39	Up	0.00027609895693154	0.0031293321828921
C7_GSE27786_CD8_TCELL_VS_ERYTHROBLAST_UP	197	Up	0.00027611210620282	0.0031293321828921
C7_GSE3982_BCELL_VS_NKCELL_UP	193	Up	0.000276412951843232	0.00313064495190049
C5_GO_ERYTHROSE_4_PHOSPHATE_PHOSPHOENOLPYRUVATE_FAMILY_AMINO_ACID_METABOLIC_PROCESS	11	Down	0.000276900628198582	0.00313407058846034
C7_GSE9988_ANTI_TREM1_AND_LPS_VS_VEHICLE_TREATED_MONOCYTES_DN	197	Up	0.000278150880721546	0.00314611701382973
C5_GO_NUCLEUS_ORGANIZATION	131	Up	0.000278361213333817	0.00314639284624015
C2_VERHAAK_GLIOBLASTOMA_PRONEURAL	169	Up	0.000279971665681876	0.00316248368157745
C5_GO_ESTABLISHMENT_OF_MITOTIC_SPINDLE_LOCALIZATION	24	Up	0.000281294172830334	0.00317530266741966
C5_GO_RESPONSE_TO_X_RAY	29	Up	0.000281879281514999	0.0031797862150102
C7_GSE17721_LPS_VS_GARDIQUIMOD_6H_BMDC_DN	195	Up	0.000282407946535072	0.00318362749055294
C7_GSE22589_HEALTHY_VS_HIV_AND_SIV_INFECTED_DC_UP	196	Up	0.000283506931546663	0.00319186293589469
C7_GSE7852_TREG_VS_TCONV_LN_UP	192	Up	0.000283515749225797	0.00319186293589469
C2_WONG_ENDOMETRIAL_CANCER_LATE	9	Down	0.000283863563351401	0.00319248227569383
C5_GO_MODULATION_BY_SYMBIONT_OF_HOST_CELLULAR_PROCESS	28	Up	0.00028394810146677	0.00319248227569383
C6_PRC2_EED_UP.V1_DN	187	Up	0.000284430322782451	0.00319394735764029
C5_GO_CELL_SEPARATION_AFTER_CYTOKINESIS	17	Up	0.000284455922697471	0.00319394735764029
C2_JOHANSSON_GLIOMAGENESIS_BY_PDGFB_DN	19	Up	0.000284678581219285	0.00319432776711639
C5_GO_DNA_DIRECTED_RNA_POLYMERASE_II_HOLOENZYME	94	Up	0.000284984172179483	0.00319563762587742
C7_GSE33424_CD161_HIGH_VS_INT_CD8_TCELL_DN	191	Up	0.000286188390530235	0.00320701573255769
C5_GO_POSITIVE_REGULATION_OF_GENE_EXPRESSION_EPIGENETIC	68	Up	0.000286786569199569	0.00321159201682721
C7_GSE20727_CTRL_VS_ROS_INHIBITOR_TREATED_DC_UP	190	Up	0.000287205411863218	0.00321415527390047
C2_FLECHNER_PBL_KIDNEY_TRANSPLANT_REJECTED_VS_OK_UP	62	Up	0.000289640883806976	0.00323926860204748
C3_AP1_Q6_01	248	Up	0.000292346891189696	0.00326737235523173
C5_GO_KINASE_BINDING	594	Up	0.000292807039087635	0.00327035505505074
C5_GO_CILIARY_PART	289	Up	0.000293512228692172	0.00327391094939126
C5_GO_CELL_PART_MORPHOGENESIS	598	Up	0.000293512375759502	0.00327391094939126
C7_GSE17721_POLYIC_VS_CPG_12H_BMDC_DN	192	Up	0.000293919065715867	0.00327464984716133
C7_GSE360_T_GONDII_VS_M_TUBERCULOSIS_MAC_UP	193	Up	0.000293965670931863	0.00327464984716133
C7_GSE9509_LPS_VS_LPS_AND_IL10_STIM_IL10_KO_MACROPHAGE_30MIN_DN	181	Up	0.000294427136328742	0.00327694250248042
H_HALLMARK_COAGULATION	131	Down	0.000294558805405869	0.00327694250248042
C5_GO_NEGATIVE_REGULATION_OF_LIPID_CATABOLIC_PROCESS	20	Down	0.000295776757816975	0.00328833017018464
C2_AMUNDSON_POOR_SURVIVAL_AFTER_GAMMA_RADIATION_2G	168	Up	0.000298255557321907	0.00331371128394221
C7_GSE25147_UNSTIM_VS_HELIOBACTER_PYLORI_LPS_STIM_MKN45_CELL_UP	154	Up	0.000299442177323417	0.00332471199638421
C7_GSE37534_PIOGLITAZONE_VS_ROSIGLITAZONE_TREATED_CD4_TCELL_PPARG1_FOXP3_TRANSDUCED_UP	171	Up	0.000299929858799461	0.00332794304311192
C2_HONRADO_BREAST_CANCER_BRCA1_VS_BRCA2	18	Up	0.000300392073722811	0.00333088747015969
C7_GSE11864_CSF1_VS_CSF1_PAM3CYS_IN_MAC_DN	179	Up	0.000301866743565464	0.00334199228945876
C7_GSE32423_CTRL_VS_IL7_IL4_MEMORY_CD8_TCELL_DN	186	Up	0.000302016153976066	0.00334199228945876
C7_GSE11057_NAIVE_VS_EFF_MEMORY_CD4_TCELL_DN	186	Up	0.000302023546597866	0.00334199228945876
C5_GO_ACTIVATION_OF_CYSTEINE_TYPE_ENDOPEPTIDASE_ACTIVITY	91	Up	0.000302183570880675	0.00334199228945876
C7_GSE17721_POLYIC_VS_GARDIQUIMOD_8H_BMDC_DN	196	Up	0.000302995332130162	0.00334878119854636
C7_GSE26351_UNSTIM_VS_BMP_PATHWAY_STIM_HEMATOPOIETIC_PROGENITORS_UP	196	Up	0.000303625804051686	0.0033535588971009
C2_MEINHOLD_OVARIAN_CANCER_LOW_GRADE_DN	20	Up	0.000304707366855995	0.00336330942894344
C5_GO_POSITIVE_REGULATION_OF_WNT_SIGNALING_PATHWAY	146	Up	0.000305796915191176	0.00337313533373526
C2_PID_HEDGEHOG_GLI_PATHWAY	47	Up	0.000307065451800924	0.00338327047116686
C7_GSE14769_UNSTIM_VS_80MIN_LPS_BMDM_UP	195	Up	0.000307115622227545	0.00338327047116686
C2_YAO_TEMPORAL_RESPONSE_TO_PROGESTERONE_CLUSTER_13	170	Up	0.000307703675302171	0.0033875431943969
C1_chr7q35	26	Up	0.000307957651997207	0.00338783051288975
C7_GSE17721_POLYIC_VS_CPG_16H_BMDC_DN	190	Up	0.000308130202667533	0.00338783051288975
C7_GSE16386_IL4_VS_IL4_AND_ROSIGLITAZONE_STIM_MACROPHAGE_6H_UP	197	Up	0.000310963682123293	0.00341583828665548
C7_GSE17721_PAM3CSK4_VS_GADIQUIMOD_6H_BMDC_UP	192	Up	0.000311157966767959	0.00341583828665548
C5_GO_NEGATIVE_REGULATION_OF_NERVOUS_SYSTEM_DEVELOPMENT	237	Up	0.000311315336550401	0.00341583828665548
C5_GO_NEGATIVE_REGULATION_OF_NEURON_DIFFERENTIATION	173	Up	0.000311485046764931	0.00341583828665548
C7_GSE37532_WT_VS_PPARG_KO_VISCERAL_ADIPOSE_TISSUE_TCONV_DN	198	Up	0.000312088317916109	0.00342023732348347
C5_GO_REGULATION_OF_ACTIN_FILAMENT_LENGTH	145	Up	0.000312455988574748	0.00342055281462551
C2_KIM_MYC_AMPLIFICATION_TARGETS_UP	191	Up	0.000312521402482775	0.00342055281462551
C2_YAO_TEMPORAL_RESPONSE_TO_PROGESTERONE_CLUSTER_17	179	Up	0.000315217480003807	0.00344783127287939
C5_GO_CYTOSKELETAL_PROTEIN_BINDING	790	Up	0.000315620159639207	0.00345000563388567
C5_GO_CRANIOFACIAL_SUTURE_MORPHOGENESIS	13	Up	0.000316456263159034	0.00345691183273984
C2_XU_HGF_TARGETS_INDUCED_BY_AKT1_48HR_UP	13	Up	0.000317650197458937	0.00346726483577731
C7_GSE14308_TH2_VS_TH17_UP	194	Up	0.000317813826623167	0.00346726483577731
C3_YY1_02	235	Up	0.000318412863115629	0.00347156189225487
C5_GO_TONGUE_DEVELOPMENT	18	Up	0.000319814256007278	0.00348459563805483
C5_GO_EMBRYONIC_CRANIAL_SKELETON_MORPHOGENESIS	43	Up	0.000320226011544238	0.00348621385857284
C5_GO_ANAPHASE_PROMOTING_COMPLEX_DEPENDENT_CATABOLIC_PROCESS	76	Up	0.000320374833052466	0.00348621385857284
H_HALLMARK_PROTEIN_SECRETION	96	Up	0.000321950806796335	0.00350111156928071
C5_GO_NUCLEOSIDE_TRIPHOSPHATASE_REGULATOR_ACTIVITY	311	Up	0.000322258948122611	0.00350221172844104
C6_TBK1.DF_DN	281	Up	0.000322799516809079	0.00350583480354713
C5_GO_NUCLEIC_ACID_PHOSPHODIESTER_BOND_HYDROLYSIS	237	Up	0.000323406178468299	0.00350982506004564
C7_GSE5589_UNSTIM_VS_45MIN_LPS_AND_IL6_STIM_MACROPHAGE_DN	197	Up	0.000323581767842988	0.00350982506004564
C2_KEGG_UBIQUITIN_MEDIATED_PROTEOLYSIS	132	Up	0.000324456628370576	0.00351705996710987
C7_GSE45365_WT_VS_IFNAR_KO_CD11B_DC_MCMV_INFECTION_UP	185	Up	0.000325191567254502	0.00352276985244138
C7_GSE39864_WT_VS_GATA3_KO_TREG_DN	199	Up	0.000325618900507988	0.00352514230038111
C7_GSE22601_DOUBLE_NEGATIVE_VS_CD4_SINGLE_POSITIVE_THYMOCYTE_UP	197	Up	0.000328013398716319	0.00354879457779976
C2_DACOSTA_UV_RESPONSE_VIA_ERCC3_COMMON_DN	478	Up	0.000328612297285268	0.00355300235294826
C5_GO_STEROL_TRANSPORT	49	Down	0.000329221385953362	0.00355629015444287
C2_JI_RESPONSE_TO_FSH_DN	58	Up	0.000329336721943856	0.00355629015444287
C7_GSE36888_UNTREATED_VS_IL2_TREATED_STAT5_AB_KNOCKIN_TCELL_2H_DN	189	Up	0.000332190554018732	0.00358481911004526
C1_chr7q22	110	Up	0.00033302590671305	0.00359154325525273
C7_GSE23114_WT_VS_SLE2C1_MOUSE_SPLEEN_B1A_BCELL_UP	196	Up	0.000333242970536265	0.00359159509837207
C2_KEGG_AMINOACYL_TRNA_BIOSYNTHESIS	41	Up	0.000337422524994898	0.00363432625425759
C7_GSE40273_GATA1_KO_VS_WT_TREG_UP	196	Up	0.000338586449310795	0.0036443805429936
C7_GSE7509_UNSTIM_VS_TNFA_IL1B_IL6_PGE_STIM_DC_UP	186	Up	0.0003387867498451	0.0036443805429936
C5_GO_CILIARY_TRANSITION_ZONE	25	Up	0.000339860257436305	0.00365131994571115
C2_IVANOVA_HEMATOPOIESIS_LATE_PROGENITOR	527	Up	0.000339863419094324	0.00365131994571115
C7_GSE9650_EXHAUSTED_VS_MEMORY_CD8_TCELL_DN	197	Up	0.000340723912419515	0.0036564162098699
C7_GSE20500_CTRL_VS_RARA_ANTAGONIST_TREATED_CD4_TCELL_DN	192	Up	0.000340769952305705	0.0036564162098699
C7_GSE46606_UNSTIM_VS_CD40L_IL2_IL5_DAY1_STIMULATED_BCELL_DN	191	Up	0.000340993551460994	0.00365649675809346
C7_GSE41978_ID2_KO_AND_BIM_KO_VS_BIM_KO_KLRG1_LOW_EFFECTOR_CD8_TCELL_DN	194	Up	0.000341925548670665	0.00366416859344923
C7_GSE18281_SUBCAPSULAR_VS_CENTRAL_CORTICAL_REGION_OF_THYMUS_UP	180	Up	0.000342537357409852	0.00366668775870037
C5_GO_PROTEIN_POLYUBIQUITINATION	240	Up	0.000342594016104562	0.00366668775870037
C7_GSE19888_NO_PRETREAT_VS_ADENOSINE_A3R_INHIBITOR_PRETREATED_MAST_CELL_TCELL_MEMBRANES_ACT_DN	196	Up	0.000343024670630887	0.00366897626532569
C2_SIG_PIP3_SIGNALING_IN_CARDIAC_MYOCTES	66	Up	0.000343824165225019	0.00367520448501108
C2_SENESE_HDAC2_TARGETS_DN	123	Up	0.000344227496183954	0.00367719284275801
C2_IKEDA_MIR30_TARGETS_DN	25	Up	0.000345376682058675	0.00368714122215447
C2_REACTOME_CYTOCHROME_P450_ARRANGED_BY_SUBSTRATE_TYPE	44	Down	0.00034658270387836	0.0036976834377842
C5_GO_EMBRYONIC_HEART_TUBE_MORPHOGENESIS	53	Up	0.000346821290034597	0.00369789732115653
C5_GO_REGULATION_OF_INTRACELLULAR_PROTEIN_TRANSPORT	357	Up	0.000347059551867219	0.00369810747931058
C5_GO_REGULATION_OF_SPINDLE_ORGANIZATION	20	Up	0.000349525555295677	0.00372204022728644
C5_GO_AMINO_ACID_BETAINE_METABOLIC_PROCESS	18	Down	0.000350623302441363	0.00373138169849705
C2_PID_E2F_PATHWAY	73	Up	0.00035121342271889	0.00373531258694302
C2_REACTOME_APOPTOSIS	143	Up	0.000352634296535307	0.0037480684244183
C7_GSE35685_CD34POS_CD10NEG_CD62LPOS_VS_CD34POS_CD10POS_BONE_MARROW_UP	199	Up	0.00035328612149852	0.00375121378473491
C7_GSE22432_MULTIPOTENT_PROGENITOR_VS_CDC_DN	197	Up	0.000353373605157346	0.00375121378473491
C5_GO_CHROMATIN_BINDING	412	Up	0.000355563787235787	0.00377209708076285
C7_GSE41867_NAIVE_VS_EFFECTOR_CD8_TCELL_DN	194	Up	0.000355970016086764	0.00377404050263417
C5_GO_CYTOSOLIC_LARGE_RIBOSOMAL_SUBUNIT	58	Up	0.000356649700485145	0.00377780204805091
C5_GO_RIBOSOME	213	Up	0.000356771329873256	0.00377780204805091
C5_GO_RNA_POLYMERASE_ACTIVITY	42	Up	0.000357035175602727	0.0037779429452669
C7_GSE17721_CTRL_VS_POLYIC_4H_BMDC_UP	196	Up	0.000357231175014895	0.0037779429452669
C7_GSE8678_IL7R_LOW_VS_HIGH_EFF_CD8_TCELL_UP	193	Up	0.000357972100668461	0.00377940170953715
C7_GSE17721_CTRL_VS_PAM3CSK4_24H_BMDC_UP	198	Up	0.000358019144839929	0.00377940170953715
C2_REACTOME_GAMMA_CARBOXYLATION_TRANSPORT_AND_AMINO_TERMINAL_CLEAVAGE_OF_PROTEINS	10	Down	0.000358250639228249	0.00377940170953715
C2_KEGG_CHRONIC_MYELOID_LEUKEMIA	72	Up	0.000358262534253152	0.00377940170953715
C7_GSE17721_PAM3CSK4_VS_GADIQUIMOD_8H_BMDC_UP	193	Up	0.000359041543003133	0.00378525978140562
C5_GO_INTERCALATED_DISC	51	Up	0.000360280109669355	0.0037959525128986
C5_GO_PROTON_TRANSPORTING_ATP_SYNTHASE_COMPLEX	21	Up	0.000360649614073568	0.00379748109504595
C7_GSE14000_4H_VS_16H_LPS_DC_TRANSLATED_RNA_DN	195	Up	0.000361324283418374	0.00380175054510312
C2_LU_TUMOR_ANGIOGENESIS_UP	25	Up	0.000361504439871811	0.00380175054510312
C5_GO_DNA_STRAND_ELONGATION_INVOLVED_IN_DNA_REPLICATION	25	Up	0.000363363132995521	0.00381892395864423
C2_BIOCARTA_P35ALZHEIMERS_PATHWAY	10	Up	0.000363921414166983	0.00382241728685259
C7_GSE24210_CTRL_VS_IL35_TREATED_TCONV_CD4_TCELL_DN	197	Up	0.000364640132629818	0.00382648642218565
C5_GO_REGULATION_OF_CHOLESTEROL_METABOLIC_PROCESS	22	Down	0.000364761101529783	0.00382648642218565
C5_GO_BILE_ACID_AND_BILE_SALT_TRANSPORT	30	Down	0.000365420585657224	0.0038310295724324
C5_GO_REGULATION_OF_MUSCLE_TISSUE_DEVELOPMENT	93	Up	0.000367011264168079	0.00384532359194308
C5_GO_REGULATION_OF_STEROID_METABOLIC_PROCESS	69	Down	0.000367238847521891	0.00384532706616207
C7_GSE17301_CTRL_VS_48H_ACD3_ACD28_IFNA5_STIM_CD8_TCELL_DN	197	Up	0.00036923213864178	0.00386160575585821
C2_GU_PDEF_TARGETS_UP	71	Up	0.000369283304761838	0.00386160575585821
C2_XU_HGF_SIGNALING_NOT_VIA_AKT1_48HR_DN	20	Up	0.000369504160047202	0.00386160575585821
C2_BIOCARTA_MCALPAIN_PATHWAY	24	Up	0.000369785305711033	0.00386160575585821
C5_GO_OSTEOBLAST_DIFFERENTIATION	119	Up	0.000370130135173992	0.00386160575585821
C2_SHETH_LIVER_CANCER_VS_TXNIP_LOSS_PAM2	149	Up	0.000370162788015012	0.00386160575585821
C2_DIAZ_CHRONIC_MEYLOGENOUS_LEUKEMIA_UP	1366	Up	0.000371549761581465	0.00387368670099814
C7_GSE10147_IL3_VS_IL3_AND_CPG_STIM_PDC_DN	158	Up	0.000371822741843422	0.00387414569872694
C7_GSE20152_SPHK1_KO_VS_HTNFA_OVEREXPRESS_ANKLE_DN	192	Up	0.000372569728857257	0.0038795399273807
C7_GSE22886_CTRL_VS_LPS_24H_DC_UP	198	Up	0.000372947529810697	0.00388108557929078
C7_GSE18804_SPLEEN_MACROPHAGE_VS_TUMORAL_MACROPHAGE_UP	194	Up	0.000373222296924657	0.00388155776660241
C7_GSE17974_CTRL_VS_ACT_IL4_AND_ANTI_IL12_4H_CD4_TCELL_DN	200	Up	0.000374652854263797	0.0038940423507357
C2_REACTOME_APC_CDC20_MEDIATED_DEGRADATION_OF_NEK2A	21	Up	0.000375793009264267	0.00390349509500347
C7_GSE29617_CTRL_VS_DAY3_TIV_FLU_VACCINE_PBMC_2008_DN	197	Up	0.000377444821058968	0.00391650857208762
C7_GSE21546_ELK1_KO_VS_SAP1A_KO_AND_ELK1_KO_ANTI_CD3_STIM_DP_THYMOCYTES_UP	191	Up	0.000377810691791254	0.00391650857208762
C7_GSE22886_NAIVE_CD4_TCELL_VS_48H_ACT_TH2_DN	195	Up	0.000378052490727398	0.00391650857208762
C5_GO_DEOXYRIBONUCLEASE_ACTIVITY	64	Up	0.000378484289065834	0.00391650857208762
C7_GSE17721_CTRL_VS_POLYIC_8H_BMDC_UP	193	Up	0.000378588235203489	0.00391650857208762
C7_GSE39110_UNTREATED_VS_IL2_TREATED_CD8_TCELL_DAY3_POST_IMMUNIZATION_DN	196	Up	0.000378602055280315	0.00391650857208762
C5_GO_DNA_SYNTHESIS_INVOLVED_IN_DNA_REPAIR	73	Up	0.000378666037700806	0.00391650857208762
C7_GSE369_PRE_VS_POST_IL6_INJECTION_IFNG_WT_LIVER_DN	195	Up	0.000379400189073992	0.00392170470331156
C2_KRIGE_RESPONSE_TO_TOSEDOSTAT_6HR_DN	873	Up	0.000380175270661731	0.00392684501441019
C3_YRTCANNRCGC_UNKNOWN	2824	Up	0.000380566926335171	0.00392684501441019
C2_KIM_PTEN_TARGETS_UP	18	Up	0.000380593689712944	0.00392684501441019
C7_GSE18281_PERIMEDULLARY_CORTICAL_REGION_VS_WHOLE_MEDULLA_THYMUS_UP	184	Up	0.000381668439454228	0.00393553422547532
C7_GSE37532_TREG_VS_TCONV_PPARG_KO_CD4_TCELL_FROM_LN_DN	195	Up	0.000383719333478997	0.00395427213264197
C5_GO_SINGLE_STRANDED_DNA_BINDING	86	Up	0.000384069004500983	0.00395546660082844
C5_GO_REGULATION_OF_ACUTE_INFLAMMATORY_RESPONSE	69	Down	0.000384535063795738	0.00395735580919881
C5_GO_REGULATION_OF_ATTACHMENT_OF_SPINDLE_MICROTUBULES_TO_KINETOCHORE	11	Up	0.000384720188294548	0.00395735580919881
C7_GSE41867_NAIVE_VS_EFFECTOR_CD8_TCELL_UP	199	Up	0.000385435774530325	0.00396145195584468
C5_GO_CELL_SUBSTRATE_JUNCTION_ASSEMBLY	41	Up	0.00038558663029822	0.00396145195584468
C5_GO_PYRIDINE_CONTAINING_COMPOUND_BIOSYNTHETIC_PROCESS	19	Down	0.000386240765917147	0.0039657645631578
C2_ZHAN_VARIABLE_EARLY_DIFFERENTIATION_GENES_DN	29	Up	0.000386807288362918	0.00396917290866522
C2_WU_HBX_TARGETS_3_DN	13	Up	0.000387721294223495	0.00397614061791259
C7_GSE17974_0H_VS_48H_IN_VITRO_ACT_CD4_TCELL_DN	194	Up	0.000388346135821263	0.0039801362593771
C2_IVANOVA_HEMATOPOIESIS_EARLY_PROGENITOR	504	Up	0.00039078096295672	0.00400266626766989
C5_GO_NUCLEOSIDE_MONOPHOSPHATE_METABOLIC_PROCESS	235	Up	0.000391357721059516	0.00400614881914583
C5_GO_POSITIVE_REGULATION_OF_EPITHELIAL_TO_MESENCHYMAL_TRANSITION	34	Up	0.000392043175469296	0.00401073916089235
C5_GO_CARDIAC_VENTRICLE_MORPHOGENESIS	57	Up	0.000392597846898868	0.00401398680808202
C2_FAELT_B_CLL_WITH_VH3_21_UP	43	Up	0.000394562528908946	0.00402927913797918
C7_GSE2770_TGFB_AND_IL4_VS_IL4_TREATED_ACT_CD4_TCELL_48H_UP	194	Up	0.000394569796798742	0.00402927913797918
C2_REACTOME_APC_C_CDC20_MEDIATED_DEGRADATION_OF_MITOTIC_PROTEINS	65	Up	0.000396805290657647	0.0040472230134203
C5_GO_NEGATIVE_REGULATION_OF_VIRAL_PROCESS	83	Up	0.000396840575785193	0.0040472230134203
C7_GSE15330_MEGAKARYOCYTE_ERYTHROID_VS_GRANULOCYTE_MONOCYTE_PROGENITOR_IKAROS_KO_DN	194	Up	0.000397077876368653	0.0040472230134203
C7_GSE27434_WT_VS_DNMT1_KO_TREG_UP	193	Up	0.00039728369631175	0.0040472230134203
C5_GO_REGULATION_OF_CELLULAR_COMPONENT_BIOGENESIS	730	Up	0.000397647502435369	0.00404849181029415
C2_ICHIBA_GRAFT_VERSUS_HOST_DISEASE_35D_DN	48	Down	0.000399334209188405	0.00406321957527179
C3_TCF1P_Q6	249	Up	0.000400927691930614	0.00407698165574394
C7_GSE17721_4H_VS_24H_POLYIC_BMDC_UP	190	Up	0.000402354805089863	0.00408742064609619
C2_STEIN_ESRRA_TARGETS_RESPONSIVE_TO_ESTROGEN_DN	40	Up	0.000402437373464704	0.00408742064609619
C5_GO_PROTEIN_SERINE_THREONINE_KINASE_ACTIVITY	431	Up	0.000402765077549556	0.00408829506731616
C7_GSE21927_SPLEEN_VS_4T1_TUMOR_MONOCYTE_BALBC_DN	189	Up	0.00040312032246019	0.00408944782754728
C1_chr7p15	58	Up	0.00040530612097118	0.00410915810242861
C2_ST_FAS_SIGNALING_PATHWAY	63	Up	0.000407938694488584	0.00413007981134325
C1_chr15q14	41	Up	0.000408089554245317	0.00413007981134325
C7_GSE26669_CTRL_VS_COSTIM_BLOCK_MLR_CD8_TCELL_UP	197	Up	0.000408280522582377	0.00413007981134325
C2_HUPER_BREAST_BASAL_VS_LUMINAL_UP	53	Up	0.000408387040202674	0.00413007981134325
C5_GO_REGULATION_OF_PROTEASOMAL_UBIQUITIN_DEPENDENT_PROTEIN_CATABOLIC_PROCESS	148	Up	0.000408590130854476	0.00413007981134325
C5_GO_STEM_CELL_PROLIFERATION	53	Up	0.000409882890621535	0.00414067366698925
C7_GSE7852_THYMUS_VS_FAT_TCONV_UP	198	Up	0.000413293764248885	0.00417263948977051
C7_GSE16385_MONOCYTE_VS_12H_IFNG_TNF_TREATED_MACROPHAGE_UP	193	Up	0.000415023267766373	0.00418760209533381
C2_BROWNE_HCMV_INFECTION_8HR_DN	40	Up	0.000416589055091983	0.00420089594827857
C5_GO_NUCLEAR_MATRIX	98	Up	0.000419291742913042	0.00422563167470612
C5_GO_ATP_DEPENDENT_MICROTUBULE_MOTOR_ACTIVITY	18	Up	0.000419882006411863	0.00422799554278507
C5_GO_BONE_MORPHOGENESIS	70	Up	0.000420059598900581	0.00422799554278507
C7_GSE17721_PAM3CSK4_VS_CPG_6H_BMDC_UP	197	Up	0.000420275899944713	0.00422799554278507
C5_GO_TRANSCRIPTION_FROM_RNA_POLYMERASE_III_PROMOTER	39	Up	0.000421627917290649	0.00423907664199351
C5_GO_TISSUE_MORPHOGENESIS	494	Up	0.000422470898514048	0.00424502973500962
C5_GO_REGULATION_OF_PROTEASOMAL_PROTEIN_CATABOLIC_PROCESS	180	Up	0.000425535413228349	0.00427328470459162
C7_GSE8685_IL2_STARVED_VS_IL2_ACT_IL2_STARVED_CD4_TCELL_DN	193	Up	0.00042786992090893	0.00429417967479241
C7_GSE31082_DN_VS_CD4_SP_THYMOCYTE_UP	198	Up	0.000428962600853606	0.00430259405396792
C2_NIKOLSKY_BREAST_CANCER_8Q23_Q24_AMPLICON	145	Up	0.000431797051756151	0.00432845847912667
C5_GO_REGULATION_OF_DEVELOPMENTAL_PIGMENTATION	16	Up	0.000432166842281995	0.0043296004370951
C5_GO_HUMORAL_IMMUNE_RESPONSE	127	Down	0.000434268894456181	0.00434764534602253
C7_GSE8621_UNSTIM_VS_LPS_PRIMED_AND_LPS_STIM_MACROPHAGE_UP	191	Up	0.000434481902968152	0.00434764534602253
C5_GO_ESTABLISHMENT_OF_PROTEIN_LOCALIZATION_TO_ORGANELLE	353	Up	0.000436996547676298	0.00436551667164121
C5_GO_MAINTENANCE_OF_LOCATION_IN_CELL	91	Up	0.000437001441350815	0.00436551667164121
C2_PROVENZANI_METASTASIS_UP	188	Up	0.000437041855786313	0.00436551667164121
C2_REACTOME_METABOLISM_OF_NON_CODING_RNA	47	Up	0.000437910366771871	0.00437161139595683
C2_NUTT_GBM_VS_AO_GLIOMA_UP	46	Up	0.000438288071525978	0.00437280215701124
C2_HOOI_ST7_TARGETS_UP	90	Up	0.000439506112861909	0.00437993261584667
C3_YTAATTAA_LHX3_01	451	Up	0.00043952045279284	0.00437993261584667
C7_GSE16266_CTRL_VS_HEATSHOCK_AND_LPS_STIM_MEF_DN	192	Up	0.000440135058553781	0.00438278423354512
C2_LABBE_WNT3A_TARGETS_UP	110	Up	0.000440324637848042	0.00438278423354512
C7_GSE24574_BCL6_HIGH_VS_LOW_TFH_CD4_TCELL_DN	196	Up	0.00044084122225779	0.0043853464560988
C5_GO_HEART_FORMATION	11	Up	0.000441977849603446	0.00439407003122204
C7_GSE34217_MIR17_92_OVEREXPRESS_VS_WT_ACT_CD8_TCELL_DN	123	Up	0.000442752507894133	0.00439918683856525
C7_GSE6259_33D1_POS_DC_VS_CD4_TCELL_UP	177	Up	0.000443956070761952	0.00440855673319425
C7_GSE339_EX_VIVO_VS_IN_CULTURE_CD4POS_DC_UP	199	Up	0.000446654313902006	0.00443274935222044
C5_GO_MITOCHONDRION_ORGANIZATION	580	Up	0.000447349192717783	0.00443506944991348
C7_GSE14415_TCONV_VS_FOXP3_KO_INDUCED_TREG_UP	164	Up	0.000447471741769252	0.00443506944991348
C5_GO_MEMBRANE_DISASSEMBLY	47	Up	0.000447674405794706	0.00443506944991348
C7_GSE22611_NOD2_TRANSDUCED_VS_CTRL_HEK293T_STIMULATED_WITH_MDP_2H_DN	175	Up	0.000448082067808702	0.00443651063159218
C5_GO_PYRIMIDINE_RIBONUCLEOSIDE_CATABOLIC_PROCESS	8	Up	0.000448700814764728	0.00444003888107249
C5_GO_ESTABLISHMENT_OR_MAINTENANCE_OF_CELL_POLARITY	135	Up	0.000449665147187867	0.00444698068706365
C2_NUYTTEN_NIPP1_TARGETS_UP	745	Up	0.000450923861177759	0.00445682398071779
C5_GO_CYTOKINETIC_PROCESS	14	Up	0.000451814698566351	0.00445925817350048
C5_GO_SIGNAL_TRANSDUCTION_BY_P53_CLASS_MEDIATOR	125	Up	0.0004521459283184	0.00445925817350048
C7_GSE36826_WT_VS_IL1R_KO_SKIN_DN	191	Up	0.000452207888325749	0.00445925817350048
C2_REACTOME_RNA_POL_III_TRANSCRIPTION_INITIATION_FROM_TYPE_3_PROMOTER	25	Up	0.000452224279045377	0.00445925817350048
C2_REACTOME_MRNA_SPLICING	105	Up	0.000452624739461491	0.00446060758091316
C5_GO_INTRACILIARY_TRANSPORT_PARTICLE	30	Up	0.000453517190279247	0.00446462508934096
C2_REACTOME_NGF_SIGNALLING_VIA_TRKA_FROM_THE_PLASMA_MEMBRANE	134	Up	0.000453560104519656	0.00446462508934096
C7_GSE17721_LPS_VS_POLYIC_8H_BMDC_UP	193	Up	0.000455172018374897	0.00447788704821025
C5_GO_STRAND_DISPLACEMENT	25	Up	0.000455517330883611	0.00447868027651457
C5_GO_NEGATIVE_REGULATION_OF_INTRACELLULAR_PROTEIN_TRANSPORT	89	Up	0.000456492215098817	0.00448453334996594
C5_GO_REGULATION_OF_CELL_PROJECTION_ASSEMBLY	149	Up	0.000456642690266019	0.00448453334996594
C5_GO_DEVELOPMENTAL_GROWTH_INVOLVED_IN_MORPHOGENESIS	100	Up	0.000457202609247148	0.00448524972680233
C5_GO_PROTEIN_COMPLEX_SUBUNIT_ORGANIZATION	1446	Up	0.000457245776179542	0.00448524972680233
C7_GSE26030_UNSTIM_VS_RESTIM_TH17_DAY15_POST_POLARIZATION_DN	193	Up	0.000458071364045672	0.00449074481518935
C5_GO_MESODERM_MORPHOGENESIS	58	Up	0.000459062697934992	0.00449646093386291
C7_GSE9650_NAIVE_VS_EFF_CD8_TCELL_DN	189	Up	0.000459185892897294	0.00449646093386291
C7_GSE22432_MULTIPOTENT_PROGENITOR_VS_PDC_DN	193	Up	0.000460019730271424	0.00450202073795417
C5_GO_REGULATION_OF_LIPOPROTEIN_LIPASE_ACTIVITY	15	Down	0.000460292641829218	0.00450208774126717
C5_GO_MOTOR_ACTIVITY	128	Up	0.000461204960351314	0.00450840504569878
C5_GO_REGULATION_OF_CYTOPLASMIC_TRANSPORT	456	Up	0.000463523487761072	0.00452845319653874
C7_GSE40068_CXCR5NEG_BCL6NEG_CD4_TCELL_VS_CXCR5POS_BCL6NEG_TFH_UP	194	Up	0.000466174038258527	0.00455172008157677
C6_TBK1.DN.48HRS_DN	49	Up	0.000466736642807012	0.00455458519777246
C7_GSE20198_IL12_VS_IFNA_TREATED_ACT_CD4_TCELL_UP	198	Up	0.000469360992780077	0.0045775546736782
C7_GSE45739_NRAS_KO_VS_WT_ACD3_ACD28_STIM_CD4_TCELL_UP	190	Up	0.000470022689455175	0.0045802024949328
C7_GSE2706_UNSTIM_VS_2H_R848_DC_UP	185	Up	0.00047031109591529	0.0045802024949328
C2_WAMUNYOKOLI_OVARIAN_CANCER_LMP_DN	195	Up	0.000470444532604054	0.0045802024949328
C2_SAKAI_TUMOR_INFILTRATING_MONOCYTES_DN	80	Up	0.00047286248131294	0.00460109605882476
C5_GO_NEGATIVE_REGULATION_OF_DNA_REPLICATION	53	Up	0.000474622940809719	0.00461405082346695
C3_ATGAAGG_MIR205	155	Up	0.000474739228394064	0.00461405082346695
C7_GSE27786_NKTCELL_VS_MONO_MAC_DN	188	Up	0.000475283944716346	0.00461669324256332
C2_REACTOME_PHASE1_FUNCTIONALIZATION_OF_COMPOUNDS	63	Down	0.00047559325796851	0.00461704734256176
C2_REACTOME_RECYCLING_OF_BILE_ACIDS_AND_SALTS	11	Down	0.000477546290024351	0.00463076456481313
C5_GO_PCG_PROTEIN_COMPLEX	42	Up	0.000477553582270487	0.00463076456481313
C5_GO_LOW_DENSITY_LIPOPROTEIN_PARTICLE_CLEARANCE	10	Down	0.000478004984270533	0.00463248702110062
C5_GO_TRANSLATION_FACTOR_ACTIVITY_RNA_BINDING	82	Up	0.000479452217664248	0.00464385287641485
C2_REACTOME_SIGNALLING_BY_NGF	209	Up	0.000482754062019557	0.00467022403963578
C7_GSE24634_TEFF_VS_TCONV_DAY10_IN_CULTURE_UP	196	Up	0.000482879563247004	0.00467022403963578
C3_NFE2_01	252	Up	0.000483002899909144	0.00467022403963578
C2_MIKKELSEN_MCV6_ICP_WITH_H3K27ME3	62	Down	0.000484205475414087	0.00467917809793362
C5_GO_PEPTIDYL_THREONINE_MODIFICATION	45	Up	0.000484710250503189	0.00468000279675016
C2_REACTOME_AMYLOIDS	66	Up	0.000484843975102123	0.00468000279675016
C7_GSE5589_UNSTIM_VS_45MIN_LPS_STIM_MACROPHAGE_UP	191	Up	0.000485600942244823	0.00468463714009387
C2_BIOCARTA_RANMS_PATHWAY	10	Up	0.00048700928515067	0.00469554650372336
C5_GO_SH3_DOMAIN_BINDING	110	Up	0.000487332867276064	0.00469599057356394
C2_TIEN_INTESTINE_PROBIOTICS_6HR_DN	165	Up	0.000488774237929499	0.00470600974236064
C5_GO_CLATHRIN_ADAPTOR_COMPLEX	27	Up	0.000489181280143253	0.00470600974236064
C7_GSE20198_UNTREATED_VS_IL12_TREATED_ACT_CD4_TCELL_DN	194	Up	0.000489206969848849	0.00470600974236064
C5_GO_COMPLEX_OF_COLLAGEN_TRIMERS	22	Up	0.000489842972806984	0.00470945053571987
C3_MIF1_01	172	Up	0.0004918143136141	0.00472571834222838
C7_GSE17721_CTRL_VS_POLYIC_12H_BMDC_UP	194	Up	0.000492727248179051	0.00473180349968088
C2_PID_MET_PATHWAY	79	Up	0.000493255690440846	0.00473419145657944
C5_GO_HEMIDESMOSOME_ASSEMBLY	12	Up	0.000494039806971129	0.00473902923682453
C7_GSE27786_NKCELL_VS_ERYTHROBLAST_UP	199	Up	0.000497176537003719	0.00476294719524632
C2_JIANG_AGING_CEREBRAL_CORTEX_DN	52	Up	0.00049737001247017	0.00476294719524632
C5_GO_REGULATION_OF_PROTEIN_UBIQUITINATION_INVOLVED_IN_UBIQUITIN_DEPENDENT_PROTEIN_CATABOLIC_PROCESS	101	Up	0.00049737767826962	0.00476294719524632
C5_GO_ENZYME_BINDING	1688	Up	0.000497861536211324	0.00476488408044786
C6_ERB2_UP.V1_DN	196	Up	0.000498491077810311	0.00476821228243543
C7_GSE19941_UNSTIM_VS_LPS_AND_IL10_STIM_IL10_KO_MACROPHAGE_DN	195	Up	0.00049915172067758	0.00476860502087056
C7_GSE3982_MAC_VS_NEUTROPHIL_LPS_STIM_UP	193	Up	0.000499319679526861	0.00476860502087056
C7_GSE14000_UNSTIM_VS_4H_LPS_DC_TRANSLATED_RNA_UP	197	Up	0.000499377583888815	0.00476860502087056
C5_GO_SYNAPTIC_VESICLE_RECYCLING	22	Up	0.000501932052311081	0.00479029456128359
C7_GSE18281_PERIMEDULLARY_CORTICAL_REGION_VS_WHOLE_CORTEX_THYMUS_UP	192	Up	0.000503840112036628	0.0048057939885974
C7_GSE25123_ROSIGLITAZONE_VS_IL4_AND_ROSIGLITAZONE_STIM_MACROPHAGE_DAY10_UP	194	Up	0.000504494398458414	0.00480806234807128
C5_GO_MORPHOGENESIS_OF_AN_EPITHELIUM	371	Up	0.000505243992301055	0.00480806234807128
C2_GENTILE_UV_LOW_DOSE_UP	27	Up	0.000505414935651203	0.00480806234807128
C2_BOYAULT_LIVER_CANCER_SUBCLASS_G12_DN	15	Down	0.000505656703539275	0.00480806234807128
C5_GO_URONIC_ACID_METABOLIC_PROCESS	27	Down	0.000506626821775905	0.00480806234807128
H_HALLMARK_APICAL_JUNCTION	192	Up	0.000506838613149199	0.00480806234807128
C5_GO_EMBRYONIC_SKELETAL_SYSTEM_MORPHOGENESIS	77	Up	0.000506904285529013	0.00480806234807128
C7_GSE18804_BRAIN_VS_COLON_TUMORAL_MACROPHAGE_UP	180	Up	0.000507060519154835	0.00480806234807128
C5_GO_EXOCRINE_SYSTEM_DEVELOPMENT	40	Up	0.000507191120157148	0.00480806234807128
C5_GO_POSTTRANSCRIPTIONAL_REGULATION_OF_GENE_EXPRESSION	436	Up	0.000507196709703587	0.00480806234807128
C7_GSE22432_CONVENTIONAL_CDC_VS_PLASMACYTOID_PDC_UP	196	Up	0.000507203551285813	0.00480806234807128
C2_RASHI_RESPONSE_TO_IONIZING_RADIATION_3	46	Up	0.000509651838361936	0.00482856593332717
C5_GO_ANATOMICAL_STRUCTURE_ARRANGEMENT	15	Up	0.00051017732204269	0.00483083965656651
C2_BIOCARTA_P53_PATHWAY	16	Up	0.000510805685252677	0.00483408445199136
C2_HOELZEL_NF1_TARGETS_UP	131	Up	0.000511769926131501	0.00484050247069376
C5_GO_ESTABLISHMENT_OF_PROTEIN_LOCALIZATION_TO_PLASMA_MEMBRANE	89	Up	0.000512538312289717	0.00484506188952754
C2_CHIANG_LIVER_CANCER_SUBCLASS_CTNNB1_UP	174	Down	0.000513368644539532	0.00485020147082827
C2_BIOCARTA_MITOCHONDRIA_PATHWAY	21	Up	0.000514120994554373	0.00485336456533289
C2_KEGG_ASTHMA	25	Down	0.000514277091521889	0.00485336456533289
C2_KEGG_DRUG_METABOLISM_OTHER_ENZYMES	51	Down	0.00051468476906001	0.00485406581705926
C2_REACTOME_TRANSLOCATION_OF_ZAP_70_TO_IMMUNOLOGICAL_SYNAPSE	12	Down	0.000515103800328263	0.00485406581705926
C7_GSE11961_FOLLICULAR_BCELL_VS_GERMINAL_CENTER_BCELL_DAY7_UP	199	Up	0.000515211997366493	0.00485406581705926
C2_PID_AURORA_A_PATHWAY	31	Up	0.000515682578910957	0.00485579572495955
C5_GO_DERMATAN_SULFATE_PROTEOGLYCAN_METABOLIC_PROCESS	18	Up	0.00051678812691954	0.00486349938576503
C7_GSE3982_EFF_MEMORY_CD4_TCELL_VS_TH1_DN	194	Up	0.000517427893101146	0.00486681344033602
C7_GSE37533_UNTREATED_VS_PIOGLIZATONE_TREATED_CD4_TCELL_PPARG1_AND_FOXP3_TRASDUCED_UP	192	Up	0.000518951977172789	0.00487843689207821
C2_BIOCARTA_UCALPAIN_PATHWAY	17	Up	0.000519332730832497	0.00487930546275218
C3_TGCACTG_MIR148A_MIR152_MIR148B	298	Up	0.000521585033823998	0.00489774714613533
C7_GSE411_WT_VS_SOCS3_KO_MACROPHAGE_IL6_STIM_400MIN_DN	196	Up	0.000522422431162142	0.00490288960493322
C1_chr12p12	53	Down	0.000523451421762726	0.00490713056178096
C5_GO_REGULATION_OF_SPINDLE_ASSEMBLY	15	Up	0.000523559755574659	0.00490713056178096
C2_SUNG_METASTASIS_STROMA_DN	53	Up	0.000523744329210827	0.00490713056178096
C5_GO_REGULATION_OF_PROTEIN_IMPORT	171	Up	0.000524587184944149	0.00491230755752072
C7_GSE17721_LPS_VS_GARDIQUIMOD_8H_BMDC_DN	194	Up	0.000525266171501805	0.00491593306711565
C7_GSE37416_CTRL_VS_12H_F_TULARENSIS_LVS_NEUTROPHIL_DN	191	Up	0.000525850335983802	0.00491593306711565
C5_GO_DENDRITIC_SHAFT	37	Up	0.000526126559223262	0.00491593306711565
C5_GO_HYDROGEN_EXPORTING_ATPASE_ACTIVITY	25	Up	0.000526197982427582	0.00491593306711565
C6_SIRNA_EIF4GI_DN	95	Up	0.000526426967532271	0.00491593306711565
C1_chr7q31	81	Up	0.000528979851010524	0.00493704801927693
C5_GO_CHD_TYPE_COMPLEX	17	Up	0.000529738843900369	0.00494140627212687
C5_GO_B_CELL_MEDIATED_IMMUNITY	64	Down	0.000530333004743543	0.00494422301557327
C7_GSE9601_UNTREATED_VS_PI3K_INHIBITOR_TREATED_HCMV_INF_MONOCYTE_UP	166	Up	0.000531912269474949	0.00495378318120787
C7_GSE17721_CPG_VS_GARDIQUIMOD_1H_BMDC_DN	196	Up	0.000532220865958799	0.00495378318120787
C5_GO_DNA_TEMPLATED_TRANSCRIPTION_TERMINATION	99	Up	0.000532236736802547	0.00495378318120787
C5_GO_ATPASE_COUPLED_ION_TRANSMEMBRANE_TRANSPORTER_ACTIVITY	67	Up	0.000533222849616112	0.00496023300624202
C5_GO_REGULATION_OF_BINDING	274	Up	0.000534517574499203	0.00496917874301294
C2_REACTOME_CLASS_I_MHC_MEDIATED_ANTIGEN_PROCESSING_PRESENTATION	231	Up	0.000535221174624829	0.00496917874301294
C5_GO_ENDORIBONUCLEASE_ACTIVITY_PRODUCING_5_PHOSPHOMONOESTERS	26	Up	0.000535284165145563	0.00496917874301294
C3_CAGCACT_MIR5123P	152	Up	0.000535359189676296	0.00496917874301294
C7_GSE13229_MATURE_VS_INTMATURE_NKCELL_DN	195	Up	0.000536145352272188	0.00497374753607329
C5_GO_EXONUCLEASE_ACTIVITY_ACTIVE_WITH_EITHER_RIBO_OR_DEOXYRIBONUCLEIC_ACIDS_AND_PRODUCING_5_PHOSPHOMONOESTERS	44	Up	0.00053682469136089	0.00497507347383118
C7_GSE21063_3H_VS_16H_ANTI_IGM_STIM_BCELL_DN	192	Up	0.000536876317192585	0.00497507347383118
C5_GO_APOPTOTIC_SIGNALING_PATHWAY	274	Up	0.000540536720039673	0.00500625169118299
C7_GSE22601_DOUBLE_NEGATIVE_VS_CD4_SINGLE_POSITIVE_THYMOCYTE_DN	198	Up	0.000543172481430081	0.00502791113691379
C5_GO_VESICLE_LOCALIZATION	219	Up	0.000544109531718848	0.00503383126638306
C7_GSE42021_CD24HI_VS_CD24LOW_TREG_THYMUS_UP	189	Up	0.000546569339459148	0.00505345720576023
C7_GSE2128_CTRL_VS_MIMETOPE_NEGATIVE_SELECTION_DP_THYMOCYTE_C57BL6_DN	195	Up	0.000546828210138111	0.00505345720576023
C3_STAT1_02	242	Up	0.00054806473266547	0.00506211972785612
C7_GSE17721_CTRL_VS_POLYIC_8H_BMDC_DN	191	Up	0.000548896481622725	0.00506703620596734
C2_REACTOME_NEF_MEDIATED_DOWNREGULATION_OF_MHC_CLASS_I_COMPLEX_CELL_SURFACE_EXPRESSION	9	Up	0.000551210397187414	0.00508463663562086
C7_GSE17721_POLYIC_VS_PAM3CSK4_24H_BMDC_DN	197	Up	0.00055140406751163	0.00508463663562086
C7_GSE40225_WT_VS_RIP_B7X_DIABETIC_MOUSE_PANCREATIC_CD8_TCELL_DN	192	Up	0.000552245835701745	0.00508962515572398
C7_GSE27859_CD11C_INT_F480_HI_MACROPHAGE_VS_CD11C_ING_F480_INT_DC_UP	170	Up	0.000554788294249634	0.00511001951706102
C7_GSE6259_FLT3L_INDUCED_DEC205_POS_DC_VS_BCELL_DN	161	Up	0.000555062695606534	0.00511001951706102
C7_GSE33162_HDAC3_KO_VS_HDAC3_KO_MACROPHAGE_DN	195	Up	0.000557797385644885	0.00513240324224965
C7_GSE37301_MULTIPOTENT_PROGENITOR_VS_RAG2_KO_NK_CELL_DN	193	Up	0.00055847887625279	0.00513588101362688
C5_GO_CELLULAR_COMPONENT_DISASSEMBLY	491	Up	0.000559245623663912	0.00513976292304038
C2_PENG_GLUCOSE_DEPRIVATION_DN	161	Up	0.000559508498566302	0.00513976292304038
C7_GSE5589_UNSTIM_VS_180MIN_LPS_STIM_MACROPHAGE_UP	192	Up	0.000560440420686892	0.00514553030843347
C7_GSE2770_TGFB_AND_IL4_VS_TGFB_AND_IL12_TREATED_ACT_CD4_TCELL_48H_UP	191	Up	0.000561792975715512	0.00515515127010964
C3_CAGCAGG_MIR370	148	Up	0.00056279251950403	0.00516152423985241
C2_REACTOME_ORC1_REMOVAL_FROM_CHROMATIN	65	Up	0.000563123679323683	0.0051617636933023
C5_GO_PROTEIN_DOMAIN_SPECIFIC_BINDING	592	Up	0.000565608528131302	0.00518173357038969
C7_GSE17721_POLYIC_VS_GARDIQUIMOD_12H_BMDC_DN	195	Up	0.000566547542238696	0.00518679800289763
C2_KEGG_AXON_GUIDANCE	127	Up	0.000566860516754266	0.00518679800289763
C7_GSE5099_MONOCYTE_VS_CLASSICAL_M1_MACROPHAGE_DN	197	Up	0.000567080923430093	0.00518679800289763
C7_GSE10273_LOW_IL7_VS_HIGH_IL7_AND_IRF4_IN_IRF4_8_NULL_PRE_BCELL_UP	195	Up	0.000567529532116613	0.0051880968195274
C2_REACTOME_METABOLISM_OF_AMINO_ACIDS_AND_DERIVATIVES	188	Down	0.000569066239592561	0.00519933576681734
C7_GSE11864_CSF1_PAM3CYS_VS_CSF1_IFNG_PAM3CYS_IN_MAC_UP	190	Up	0.000570108519859321	0.00520604763331871
C2_TIEN_INTESTINE_PROBIOTICS_2HR_DN	87	Up	0.000570644522462085	0.00520813158823136
C5_GO_ISOPRENOID_BINDING	35	Down	0.000571452489250158	0.00521092814869358
C7_GSE7509_FCGRIIB_VS_TNFA_IL1B_IL6_PGE_STIM_DC_UP	184	Up	0.00057156684852995	0.00521092814869358
C2_CHIARADONNA_NEOPLASTIC_TRANSFORMATION_KRAS_CDC25_UP	57	Up	0.000572466407155411	0.00521631883439779
C7_GSE3982_BASOPHIL_VS_TH2_DN	191	Up	0.00057309997154802	0.00521928128017441
C2_AMIT_EGF_RESPONSE_480_MCF10A	41	Up	0.00057370889854749	0.00522201628419692
C7_GSE22432_MULTIPOTENT_VS_COMMON_DC_PROGENITOR_DN	189	Up	0.000575860470649062	0.00523878227088859
C5_GO_REGULATION_OF_TRIGLYCERIDE_METABOLIC_PROCESS	34	Down	0.000576732665937078	0.00524016285685446
C7_GSE41176_WT_VS_TAK1_KO_ANTI_IGM_STIM_BCELL_24H_UP	196	Up	0.00057683931780432	0.00524016285685446
C5_GO_VACUOLAR_PART	668	Up	0.000576941280203289	0.00524016285685446
C7_GSE5503_MLN_DC_VS_PLN_DC_ACTIVATED_ALLOGENIC_TCELL_UP	188	Up	0.000578182216540913	0.00524601344399562
C7_GSE22886_NAIVE_BCELL_VS_DC_DN	200	Up	0.000578205488626667	0.00524601344399562
C2_VANOEVELEN_MYOGENESIS_SIN3A_TARGETS	213	Up	0.000579621198276121	0.00525603981566466
C2_KIM_WT1_TARGETS_8HR_UP	161	Up	0.000580024850005976	0.00525688296033804
C5_GO_NUCLEAR_TRANSPORT	346	Up	0.00058052989723726	0.00525864367834672
C7_GSE29618_PRE_VS_DAY7_FLU_VACCINE_PDC_DN	199	Up	0.000582266971991775	0.00526932558737611
C3_ACATTCC_MIR1_MIR206	297	Up	0.000582331945416543	0.00526932558737611
C5_GO_DAMAGED_DNA_BINDING	62	Up	0.000583792317085451	0.00527971662073913
C7_GSE22886_NAIVE_CD8_TCELL_VS_DC_DN	198	Up	0.000584214913258653	0.00528071610430003
C2_KALMA_E2F1_TARGETS	11	Up	0.000586212348528731	0.00529388253408535
C3_CCAATNNSNNNGCG_UNKNOWN	122	Up	0.000586456662101055	0.00529388253408535
C7_GSE12845_IGD_POS_BLOOD_VS_DARKZONE_GC_TONSIL_BCELL_DN	195	Up	0.000586610114733765	0.00529388253408535
C5_GO_SERINE_FAMILY_AMINO_ACID_BIOSYNTHETIC_PROCESS	13	Down	0.000587694848807566	0.0052982446182216
C5_GO_VESICLE_ORGANIZATION	272	Up	0.000587719706187693	0.0052982446182216
C2_REACTOME_ACTIVATION_OF_THE_MRNA_UPON_BINDING_OF_THE_CAP_BINDING_COMPLEX_AND_EIFS_AND_SUBSEQUENT_BINDING_TO_43S	52	Up	0.000588684617996559	0.00530411737013833
C5_GO_PHARYNGEAL_SYSTEM_DEVELOPMENT	14	Up	0.000591454160832125	0.00532623515457179
C7_GSE360_CTRL_VS_M_TUBERCULOSIS_MAC_UP	190	Up	0.000592681209327651	0.00533394937065273
C7_GSE8685_IL2_ACT_IL2_STARVED_VS_IL21_ACT_IL2_STARVED_CD4_TCELL_UP	167	Up	0.000592941242609644	0.00533394937065273
C7_GSE3337_CTRL_VS_16H_IFNG_IN_CD8POS_DC_DN	195	Up	0.000595976890628255	0.00535840858996849
C7_GSE2585_AIRE_KO_VS_WT_CD80_HIGH_MTEC_UP	190	Up	0.000597539841635635	0.00536816073270208
C5_GO_RIBOSOMAL_SMALL_SUBUNIT_BIOGENESIS	54	Up	0.000597696047539195	0.00536816073270208
C3_YAATNRNNNYNATT_UNKNOWN	1100	Up	0.000600387765556597	0.00538947553367808
C7_GSE17721_CTRL_VS_CPG_12H_BMDC_UP	194	Up	0.000603213185007399	0.00541196728712099
C2_BIOCARTA_CHEMICAL_PATHWAY	22	Up	0.000603869682405509	0.0054147171983424
C7_GSE29617_CTRL_VS_TIV_FLU_VACCINE_PBMC_2008_DN	191	Up	0.000604159687398525	0.0054147171983424
C7_GSE14769_40MIN_VS_360MIN_LPS_BMDM_UP	196	Up	0.000605858461830496	0.00542706777799567
C7_GSE39022_LN_VS_SPLEEN_DC_UP	193	Up	0.000607566618414842	0.0054394892858188
C3_GTTTGTT_MIR495	252	Up	0.000608387983224158	0.00544396248764462
C7_GSE25123_CTRL_VS_IL4_STIM_MACROPHAGE_DN	192	Up	0.000609624540374972	0.00545074938877442
C7_GSE360_T_GONDII_VS_B_MALAYI_LOW_DOSE_MAC_DN	194	Up	0.00060985054014832	0.00545074938877442
C7_GSE17721_CTRL_VS_LPS_2H_BMDC_UP	190	Up	0.000610112838622939	0.00545074938877442
C7_GSE3039_CD4_TCELL_VS_NKT_CELL_DN	195	Up	0.000611235452461259	0.00545472715492525
C7_GSE6674_CPG_VS_CPG_AND_ANTI_IGM_STIM_BCELL_UP	195	Up	0.000611308712576742	0.00545472715492525
C3_E2F1_Q4_01	221	Up	0.000611556642814521	0.00545472715492525
C7_GSE40655_FOXO1_KO_VS_WT_NTREG_DN	191	Up	0.000611847535018505	0.00545472715492525
C3_CTGRYYYNATT_UNKNOWN	104	Up	0.000613164981619416	0.00546302771575049
C3_MAF_Q6	245	Up	0.000613424304705746	0.00546302771575049
C5_GO_DNA_DEPENDENT_ATPASE_ACTIVITY	77	Up	0.000618366386157732	0.00550414393486322
C7_GSE17186_MEMORY_VS_CD21LOW_TRANSITIONAL_BCELL_UP	196	Up	0.000618791383138676	0.0055043484301641
C5_GO_GLUTAMINE_FAMILY_AMINO_ACID_METABOLIC_PROCESS	61	Down	0.000619039954057224	0.0055043484301641
C5_GO_LYTIC_VACUOLE_MEMBRANE	267	Up	0.000619553008050817	0.0055060170426617
C2_UDAYAKUMAR_MED1_TARGETS_DN	230	Up	0.000620182545467906	0.0055087185574081
C2_MCCLUNG_DELTA_FOSB_TARGETS_8WK	45	Up	0.000621477393437396	0.0055141670195119
C2_NUNODA_RESPONSE_TO_DASATINIB_IMATINIB_UP	29	Up	0.000622199421617523	0.0055141670195119
C7_GSE27786_LSK_VS_ERYTHROBLAST_UP	195	Up	0.000622358144142742	0.0055141670195119
C2_BASSO_B_LYMPHOCYTE_NETWORK	140	Up	0.00062242504522835	0.0055141670195119
C2_JAERVINEN_AMPLIFIED_IN_LARYNGEAL_CANCER	40	Up	0.000622425329901763	0.0055141670195119
C2_WENG_POR_DOSAGE	21	Down	0.000623322991985598	0.00551660173880843
C2_REACTOME_SEMA3A_PAK_DEPENDENT_AXON_REPULSION	14	Up	0.000623352196950637	0.00551660173880843
C5_GO_ORGANELLE_FUSION	128	Up	0.000623807834761943	0.00551774823419071
C5_GO_MULTIVESICULAR_BODY_ORGANIZATION	31	Up	0.000626206541761352	0.00553607152201872
C7_GSE339_EX_VIVO_VS_IN_CULTURE_CD4CD8DN_DC_DN	192	Up	0.00062779658257261	0.0055472302734784
C7_GSE22886_NAIVE_CD8_TCELL_VS_MEMORY_TCELL_DN	193	Up	0.00062906627995294	0.00555313238565879
C2_LEI_HOXC8_TARGETS_UP	12	Up	0.000629120902033443	0.00555313238565879
C2_VECCHI_GASTRIC_CANCER_ADVANCED_VS_EARLY_UP	172	Up	0.000630353487172394	0.00556111123902194
C7_GSE17721_0.5H_VS_8H_GARDIQUIMOD_BMDC_DN	194	Up	0.00063139413549262	0.00556738935209517
C3_RACCACAR_AML_Q6	157	Up	0.000631900503812663	0.00556895230469483
C7_GSE21670_UNTREATED_VS_TGFB_IL6_TREATED_STAT3_KO_CD4_TCELL_UP	198	Up	0.000633582107969925	0.00558086561632437
C7_GSE45365_WT_VS_IFNAR_KO_CD11B_DC_MCMV_INFECTION_DN	169	Up	0.000635202013880548	0.0055922233490493
C7_GSE11961_GERMINAL_CENTER_BCELL_DAY7_VS_GERMINAL_CENTER_BCELL_DAY40_UP	193	Up	0.000636232115644252	0.00559837942216141
C5_GO_PROTEIN_HETERODIMERIZATION_ACTIVITY	418	Up	0.000639944046908297	0.00562781194024414
C7_GSE2405_0H_VS_1.5H_A_PHAGOCYTOPHILUM_STIM_NEUTROPHIL_DN	197	Up	0.000640242183379822	0.00562781194024414
C5_GO_ATPASE_ACTIVITY	413	Up	0.000640978686006962	0.00563136051190228
C2_MARKEY_RB1_CHRONIC_LOF_UP	106	Up	0.000642623939310039	0.00564288514637528
C2_CREIGHTON_ENDOCRINE_THERAPY_RESISTANCE_4	295	Up	0.000647168182782291	0.00567984067471947
C5_GO_REGULATION_OF_DNA_BIOSYNTHETIC_PROCESS	92	Up	0.000648052817280948	0.00568418437238451
C2_DER_IFN_ALPHA_RESPONSE_UP	73	Up	0.000648334958850075	0.00568418437238451
C5_GO_CELL_DEATH	942	Up	0.000648722585755556	0.0056846374280527
C7_GSE12003_MIR223_KO_VS_WT_BM_PROGENITOR_8D_CULTURE_DN	142	Up	0.000649209671493144	0.00568596110317571
C7_GSE8921_UNSTIM_VS_TLR1_2_STIM_MONOCYTE_6H_DN	190	Up	0.000650032313882473	0.00569022078800068
C1_chr4q27	12	Up	0.000650500942073383	0.00569137871810947
C7_GSE24634_IL4_VS_CTRL_TREATED_NAIVE_CD4_TCELL_DAY7_UP	191	Up	0.000654156652625902	0.00572040553957772
C5_GO_DNA_TEMPLATED_TRANSCRIPTION_ELONGATION	92	Up	0.000655770843572076	0.00573155911367929
C7_GSE3982_MAC_VS_EFF_MEMORY_CD4_TCELL_UP	194	Up	0.000656532427882345	0.00573292036640246
C7_GSE9650_NAIVE_VS_EXHAUSTED_CD8_TCELL_UP	196	Up	0.000656604200111576	0.00573292036640246
C5_GO_UBIQUITIN_LIKE_PROTEIN_BINDING	121	Up	0.000657213470111481	0.0057352806228759
C7_GSE2770_IL12_ACT_VS_ACT_CD4_TCELL_6H_UP	184	Up	0.000658744963757938	0.00574568223285983
C2_DOANE_BREAST_CANCER_CLASSES_UP	68	Down	0.000659457377000426	0.005746312234779
C7_GSE27786_BCELL_VS_NEUTROPHIL_UP	197	Up	0.000659496386734875	0.005746312234779
C7_GSE5589_LPS_VS_LPS_AND_IL6_STIM_IL6_KO_MACROPHAGE_45MIN_UP	196	Up	0.000661774123773192	0.0057616762937095
C7_GSE29164_CD8_TCELL_VS_CD8_TCELL_AND_IL12_TREATED_MELANOMA_DAY7_UP	195	Up	0.000662030454199577	0.0057616762937095
C3_ACAACTT_MIR382	70	Up	0.000662281212178061	0.0057616762937095
C7_GSE3337_CTRL_VS_4H_IFNG_IN_CD8POS_DC_DN	194	Up	0.000664284796172809	0.00577613722304219
C5_GO_ANTIGEN_PROCESSING_AND_PRESENTATION_OF_PEPTIDE_ANTIGEN	170	Up	0.00066772496736045	0.00580155915756958
C7_GSE36476_YOUNG_VS_OLD_DONOR_MEMORY_CD4_TCELL_UP	180	Up	0.000667894169313016	0.00580155915756958
C5_GO_PEPTIDYL_AMINO_ACID_MODIFICATION	812	Up	0.000670185404099622	0.00581847471665967
C5_GO_COFACTOR_BINDING	251	Down	0.000674145370780406	0.00584985324050013
C2_WAKASUGI_HAVE_ZNF143_BINDING_SITES	57	Up	0.000675520084191246	0.00585185437301254
C7_GSE18281_SUBCAPSULAR_CORTICAL_REGION_VS_WHOLE_CORTEX_THYMUS_DN	175	Up	0.000675533566603122	0.00585185437301254
C2_HU_ANGIOGENESIS_DN	36	Up	0.000675548006671207	0.00585185437301254
C7_GSE32533_WT_VS_MIR17_OVEREXPRESS_ACT_CD4_TCELL_UP	187	Up	0.000675759319476775	0.00585185437301254
C7_GSE32164_RESTING_DIFFERENTIATED_VS_CMYC_INHIBITED_MACROPHAGE_DN	195	Up	0.00067707510551814	0.00586024954499869
C5_GO_NUCLEASE_ACTIVITY	193	Up	0.000677571381556109	0.00586055672967816
C7_GSE36891_POLYIC_TLR3_VS_PAM_TLR2_STIM_PERITONEAL_MACROPHAGE_DN	157	Up	0.000677803292948417	0.00586055672967816
C5_GO_NUCLEOSIDE_TRIPHOSPHATE_METABOLIC_PROCESS	221	Up	0.000678776090361314	0.00586597049285179
C5_GO_FLAVONOID_METABOLIC_PROCESS	27	Down	0.000681519308193134	0.00588643655626701
C7_GSE46606_UNSTIM_VS_CD40L_IL2_IL5_DAY3_STIMULATED_BCELL_DN	194	Up	0.000681840059705889	0.00588643655626701
C2_REACTOME_OPIOID_SIGNALLING	70	Up	0.000683083559800107	0.00589416466872902
C7_GSE23505_UNTREATED_VS_4DAY_IL6_IL1_TREATED_CD4_TCELL_UP	195	Up	0.000684749123641417	0.0059055249343203
C5_GO_ADRENERGIC_RECEPTOR_ACTIVITY	14	Down	0.000686307458317498	0.00591594931339296
C2_SMID_BREAST_CANCER_RELAPSE_IN_BONE_DN	270	Up	0.000687011416635348	0.00591820917446642
C5_GO_HISTONE_BINDING	166	Up	0.000687269134674459	0.00591820917446642
C7_GSE37532_TREG_VS_TCONV_CD4_TCELL_FROM_LN_UP	192	Up	0.000688259872798929	0.00592372599574297
C2_REACTOME_RNA_POL_III_TRANSCRIPTION_INITIATION_FROM_TYPE_2_PROMOTER	22	Up	0.000689683916239393	0.00593296469074061
C7_GSE6674_ANTI_IGM_VS_CPG_STIM_BCELL_DN	193	Up	0.000691370329817517	0.00594444987339543
C7_GSE15330_MEGAKARYOCYTE_ERYTHROID_VS_GRANULOCYTE_MONOCYTE_PROGENITOR_IKAROS_KO_UP	196	Up	0.000693535455953381	0.00596003730329465
C5_GO_UBIQUITIN_LIKE_PROTEIN_LIGASE_BINDING	257	Up	0.00069424402108948	0.00596047155033043
C2_KEGG_MATURITY_ONSET_DIABETES_OF_THE_YOUNG	20	Down	0.000694290492624625	0.00596047155033043
C5_GO_SUPRAMOLECULAR_FIBER	567	Up	0.000694895498878029	0.00596264033291842
C5_GO_EMBRYONIC_HEART_TUBE_DEVELOPMENT	62	Up	0.000697293898810963	0.00598018756299053
C7_GSE6269_HEALTHY_VS_FLU_INF_PBMC_DN	155	Up	0.000698063493240929	0.00598375499955915
C3_ACCTGTTG_UNKNOWN	448	Up	0.000698692466897188	0.00598611404170498
C7_GSE2706_LPS_VS_R848_AND_LPS_8H_STIM_DC_UP	191	Up	0.000699089026335294	0.00598648047298559
C7_GSE17721_CTRL_VS_PAM3CSK4_1H_BMDC_UP	193	Up	0.000700722987713627	0.00599488639665362
C7_GSE17721_CTRL_VS_LPS_4H_BMDC_UP	197	Up	0.000700779226557583	0.00599488639665362
C2_GENTILE_UV_LOW_DOSE_DN	65	Up	0.000702532150591626	0.00600398614718855
C7_GSE9037_WT_VS_IRAK4_KO_LPS_1H_STIM_BMDM_UP	196	Up	0.0007025526015858	0.00600398614718855
C7_GSE19888_CTRL_VS_T_CELL_MEMBRANES_ACT_MAST_CELL_UP	196	Up	0.000703544459723215	0.00600942746238088
C2_SHEPARD_CRUSH_AND_BURN_MUTANT_DN	169	Up	0.000704269677676131	0.00601258688998881
C2_PID_INSULIN_GLUCOSE_PATHWAY	25	Up	0.000705773084742792	0.00602238344272959
C7_GSE3982_MAC_VS_NEUTROPHIL_UP	193	Up	0.000706327493031383	0.00602393280302627
C5_GO_REGULATION_OF_PROTEIN_COMPLEX_ASSEMBLY	356	Up	0.000706666663554586	0.00602393280302627
C3_AP1_C	260	Up	0.000707696255569914	0.0060296718733628
C7_GSE22033_UNTREATED_VS_ROSIGLITAZONE_TREATED_MEF_UP	199	Up	0.000708605541337016	0.0060343806567507
C5_GO_EARLY_ENDOSOME	290	Up	0.000709904883345753	0.006042404693709
C7_GSE18791_CTRL_VS_NEWCASTLE_VIRUS_DC_16H_UP	197	Up	0.000710367532461517	0.00604330267309268
C7_GSE7460_CTRL_VS_TGFB_TREATED_ACT_TREG_UP	195	Up	0.000716865924728041	0.00609552176498652
C5_GO_POSITIVE_REGULATION_OF_PROTEIN_TARGETING_TO_MEMBRANE	23	Up	0.000719862766355838	0.00611609062673822
C7_GSE22886_NAIVE_TCELL_VS_DC_DN	201	Up	0.000720151742675013	0.00611609062673822
C5_GO_NEGATIVE_REGULATION_OF_CELL_GROWTH	165	Up	0.000720369281903509	0.00611609062673822
C5_GO_NEGATIVE_REGULATION_OF_VIRAL_RELEASE_FROM_HOST_CELL	16	Up	0.000722666598390513	0.00613251831061478
C2_KIM_WT1_TARGETS_12HR_DN	201	Up	0.000724172311836638	0.00614221538275075
C5_GO_PROTEIN_LIPID_COMPLEX_BINDING	24	Down	0.000725502162377972	0.00614739138714956
C2_SHETH_LIVER_CANCER_VS_TXNIP_LOSS_PAM4	247	Down	0.00072550916613307	0.00614739138714956
C5_GO_CLATHRIN_COAT	46	Up	0.000727064728768924	0.00615748862637586
C2_PID_PDGFRB_PATHWAY	129	Up	0.000728303727968499	0.0061622308304478
[truncated: 14,922 more rows]
