# Supplementary material for: Genome-wide expression profiling reveals increased stability and mitochondrial energy metabolism of the human liver cell line HepaRG-CAR
Source: Cytotechnology. 2020 Mar 4;72(3):377–95. doi: 10.1007/s10616-020-00384-w (PMC7225227; doi:10.1007/s10616-020-00384-w)
Supplement: Supplementary file 5 — Supplementary material 5 (txt 1,408 kb) The complete CAMERA analysis of the differential geneset expression in HepaRG late-passage vs. HepaRG early-passage. [file 10616_2020_384_MOESM5_ESM.txt]

geneset	NGenes	Direction	PValue	FDR
C2_HSIAO_LIVER_SPECIFIC_GENES	238	Down	8.98811989581089e-27	1.52087976757016e-22
C2_CHIANG_LIVER_CANCER_SUBCLASS_PROLIFERATION_DN	176	Down	1.88900158505316e-21	1.59818979103423e-17
C2_REACTOME_PEPTIDE_CHAIN_ELONGATION	81	Up	7.64892128092351e-21	4.31424656648356e-17
C2_KEGG_RIBOSOME	82	Up	1.27979294331301e-19	5.41384409844985e-16
C2_HOSHIDA_LIVER_CANCER_SUBCLASS_S3	258	Down	7.51945483843094e-19	2.5447339064218e-15
C2_REACTOME_3_UTR_MEDIATED_TRANSLATIONAL_REGULATION	100	Up	1.02905966711325e-18	2.90211977120388e-15
C2_REACTOME_NONSENSE_MEDIATED_DECAY_ENHANCED_BY_THE_EXON_JUNCTION_COMPLEX	102	Up	1.42570796554092e-18	3.44634349784541e-15
C5_GO_NUCLEAR_TRANSCRIBED_MRNA_CATABOLIC_PROCESS_NONSENSE_MEDIATED_DECAY	114	Up	3.15989220054277e-17	6.68356699067302e-14
C2_WOO_LIVER_CANCER_RECURRENCE_DN	79	Down	4.33236644111591e-17	8.14533028334692e-14
C2_REACTOME_INFLUENZA_VIRAL_RNA_TRANSCRIPTION_AND_REPLICATION	96	Up	5.0894893017675e-17	8.61192484752079e-14
C2_SU_LIVER	53	Down	1.11275512759184e-16	1.71172086490741e-13
C5_GO_CYTOSOLIC_RIBOSOME	103	Up	1.89912037259793e-16	2.67791798539413e-13
C5_GO_ESTABLISHMENT_OF_PROTEIN_LOCALIZATION_TO_ENDOPLASMIC_RETICULUM	100	Up	6.08771606931273e-16	7.92386489298775e-13
C2_LEE_LIVER_CANCER_SURVIVAL_UP	173	Down	2.25753972728115e-15	2.7285592660946e-12
C2_BILANGES_SERUM_AND_RAPAMYCIN_SENSITIVE_GENES	66	Up	3.99542111825559e-15	4.50710138280018e-12
C2_REACTOME_SRP_DEPENDENT_COTRANSLATIONAL_PROTEIN_TARGETING_TO_MEMBRANE	104	Up	5.76382190021014e-15	6.09560189834099e-12
C5_GO_CYTOSOLIC_LARGE_RIBOSOMAL_SUBUNIT	58	Up	7.73912846126841e-15	7.70316427606604e-12
C2_CAIRO_HEPATOBLASTOMA_DN	261	Down	1.60943889261833e-14	1.51296197233304e-11
C5_GO_TRANSLATIONAL_INITIATION	137	Up	2.60470298275844e-14	2.3196936405924e-11
C5_GO_ORGANIC_ACID_CATABOLIC_PROCESS	196	Down	5.47228974550524e-14	4.62983073918471e-11
C5_GO_MONOCARBOXYLIC_ACID_CATABOLIC_PROCESS	91	Down	8.28252035063534e-14	6.67373937395718e-11
C2_REACTOME_TRANSLATION	139	Up	1.06562340307441e-13	8.14631067123862e-11
C2_MENSE_HYPOXIA_UP	94	Up	1.10729357271135e-13	8.14631067123862e-11
C2_LEONARD_HYPOXIA	46	Up	2.34589652523045e-13	1.65395479597602e-10
C3_CTGRYYYNATT_UNKNOWN	104	Up	6.90765833890531e-13	4.67537947010467e-10
C2_BOYAULT_LIVER_CANCER_SUBCLASS_G3_DN	51	Down	9.82647435993429e-13	6.39514510170954e-10
C5_GO_PROTEIN_LOCALIZATION_TO_ENDOPLASMIC_RETICULUM	119	Up	1.17518504207434e-12	7.36492818405181e-10
C2_REACTOME_INFLUENZA_LIFE_CYCLE	130	Up	2.52625216984842e-12	1.52666832021447e-09
C2_OHGUCHI_LIVER_HNF4A_TARGETS_DN	142	Down	3.15222014659182e-12	1.83926610691311e-09
C2_REACTOME_BIOLOGICAL_OXIDATIONS	128	Down	5.15756423014682e-12	2.90903814461048e-09
C2_FARDIN_HYPOXIA_11	32	Up	5.75203663035193e-12	3.13968425232855e-09
C2_ELVIDGE_HIF1A_TARGETS_DN	90	Up	6.79425435436685e-12	3.59267431032005e-09
C2_KEGG_VALINE_LEUCINE_AND_ISOLEUCINE_DEGRADATION	44	Down	7.79024026198977e-12	3.99450471130694e-09
C2_ELVIDGE_HYPOXIA_UP	169	Up	9.58124781531815e-12	4.76836159655878e-09
C5_GO_RRNA_METABOLIC_PROCESS	247	Up	1.06691103019351e-11	5.15805758340124e-09
C2_REACTOME_FORMATION_OF_THE_TERNARY_COMPLEX_AND_SUBSEQUENTLY_THE_43S_COMPLEX	44	Up	1.24205171767098e-11	5.8379880874196e-09
C2_ELVIDGE_HIF1A_AND_HIF2A_TARGETS_DN	103	Up	1.40529743740588e-11	6.35722886551365e-09
C5_GO_MULTI_ORGANISM_METABOLIC_PROCESS	134	Up	1.42766205832704e-11	6.35722886551365e-09
C5_GO_FATTY_ACID_CATABOLIC_PROCESS	71	Down	1.63450124555845e-11	7.0916398913063e-09
C2_KEGG_RETINOL_METABOLISM	61	Down	2.01536939686935e-11	8.52551639110658e-09
C2_WINTER_HYPOXIA_UP	91	Up	3.05622451160578e-11	1.26132621855808e-08
C2_REACTOME_ACTIVATION_OF_THE_MRNA_UPON_BINDING_OF_THE_CAP_BINDING_COMPLEX_AND_EIFS_AND_SUBSEQUENT_BINDING_TO_43S	52	Up	3.16142593702681e-11	1.27367829239121e-08
C2_CHNG_MULTIPLE_MYELOMA_HYPERPLOID_UP	50	Up	4.06658231289541e-11	1.60024742596519e-08
H_HALLMARK_XENOBIOTIC_METABOLISM	197	Down	4.23043845424227e-11	1.62689202464167e-08
C2_ELVIDGE_HYPOXIA_BY_DMOG_UP	129	Up	4.51032213766955e-11	1.69598135314459e-08
C5_GO_RIBOSOME_BIOGENESIS	297	Up	5.81979703026273e-11	2.14079968584947e-08
C2_KEGG_DRUG_METABOLISM_CYTOCHROME_P450	70	Down	1.00322484136339e-10	3.61182288100211e-08
C5_GO_OXIDOREDUCTASE_ACTIVITY_ACTING_ON_CH_OH_GROUP_OF_DONORS	129	Down	1.07225531885276e-10	3.77992338548074e-08
C2_KEGG_METABOLISM_OF_XENOBIOTICS_BY_CYTOCHROME_P450	68	Down	1.30468341813067e-10	4.50541798330389e-08
C2_REACTOME_PHASE1_FUNCTIONALIZATION_OF_COMPOUNDS	63	Down	2.11764517148986e-10	7.16653478935599e-08
C2_CAIRO_LIVER_DEVELOPMENT_DN	214	Down	3.58428221941926e-10	1.1892086163685e-07
C5_GO_RNA_CATABOLIC_PROCESS	222	Up	5.00653807187779e-10	1.62914674450469e-07
C2_YAMASHITA_LIVER_CANCER_STEM_CELL_DN	75	Down	5.40063823054075e-10	1.72423017922604e-07
C5_GO_RIBONUCLEOPROTEIN_COMPLEX_BIOGENESIS	427	Up	5.9008052054313e-10	1.83469045263813e-07
C5_GO_OXIDOREDUCTASE_ACTIVITY_ACTING_ON_THE_CH_OH_GROUP_OF_DONORS_NAD_OR_NADP_AS_ACCEPTOR	108	Down	5.96347585220125e-10	1.83469045263813e-07
C2_CHIANG_LIVER_CANCER_SUBCLASS_UNANNOTATED_UP	83	Down	9.9807582685958e-10	3.01579304755196e-07
H_HALLMARK_FATTY_ACID_METABOLISM	156	Down	1.25208885640522e-09	3.71694658583031e-07
C5_GO_RIBOSOMAL_SUBUNIT	152	Up	2.0608913815783e-09	6.01247294270455e-07
C5_GO_COENZYME_BINDING	174	Down	2.11229000269409e-09	6.05797612467571e-07
C5_GO_CYTOSOLIC_SMALL_RIBOSOMAL_SUBUNIT	37	Up	2.15594844883039e-09	6.08013395044316e-07
C5_GO_ALPHA_AMINO_ACID_CATABOLIC_PROCESS	91	Down	2.3971165174106e-09	6.64944403132865e-07
C5_GO_CELLULAR_AMINO_ACID_CATABOLIC_PROCESS	108	Down	2.54679518509399e-09	6.95069698822185e-07
C2_SERVITJA_LIVER_HNF1A_TARGETS_DN	153	Down	2.74185208814802e-09	7.36426653707186e-07
C2_KEGG_COMPLEMENT_AND_COAGULATION_CASCADES	68	Down	2.87229657893863e-09	7.56948970609183e-07
C2_KEGG_FATTY_ACID_METABOLISM	42	Down	2.90772904022202e-09	7.56948970609183e-07
C2_KEGG_BUTANOATE_METABOLISM	33	Down	3.44534443141318e-09	8.83313229150643e-07
C5_GO_COFACTOR_BINDING	251	Down	3.8698792935012e-09	9.77346679482593e-07
C2_LEE_LIVER_CANCER_DENA_DN	72	Down	4.28469626963566e-09	1.06619625850743e-06
C2_KIM_HYPOXIA	23	Up	4.4442330401461e-09	1.08986764162771e-06
C2_REACTOME_CYTOCHROME_P450_ARRANGED_BY_SUBSTRATE_TYPE	44	Down	4.8463918464877e-09	1.17151137763455e-06
C5_GO_PROTEIN_TARGETING_TO_MEMBRANE	150	Up	5.76727256385644e-09	1.37447914159176e-06
C2_BOYAULT_LIVER_CANCER_SUBCLASS_G123_DN	51	Down	6.45225182727507e-09	1.51636879401835e-06
C2_LEE_LIVER_CANCER	47	Down	7.98278316704031e-09	1.85036539684232e-06
C5_GO_DRUG_METABOLIC_PROCESS	37	Down	9.14643075453888e-09	2.09144263239936e-06
C5_GO_LARGE_RIBOSOMAL_SUBUNIT	91	Up	1.15644306294285e-08	2.60908974240747e-06
C2_KEGG_STEROID_HORMONE_BIOSYNTHESIS	53	Down	1.33918525951982e-08	2.95023280528178e-06
C5_GO_SMALL_MOLECULE_CATABOLIC_PROCESS	313	Down	1.34252069030611e-08	2.95023280528178e-06
H_HALLMARK_BILE_ACID_METABOLISM	111	Down	1.44590608493114e-08	3.12001794743869e-06
C2_MOOTHA_FFA_OXYDATION	22	Down	1.45665987735747e-08	3.12001794743869e-06
C2_NIKOLSKY_BREAST_CANCER_7Q21_Q22_AMPLICON	70	Down	1.48461872980394e-08	3.14015419087656e-06
C2_REACTOME_MITOCHONDRIAL_FATTY_ACID_BETA_OXIDATION	14	Down	1.75184525178268e-08	3.65962635869318e-06
H_HALLMARK_INTERFERON_ALPHA_RESPONSE	96	Down	1.84930038451986e-08	3.81609900078787e-06
C2_REACTOME_METABOLISM_OF_MRNA	206	Up	2.07614688542369e-08	4.2325881262957e-06
C5_GO_ARACHIDONIC_ACID_MONOOXYGENASE_ACTIVITY	14	Down	2.5463169900279e-08	5.12931307003121e-06
C5_GO_LIPID_OXIDATION	68	Down	2.59280383919437e-08	5.16150985447152e-06
C5_GO_FATTY_ACID_BETA_OXIDATION	49	Down	2.86678501646414e-08	5.64056619344066e-06
C5_GO_STEROID_HYDROXYLASE_ACTIVITY	27	Down	3.15807777422766e-08	6.14227977215014e-06
C5_GO_EPOXYGENASE_P450_PATHWAY	18	Down	4.44326680459391e-08	8.54369518187882e-06
C2_REACTOME_COMPLEMENT_CASCADE	28	Down	4.54669374589627e-08	8.64433762632706e-06
C5_GO_MONOOXYGENASE_ACTIVITY	85	Down	4.96781344115194e-08	9.34004124863689e-06
C5_GO_OXIDOREDUCTASE_ACTIVITY_ACTING_ON_PAIRED_DONORS_WITH_INCORPORATION_OR_REDUCTION_OF_MOLECULAR_OXYGEN_NAD_P_H_AS_ONE_DONOR_AND_INCORPORATION_OF_ONE_ATOM_OF_OXYGEN	36	Down	5.12954201203684e-08	9.53812971271159e-06
C5_GO_RESPONSE_TO_XENOBIOTIC_STIMULUS	97	Down	5.32429123304319e-08	9.7926447776439e-06
C2_REACTOME_METABOLISM_OF_RNA	250	Up	6.82268679319622e-08	1.2413621852438e-05
C2_REACTOME_XENOBIOTICS	14	Down	7.17397333607871e-08	1.29139151935945e-05
C5_GO_PROTEIN_ACTIVATION_CASCADE	65	Down	7.9277073736193e-08	1.41204985756855e-05
C2_LEE_LIVER_CANCER_MYC_E2F1_DN	63	Down	9.7425368498266e-08	1.71722360454079e-05
C5_GO_STEROID_METABOLIC_PROCESS	221	Down	9.90245429228009e-08	1.72741679463579e-05
C5_GO_CELLULAR_LIPID_CATABOLIC_PROCESS	145	Down	1.08522000220931e-07	1.87377629156977e-05
H_HALLMARK_INTERFERON_GAMMA_RESPONSE	195	Down	1.23998717173001e-07	2.11937605382257e-05
C2_KEGG_TRYPTOPHAN_METABOLISM	40	Down	1.37036167158928e-07	2.31878898449622e-05
H_HALLMARK_HYPOXIA	198	Up	1.42236939906636e-07	2.38296164372296e-05
C5_GO_ELECTRON_CARRIER_ACTIVITY	105	Down	1.85392521576841e-07	3.07551652706051e-05
C2_KEGG_PENTOSE_AND_GLUCURONATE_INTERCONVERSIONS	28	Down	2.12128402927407e-07	3.48487835527637e-05
C2_KEGG_PROPANOATE_METABOLISM	32	Down	2.45138130509521e-07	3.98844452533808e-05
C2_REACTOME_PHASE_II_CONJUGATION	66	Down	2.48669489939015e-07	4.00736803738865e-05
C5_GO_ALDO_KETO_REDUCTASE_NADP_ACTIVITY	23	Down	2.70491269414581e-07	4.31790827336238e-05
C2_KEGG_LINOLEIC_ACID_METABOLISM	24	Down	2.73523255352029e-07	4.3255018727212e-05
H_HALLMARK_OXIDATIVE_PHOSPHORYLATION	199	Down	2.86141175923075e-07	4.4831433683281e-05
C2_REACTOME_CHOLESTEROL_BIOSYNTHESIS	22	Down	3.20244959079907e-07	4.97143573632211e-05
C5_GO_RIBOSOMAL_LARGE_SUBUNIT_BIOGENESIS	48	Up	3.3554723522689e-07	5.16163160661292e-05
C5_GO_CYTOSOLIC_PART	206	Up	3.49033043027221e-07	5.32071001897621e-05
C5_GO_ACETYL_COA_METABOLIC_PROCESS	26	Down	3.66375133443671e-07	5.52670879712537e-05
C3_NRF2_01	268	Up	3.69078715250379e-07	5.52670879712537e-05
C2_LEE_LIVER_CANCER_MYC_TGFA_DN	64	Down	4.46226855659236e-07	6.62333739000871e-05
C5_GO_OXIDOREDUCTASE_ACTIVITY_ACTING_ON_PAIRED_DONORS_WITH_INCORPORATION_OR_REDUCTION_OF_MOLECULAR_OXYGEN_REDUCED_FLAVIN_OR_FLAVOPROTEIN_AS_ONE_DONOR_AND_INCORPORATION_OF_ONE_ATOM_OF_OXYGEN	23	Down	4.63488121177225e-07	6.80464718644124e-05
C5_GO_STEROID_BIOSYNTHETIC_PROCESS	105	Down	4.66484884833747e-07	6.80464718644124e-05
C7_GSE2405_0H_VS_9H_A_PHAGOCYTOPHILUM_STIM_NEUTROPHIL_DN	193	Up	5.04603618038351e-07	7.29777591523669e-05
C5_GO_OXIDOREDUCTASE_ACTIVITY_ACTING_ON_THE_CH_CH_GROUP_OF_DONORS	56	Down	5.29866550919903e-07	7.59819653230142e-05
C5_GO_TRICARBOXYLIC_ACID_METABOLIC_PROCESS	37	Down	5.52836242487383e-07	7.86095971355378e-05
C5_GO_HUMORAL_IMMUNE_RESPONSE_MEDIATED_BY_CIRCULATING_IMMUNOGLOBULIN	36	Down	5.71844527312615e-07	8.06348437221396e-05
C1_chr7q21	77	Down	5.88066967059356e-07	8.22370342943088e-05
C7_GSE37416_CTRL_VS_6H_F_TULARENSIS_LVS_NEUTROPHIL_DN	185	Up	6.23970783809486e-07	8.65427019085271e-05
C2_REACTOME_COMMON_PATHWAY	12	Down	6.42603582201784e-07	8.81140282515325e-05
C2_KEGG_ASCORBATE_AND_ALDARATE_METABOLISM	24	Down	6.45714762909405e-07	8.81140282515325e-05
C7_GSE37416_CTRL_VS_12H_F_TULARENSIS_LVS_NEUTROPHIL_DN	191	Up	6.87076520190498e-07	9.30081743851474e-05
C5_GO_DRUG_CATABOLIC_PROCESS	12	Down	8.78565563441195e-07	0.000117985776976099
C5_GO_REGULATION_OF_PROTEIN_ACTIVATION_CASCADE	34	Down	9.45185328192874e-07	0.000125932920774422
C2_KEGG_PRIMARY_BILE_ACID_BIOSYNTHESIS	16	Down	9.54158351968354e-07	0.000126135261512942
C2_YAMASHITA_LIVER_CANCER_WITH_EPCAM_UP	51	Up	1.0265597232222e-06	0.000134654395942968
C5_GO_NCRNA_PROCESSING	378	Up	1.15652473391808e-06	0.000150535038635598
C5_GO_CELLULAR_ALDEHYDE_METABOLIC_PROCESS	82	Down	1.17982120853683e-06	0.000152395073814135
C3_GABP_B	259	Up	1.30948930836701e-06	0.000167862640809684
C5_GO_BILE_ACID_BIOSYNTHETIC_PROCESS	20	Down	1.32703627948054e-06	0.000168832938985641
C2_REACTOME_SYNTHESIS_OF_BILE_ACIDS_AND_BILE_SALTS	19	Down	1.34355040797322e-06	0.000169658331741156
C5_GO_COMPLEMENT_ACTIVATION	44	Down	1.43929181476581e-06	0.000180401902204832
C2_DAUER_STAT3_TARGETS_DN	50	Down	1.47737148854323e-06	0.000183813257041471
C2_BROWNE_INTERFERON_RESPONSIVE_GENES	67	Down	1.50976827969159e-06	0.000186472912851543
C7_GSE42021_TREG_VS_TCONV_PLN_UP	198	Down	1.69747586270602e-06	0.00020743343753176
C2_NAKAMURA_ADIPOGENESIS_LATE_DN	37	Up	1.70399195182996e-06	0.00020743343753176
C2_KRIEG_HYPOXIA_NOT_VIA_KDM3A	722	Up	1.81454938156136e-06	0.000219314214895712
C5_GO_FATTY_ACID_METABOLIC_PROCESS	279	Down	1.89723381808441e-06	0.000227681513729123
C2_YAMASHITA_LIVER_CANCER_WITH_EPCAM_DN	15	Down	1.9963410761125e-06	0.000237887939076757
C3_TGCCAAR_NF1_Q6	1185	Up	2.16563007795825e-06	0.000256256129714206
C2_PRAMOONJAGO_SOX4_TARGETS_UP	51	Up	2.40080030738445e-06	0.000280456047399145
C2_NIKOLSKY_BREAST_CANCER_5P15_AMPLICON	21	Up	2.4032933557636e-06	0.000280456047399145
C1_chr5p15	62	Up	2.5636137753742e-06	0.000297115812966485
C1_chr12q24	210	Up	2.60459268904579e-06	0.000299811652322067
C5_GO_OXIDOREDUCTASE_ACTIVITY_ACTING_ON_THE_ALDEHYDE_OR_OXO_GROUP_OF_DONORS	45	Down	2.67130442271008e-06	0.000305413122545117
C1_chr20q13	152	Up	2.81031729391982e-06	0.000319150194163875
C2_REACTOME_METABOLISM_OF_AMINO_ACIDS_AND_DERIVATIVES	188	Down	2.84865723881963e-06	0.000321347527587113
C7_GSE42088_UNINF_VS_LEISHMANIA_INF_DC_2H_DN	191	Up	2.94846142019012e-06	0.00033040341517243
C2_VARELA_ZMPSTE24_TARGETS_DN	38	Down	2.98704366657244e-06	0.000332524775539949
C2_REACTOME_SYNTHESIS_OF_BILE_ACIDS_AND_BILE_SALTS_VIA_7ALPHA_HYDROXYCHOLESTEROL	15	Down	3.31171926150082e-06	0.000366258834142846
C5_GO_FLAVIN_ADENINE_DINUCLEOTIDE_BINDING	72	Down	3.34748529919743e-06	0.000367810381478699
C5_GO_LIPID_CATABOLIC_PROCESS	231	Down	3.40876719843065e-06	0.00037212741783642
C2_REACTOME_REGULATION_OF_COMPLEMENT_CASCADE	12	Down	3.45277304404724e-06	0.000374515209476431
C5_GO_RIBOSOME	213	Up	3.86480039304081e-06	0.000416536862742953
C2_SANA_RESPONSE_TO_IFNG_UP	74	Down	3.96881694187585e-06	0.000425040199199249
C2_WIEDERSCHAIN_TARGETS_OF_BMI1_AND_PCGF2	55	Up	4.02287850104159e-06	0.000428120296327829
C2_REACTOME_TCA_CYCLE_AND_RESPIRATORY_ELECTRON_TRANSPORT	129	Down	4.31858612877847e-06	0.000456717474281628
C5_GO_AROMATIC_AMINO_ACID_FAMILY_CATABOLIC_PROCESS	20	Down	4.59199461999155e-06	0.000482615782390541
C2_MOSERLE_IFNA_RESPONSE	31	Down	4.9505111162715e-06	0.000517083941965617
C2_REACTOME_GLUCURONIDATION	18	Down	5.04092897853749e-06	0.000523297909483637
C5_GO_NAD_BINDING	53	Down	5.27950466654358e-06	0.000544062856462275
C5_GO_MONOCARBOXYLIC_ACID_METABOLIC_PROCESS	484	Down	5.305263951083e-06	0.000544062856462275
C5_GO_OXYGEN_BINDING	38	Down	5.33954095125839e-06	0.000544279352025562
C5_GO_DICARBOXYLIC_ACID_METABOLIC_PROCESS	94	Down	5.96719010113701e-06	0.000604615710786463
C7_GSE2405_0H_VS_24H_A_PHAGOCYTOPHILUM_STIM_NEUTROPHIL_UP	192	Up	6.03129743146207e-06	0.000607473713320058
C5_GO_FATTY_ACYL_COA_BINDING	30	Down	6.25077546788577e-06	0.000623363284114805
C2_REACTOME_FORMATION_OF_FIBRIN_CLOT_CLOTTING_CASCADE	28	Down	6.26273614440735e-06	0.000623363284114805
C2_KEGG_CITRATE_CYCLE_TCA_CYCLE	30	Down	6.64888892877206e-06	0.000657928944817263
C5_GO_URONIC_ACID_METABOLIC_PROCESS	27	Down	6.75422434704976e-06	0.000664466454514122
C2_MODY_HIPPOCAMPUS_PRENATAL	39	Up	6.86940134416914e-06	0.000671890983495295
C5_GO_FLAVONOID_METABOLIC_PROCESS	27	Down	7.4653092632211e-06	0.000725979873810139
C5_GO_OXIDOREDUCTASE_ACTIVITY_ACTING_ON_NAD_P_H_QUINONE_OR_SIMILAR_COMPOUND_AS_ACCEPTOR	50	Down	7.53591136629989e-06	0.000728658035595202
C5_GO_BILE_ACID_METABOLIC_PROCESS	34	Down	7.80165367647431e-06	0.000750066942384214
C5_GO_NADP_BINDING	41	Down	7.87457197240202e-06	0.000752800182740195
C2_SANA_TNF_SIGNALING_UP	81	Down	8.89260143316536e-06	0.000845346678935905
C5_GO_PRERIBOSOME	58	Up	8.96114774306098e-06	0.000847103804247681
C5_GO_RIBONUCLEOPROTEIN_COMPLEX_SUBUNIT_ORGANIZATION	191	Up	9.08230722514023e-06	0.000853787336425544
C5_GO_GLYOXYLATE_METABOLIC_PROCESS	28	Down	9.26760789724905e-06	0.000866340547669329
C5_GO_COMPLEMENT_ACTIVATION_ALTERNATIVE_PATHWAY	13	Down	9.31824240150215e-06	0.000866340547669329
C5_GO_MICROBODY_LUMEN	45	Down	9.37111811447293e-06	0.000866495571666647
C5_GO_FATTY_ACID_BETA_OXIDATION_USING_ACYL_COA_DEHYDROGENASE	18	Down	9.55834202620578e-06	0.000877354573856217
C2_SUMI_HNF4A_TARGETS	32	Down	9.59225791403583e-06	0.000877354573856217
C2_NADLER_OBESITY_DN	47	Down	9.78872258990053e-06	0.000889161284566068
C5_GO_ACETYL_COA_BIOSYNTHETIC_PROCESS	12	Down	9.88114668909942e-06	0.000889161284566068
C2_REACTOME_RNA_POL_II_TRANSCRIPTION	100	Up	9.930085741678e-06	0.000889161284566068
C2_HOSHIDA_LIVER_CANCER_SURVIVAL_DN	112	Down	9.93153376177453e-06	0.000889161284566068
C5_GO_NEGATIVE_REGULATION_OF_STEROL_TRANSPORT	11	Down	1.00774511244173e-05	0.000897476581454023
C5_GO_THIOESTER_METABOLIC_PROCESS	83	Down	1.02792689622414e-05	0.000910657120995215
C2_LEE_LIVER_CANCER_E2F1_DN	63	Down	1.11065825036385e-05	0.000975032435131455
C5_GO_AEROBIC_RESPIRATION	53	Down	1.11445352872265e-05	0.000975032435131455
C7_GSE37533_PPARG2_FOXP3_VS_FOXP3_TRANSDUCED_CD4_TCELL_DN	195	Down	1.11787892214114e-05	0.000975032435131455
C5_GO_EXOGENOUS_DRUG_CATABOLIC_PROCESS	10	Down	1.13386885373235e-05	0.000983907429436161
C5_GO_MRNA_METABOLIC_PROCESS	585	Up	1.14170877451488e-05	0.000985655825181953
C5_GO_PRIMARY_ALCOHOL_METABOLIC_PROCESS	45	Down	1.27097305092994e-05	0.00109168197943074
C2_HECKER_IFNB1_TARGETS	86	Down	1.28615899605779e-05	0.00109914628142898
C2_KEGG_ALANINE_ASPARTATE_AND_GLUTAMATE_METABOLISM	31	Down	1.33058433905941e-05	0.00113139786940826
C2_FLOTHO_PEDIATRIC_ALL_THERAPY_RESPONSE_UP	51	Up	1.34268560724755e-05	0.00113597915801179
C5_GO_OXIDOREDUCTASE_ACTIVITY_ACTING_ON_THE_ALDEHYDE_OR_OXO_GROUP_OF_DONORS_NAD_OR_NADP_AS_ACCEPTOR	35	Down	1.45002027812026e-05	0.00122068622517775
C2_REACTOME_BRANCHED_CHAIN_AMINO_ACID_CATABOLISM	17	Down	1.47096125065102e-05	0.00123218491694385
C5_GO_NCRNA_METABOLIC_PROCESS	523	Up	1.48337806253404e-05	0.00123389088122242
C2_FARDIN_HYPOXIA_9	7	Up	1.48758193823872e-05	0.00123389088122242
C2_REACTOME_INTERFERON_GAMMA_SIGNALING	56	Down	1.54876756482189e-05	0.00127837541289518
C2_WACKER_HYPOXIA_TARGETS_OF_VHL	13	Up	1.64240311828292e-05	0.00134908267788667
C5_GO_TETRAPYRROLE_BINDING	117	Down	1.72996530452425e-05	0.00141414216994468
C2_BURTON_ADIPOGENESIS_6	182	Down	1.75359082869207e-05	0.00142656300059127
C5_GO_OXIDOREDUCTASE_ACTIVITY_ACTING_ON_NAD_P_H	86	Down	1.7700394146457e-05	0.00143305439881435
C2_SCHMIDT_POR_TARGETS_IN_LIMB_BUD_UP	26	Down	1.813649356561e-05	0.0014613695601128
C7_GSE37533_PPARG1_FOXP3_VS_PPARG2_FOXP3_TRANSDUCED_CD4_TCELL_PIOGLITAZONE_TREATED_DN	196	Down	1.84041432621081e-05	0.00147590762150773
C5_GO_SHORT_CHAIN_FATTY_ACID_METABOLIC_PROCESS	14	Down	1.85168994623159e-05	0.00147794554623513
H_HALLMARK_ADIPOGENESIS	194	Down	1.8709223695113e-05	0.00148628532462445
C7_GSE41978_ID2_KO_VS_BIM_KO_KLRG1_LOW_EFFECTOR_CD8_TCELL_UP	193	Down	1.90001433808883e-05	0.00150078215215211
C2_BOYAULT_LIVER_CANCER_SUBCLASS_G12_DN	15	Down	1.90690953674549e-05	0.00150078215215211
C5_GO_STEROL_METABOLIC_PROCESS	119	Down	1.97045354845758e-05	0.00154361317099309
C2_REACTOME_SYNTHESIS_OF_BILE_ACIDS_AND_BILE_SALTS_VIA_24_HYDROXYCHOLESTEROL	10	Down	2.04708540465581e-05	0.00159625493696686
C2_SEMENZA_HIF1_TARGETS	36	Up	2.14303352378027e-05	0.00166030932317663
C5_GO_HIGH_DENSITY_LIPOPROTEIN_PARTICLE	25	Down	2.15364163252888e-05	0.00166030932317663
C5_GO_COENZYME_BIOSYNTHETIC_PROCESS	123	Down	2.15866704744907e-05	0.00166030932317663
C5_GO_OXIDOREDUCTASE_COMPLEX	90	Down	2.29982329824924e-05	0.00175673219776171
C5_GO_BILE_ACID_AND_BILE_SALT_TRANSPORT	30	Down	2.30580014056244e-05	0.00175673219776171
C2_REACTOME_RESPIRATORY_ELECTRON_TRANSPORT_ATP_SYNTHESIS_BY_CHEMIOSMOTIC_COUPLING_AND_HEAT_PRODUCTION_BY_UNCOUPLING_PROTEINS_	93	Down	2.31517806335833e-05	0.00175673219776171
C5_GO_BLOOD_MICROPARTICLE	110	Down	2.36345546985409e-05	0.00178535848238398
C2_HOLLEMAN_ASPARAGINASE_RESISTANCE_B_ALL_UP	24	Up	2.38723340320786e-05	0.00179530561847468
C5_GO_STEROL_BIOSYNTHETIC_PROCESS	43	Down	2.39826405768777e-05	0.00179562062478472
C5_GO_OXIDOREDUCTASE_ACTIVITY_ACTING_ON_THE_CH_CH_GROUP_OF_DONORS_NAD_OR_NADP_AS_ACCEPTOR	23	Down	2.44903711044842e-05	0.00182555757470915
C2_REACTOME_BILE_ACID_AND_BILE_SALT_METABOLISM	27	Down	2.4754649124472e-05	0.00183716411331224
C2_KEGG_GLYCINE_SERINE_AND_THREONINE_METABOLISM	30	Down	2.59436220514746e-05	0.00191421742017245
C5_GO_OXIDOREDUCTASE_ACTIVITY	676	Down	2.60191481968953e-05	0.00191421742017245
C5_GO_VIRAL_LIFE_CYCLE	283	Up	2.69457644248257e-05	0.00196564159148831
C5_GO_CELLULAR_RESPIRATION	141	Down	2.69504668296962e-05	0.00196564159148831
C5_GO_MATURATION_OF_SSU_RRNA_FROM_TRICISTRONIC_RRNA_TRANSCRIPT_SSU_RRNA_5_8S_RRNA_LSU_RRNA_	31	Up	2.7200877780465e-05	0.00197539078507832
C5_GO_SMALL_RIBOSOMAL_SUBUNIT	61	Up	2.8014873690869e-05	0.00202581058856066
C5_GO_RNA_PROCESSING	805	Up	2.81528390752579e-05	0.00202712421273379
C2_LEE_LIVER_CANCER_ACOX1_DN	63	Down	2.85541363956368e-05	0.00204730738114649
C5_GO_ACUTE_PHASE_RESPONSE	40	Down	2.93601730884248e-05	0.00209621725244403
C2_FLECHNER_BIOPSY_KIDNEY_TRANSPLANT_REJECTED_VS_OK_DN	536	Down	2.97342245995826e-05	0.00211400342205688
C2_NIKOLSKY_BREAST_CANCER_20Q12_Q13_AMPLICON	123	Up	2.99547778210975e-05	0.00212077320297402
C5_GO_ALPHA_AMINO_ACID_METABOLIC_PROCESS	217	Down	3.04246343518867e-05	0.00214506349111781
C2_BOYAULT_LIVER_CANCER_SUBCLASS_G3_UP	187	Up	3.10668403726463e-05	0.00218125313670352
C2_LEE_LIVER_CANCER_MYC_DN	62	Down	3.32875708032151e-05	0.00232751646926117
C5_GO_SPLICEOSOMAL_SNRNP_ASSEMBLY	37	Up	3.38062903423802e-05	0.00235405859622805
C1_chr7q22	110	Down	3.48523498810458e-05	0.00241695332925072
C2_PID_HNF3B_PATHWAY	44	Down	3.5300285839596e-05	0.00243802504772165
C2_REACTOME_ETHANOL_OXIDATION	10	Down	3.59611898735182e-05	0.00247357436524309
C7_GSE37533_PPARG1_FOXP3_VS_FOXP3_TRANSDUCED_CD4_TCELL_DN	196	Down	3.63658193905378e-05	0.00249127947330886
C5_GO_KERATINIZATION	29	Up	3.94464987540462e-05	0.00269142824765006
C5_GO_ACYL_COA_DEHYDROGENASE_ACTIVITY	17	Down	3.99006490112293e-05	0.00271148145349
C2_BOWIE_RESPONSE_TO_EXTRACELLULAR_MATRIX	17	Down	4.32159935363029e-05	0.00292503130651113
C2_WENG_POR_TARGETS_LIVER_UP	41	Down	4.34992666157542e-05	0.00293247446376565
C2_SHETH_LIVER_CANCER_VS_TXNIP_LOSS_PAM4	247	Down	4.36738253591537e-05	0.00293255872580254
C2_KEGG_DRUG_METABOLISM_OTHER_ENZYMES	51	Down	4.49423519376856e-05	0.0030058084471841
C5_GO_RIBOSOME_ASSEMBLY	48	Up	4.673513257261e-05	0.00310807774080694
C7_GSE41978_ID2_KO_VS_ID2_KO_AND_BIM_KO_KLRG1_LOW_EFFECTOR_CD8_TCELL_DN	191	Up	4.68388289052521e-05	0.00310807774080694
C2_REACTOME_RNA_POL_II_PRE_TRANSCRIPTION_EVENTS	57	Up	4.80319801994079e-05	0.00316680228388696
C2_BIOCARTA_COMP_PATHWAY	18	Down	4.80981139979285e-05	0.00316680228388696
C7_GSE42021_CD24HI_VS_CD24INT_TREG_THYMUS_DN	196	Down	5.3317539248486e-05	0.00349068750722049
C5_GO_BRANCHED_CHAIN_AMINO_ACID_METABOLIC_PROCESS	23	Down	5.34299429330481e-05	0.00349068750722049
C5_GO_COFACTOR_METABOLIC_PROCESS	327	Down	5.41414489702352e-05	0.00352356714625135
C2_BILANGES_SERUM_RESPONSE_TRANSLATION	34	Up	5.51743295547953e-05	0.00357703000151989
C5_GO_COENZYME_METABOLIC_PROCESS	258	Down	5.62387720332374e-05	0.00363212313578019
C5_GO_RIBOSOMAL_SMALL_SUBUNIT_BIOGENESIS	54	Up	5.85312457481381e-05	0.00376580687948382
C7_GSE21546_UNSTIM_VS_ANTI_CD3_STIM_ELK1_KO_DP_THYMOCYTES_UP	163	Down	5.88111161771794e-05	0.00376948066982595
C2_WARTERS_IR_RESPONSE_5GY	43	Up	5.97354100937944e-05	0.00379549930787604
C2_CAIRO_HEPATOBLASTOMA_CLASSES_DN	206	Down	5.98718681557407e-05	0.00379549930787604
C2_KEGG_ABC_TRANSPORTERS	43	Down	5.98899778501804e-05	0.00379549930787604
C5_GO_ALCOHOL_DEHYDROGENASE_NADP_ACTIVITY	14	Down	6.12994233023673e-05	0.00387032664813193
C5_GO_CELLULAR_HORMONE_METABOLIC_PROCESS	96	Down	6.21120433603736e-05	0.003907055337178
C2_YANG_MUC2_TARGETS_DUODENUM_3MO_DN	21	Down	6.72094494198362e-05	0.00421204108752981
C2_KEGG_STEROID_BIOSYNTHESIS	17	Down	7.66748061141477e-05	0.00478750698988005
C5_GO_OXIDATION_REDUCTION_PROCESS	856	Down	7.92811350598784e-05	0.00493204443510369
C2_LI_WILMS_TUMOR_VS_FETAL_KIDNEY_1_UP	181	Down	8.01235341834106e-05	0.00496619165537542
C5_GO_RESPONSE_TO_TYPE_I_INTERFERON	57	Down	8.14528758584252e-05	0.00503016099416209
C5_GO_PROTEIN_CARBOXYLATION	11	Down	8.27706069663827e-05	0.00509295069264786
C2_BILANGES_RAPAMYCIN_SENSITIVE_VIA_TSC1_AND_TSC2	70	Up	8.36534910278834e-05	0.0051286258031986
C5_GO_ORGANIC_ACID_METABOLIC_PROCESS	917	Down	8.65332455509417e-05	0.00528523578350098
C1_chr7q31	81	Down	8.683266637984e-05	0.00528523578350098
C5_GO_PRERIBOSOME_LARGE_SUBUNIT_PRECURSOR	20	Up	8.8742132977632e-05	0.00538209903983695
C2_LUCAS_HNF4A_TARGETS_UP	57	Down	9.11044489826318e-05	0.00549513416536103
C7_GSE21546_WT_VS_SAP1A_KO_DP_THYMOCYTES_UP	188	Down	9.12554045544855e-05	0.00549513416536103
C2_KEGG_PPAR_SIGNALING_PATHWAY	66	Down	9.42342925448689e-05	0.00564187727230337
C2_REACTOME_RESPIRATORY_ELECTRON_TRANSPORT	75	Down	9.43591553727235e-05	0.00564187727230337
C7_GSE42021_CD24HI_VS_CD24LOW_TCONV_THYMUS_DN	196	Down	9.57919400252471e-05	0.00570329021233782
C1_chr5q31	186	Up	9.60603812136563e-05	0.00570329021233782
C2_KEGG_TERPENOID_BACKBONE_BIOSYNTHESIS	15	Down	9.77747458961783e-05	0.00578477788569662
C5_GO_DRUG_TRANSPORT	25	Down	9.83796865455796e-05	0.00580028806981795
C7_GSE42021_TREG_PLN_VS_TREG_PRECURSORS_THYMUS_DN	193	Down	9.9075373844527e-05	0.0058210222250807
C5_GO_NITROGEN_CYCLE_METABOLIC_PROCESS	15	Down	0.000100838901969779	0.0059041351565074
C7_GSE13485_CTRL_VS_DAY7_YF17D_VACCINE_PBMC_DN	197	Down	0.000101293382441678	0.00591029422170908
C2_NIKOLSKY_BREAST_CANCER_22Q13_AMPLICON	15	Down	0.000102160873284947	0.00594042658712919
C2_REACTOME_INTERFERON_ALPHA_BETA_SIGNALING	53	Down	0.000102673958762345	0.00594981526101929
C5_GO_ACID_THIOL_LIGASE_ACTIVITY	20	Down	0.000103414509836656	0.00595517658504068
C2_BIOCARTA_NUCLEARRS_PATHWAY	14	Down	0.000103702974088248	0.00595517658504068
C2_LEE_LIVER_CANCER_CIPROFIBRATE_DN	64	Down	0.000103822297298446	0.00595517658504068
C7_GSE22886_NAIVE_TCELL_VS_DC_UP	189	Up	0.00010569210407267	0.00604194626018123
C7_GSE37416_CTRL_VS_24H_F_TULARENSIS_LVS_NEUTROPHIL_DN	195	Up	0.000106259831358209	0.00605394816973821
C2_KEGG_PEROXISOME	76	Down	0.000107317624453225	0.00609369638715781
C2_COULOUARN_TEMPORAL_TGFB1_SIGNATURE_DN	133	Down	0.00011392641458119	0.00644732060578034
C2_BIOCARTA_P53_PATHWAY	16	Up	0.000115924168948201	0.00653850954257506
C2_SANDERSON_PPARA_TARGETS	15	Down	0.000120357522991199	0.00675967232187743
C5_GO_STRUCTURAL_CONSTITUENT_OF_RIBOSOME	201	Up	0.000120644231499733	0.00675967232187743
C3_CETS1P54_01	254	Up	0.000124458801045662	0.00693211183964692
C5_GO_POLYSOME	41	Up	0.000124541220923862	0.00693211183964692
C5_GO_AROMATIC_AMINO_ACID_FAMILY_METABOLIC_PROCESS	27	Down	0.000126586930656634	0.00702287689718329
C5_GO_CALCIUM_DEPENDENT_CELL_CELL_ADHESION_VIA_PLASMA_MEMBRANE_CELL_ADHESION_MOLECULES	26	Up	0.000127878366819064	0.00707133936256661
C2_REACTOME_METABOLISM_OF_PROTEINS	410	Up	0.000131669707879816	0.00725727402942792
C5_GO_QUINONE_METABOLIC_PROCESS	29	Down	0.000136195889465377	0.00748237222611575
C5_GO_DNA_TEMPLATED_TRANSCRIPTION_ELONGATION	92	Up	0.000141471566932367	0.0077391249020588
C2_KEGG_GLYOXYLATE_AND_DICARBOXYLATE_METABOLISM	16	Down	0.000141784097845176	0.0077391249020588
C5_GO_CYTOPLASMIC_TRANSLATION	40	Up	0.000147970911876192	0.00805085466191977
C5_GO_INTERFERON_GAMMA_MEDIATED_SIGNALING_PATHWAY	63	Down	0.000149159425519904	0.0080818019367208
C5_GO_PROTEIN_LIPID_COMPLEX	39	Down	0.000149494947473176	0.0080818019367208
C2_MA_MYELOID_DIFFERENTIATION_UP	38	Up	0.000150100412080091	0.008087825232098
C5_GO_MONOCARBOXYLIC_ACID_TRANSPORT	118	Down	0.00015062537470091	0.008087825232098
H_HALLMARK_EPITHELIAL_MESENCHYMAL_TRANSITION	197	Up	0.000151040291551502	0.008087825232098
C2_BOSCO_INTERFERON_INDUCED_ANTIVIRAL_MODULE	75	Down	0.000153767141131944	0.00818715493147858
C5_GO_DRUG_TRANSMEMBRANE_TRANSPORT	19	Down	0.000153862967212942	0.00818715493147858
C2_SERVITJA_ISLET_HNF1A_TARGETS_DN	104	Down	0.000154520837667795	0.00819638587516225
C5_GO_TRANSCRIPTION_ELONGATION_FROM_RNA_POLYMERASE_II_PROMOTER	78	Up	0.000160371836751128	0.00848016203020572
C1_chr5q23	51	Up	0.000163260128630977	0.00860599575253821
C5_GO_ANION_HOMEOSTASIS	39	Down	0.000164316636283142	0.00863478820666785
C7_GSE1432_CTRL_VS_IFNG_24H_MICROGLIA_DN	195	Down	0.000165282998949588	0.00865139464495216
C2_SAENZ_DETOX_PATHWAY_AND_CARCINOGENESIS_DN	12	Down	0.000165655213342267	0.00865139464495216
C5_GO_VERY_LONG_CHAIN_FATTY_ACID_METABOLIC_PROCESS	28	Down	0.000171362889716575	0.00889593795322441
C1_chr7p15	58	Down	0.000171865124097443	0.00889593795322441
C2_HSIAO_HOUSEKEEPING_GENES	384	Up	0.000171914881549813	0.00889593795322441
C5_GO_AMINO_ACID_BETAINE_METABOLIC_PROCESS	18	Down	0.000174695340557589	0.00901225566333832
C7_GSE42724_NAIVE_BCELL_VS_PLASMABLAST_UP	186	Down	0.000176347161248491	0.00906981858810246
C5_GO_RIBOSOMAL_LARGE_SUBUNIT_ASSEMBLY	22	Up	0.000190077866396136	0.00974638659784549
C5_GO_ALCOHOL_METABOLIC_PROCESS	333	Down	0.00019577071925483	0.0100079647749576
C7_GSE37416_0H_VS_12H_F_TULARENSIS_LVS_NEUTROPHIL_DN	192	Up	0.000196734309303918	0.0100269314690711
C5_GO_MATURATION_OF_SSU_RRNA	40	Up	0.000203267891664661	0.0103288168013746
C2_ABBUD_LIF_SIGNALING_1_UP	42	Down	0.000204557701438004	0.0103496383753646
C2_KEGG_OXIDATIVE_PHOSPHORYLATION	126	Down	0.00020490094295533	0.0103496383753646
C2_BIOCARTA_EXTRINSIC_PATHWAY	13	Down	0.000206721309726343	0.0104105097674984
C5_GO_COFACTOR_CATABOLIC_PROCESS	20	Down	0.00020878461407937	0.0104832179668754
C3_ELK1_02	246	Up	0.000215390347858697	0.0107828996334823
C5_GO_PYRIDOXAL_PHOSPHATE_BINDING	46	Down	0.00022457738916699	0.011209657823288
C2_POMEROY_MEDULLOBLASTOMA_PROGNOSIS_DN	40	Up	0.000231476085133616	0.011520020107488
C2_CHIANG_LIVER_CANCER_SUBCLASS_POLYSOMY7_UP	71	Down	0.000234029157144283	0.0116129248329572
C5_GO_CELLULAR_KETONE_METABOLIC_PROCESS	63	Down	0.000237681684672702	0.0117596835858093
C5_GO_ORGANIC_ACID_BIOSYNTHETIC_PROCESS	252	Down	0.00024936520061368	0.0123017742261927
C2_ACEVEDO_LIVER_CANCER_DN	529	Down	0.000251529524926093	0.0123524817970755
C5_GO_REGULATION_OF_INTERFERON_ALPHA_PRODUCTION	18	Down	0.000251853094970218	0.0123524817970755
H_HALLMARK_MYC_TARGETS_V1	197	Up	0.000256557094196656	0.0125281766777099
C5_GO_ORGANIC_HYDROXY_COMPOUND_METABOLIC_PROCESS	457	Down	0.000257622279469603	0.0125281766777099
C5_GO_GLUCOCORTICOID_METABOLIC_PROCESS	14	Down	0.000258336260849862	0.0125281766777099
C5_GO_POSITIVE_REGULATION_OF_POTASSIUM_ION_TRANSMEMBRANE_TRANSPORTER_ACTIVITY	14	Down	0.00025839688319371	0.0125281766777099
C7_GSE37534_UNTREATED_VS_PIOGLITAZONE_TREATED_CD4_TCELL_PPARG1_AND_FOXP3_TRASDUCED_DN	193	Down	0.000265291730583911	0.0128257182091725
C2_SEKI_INFLAMMATORY_RESPONSE_LPS_DN	21	Down	0.00027569980129818	0.0132909297372265
C2_KEGG_PORPHYRIN_AND_CHLOROPHYLL_METABOLISM	40	Down	0.00027679044560447	0.0133055998013444
C5_GO_REGULATION_OF_PLASMA_LIPOPROTEIN_PARTICLE_LEVELS	43	Down	0.000282395482467253	0.0135365834527716
C2_TIEN_INTESTINE_PROBIOTICS_6HR_UP	52	Up	0.000289661234585629	0.013845643362778
C5_GO_BENZENE_CONTAINING_COMPOUND_METABOLIC_PROCESS	24	Down	0.000301789605100424	0.0143847377687445
C5_GO_CELLULAR_GLUCURONIDATION	22	Down	0.000308069464993424	0.0146295362967308
C5_GO_ORGANIC_HYDROXY_COMPOUND_BIOSYNTHETIC_PROCESS	168	Down	0.000308654598305827	0.0146295362967308
C5_GO_KERATINOCYTE_DIFFERENTIATION	74	Up	0.000316225974195827	0.0149465355010268
C5_GO_RETINOL_DEHYDROGENASE_ACTIVITY	16	Down	0.000321452939619226	0.0151512679423312
C5_GO_SPLICEOSOMAL_TRI_SNRNP_COMPLEX	26	Up	0.000327343928541635	0.0153860739301472
C5_GO_OXIDOREDUCTASE_ACTIVITY_ACTING_ON_THE_CH_NH_GROUP_OF_DONORS	26	Down	0.000336128745924566	0.0157552202487246
C7_GSE42021_TREG_PLN_VS_CD24INT_TREG_THYMUS_DN	194	Down	0.000337962968331845	0.0157974347711137
C5_GO_HOMOPHILIC_CELL_ADHESION_VIA_PLASMA_MEMBRANE_ADHESION_MOLECULES	150	Up	0.000341935731166617	0.0159391033252626
C5_GO_CAJAL_BODY	51	Up	0.000344625992922406	0.0160203747973627
C3_TGTTTGY_HNF3_Q6	745	Up	0.000349639247254051	0.0161746901744857
C5_GO_LONG_CHAIN_FATTY_ACID_METABOLIC_PROCESS	84	Down	0.000351607396758033	0.0161746901744857
C5_GO_CARNITINE_METABOLIC_PROCESS	13	Down	0.00035372379765333	0.0161746901744857
C5_GO_ACUTE_INFLAMMATORY_RESPONSE	69	Down	0.000353930906386079	0.0161746901744857
C2_REACTOME_CITRIC_ACID_CYCLE_TCA_CYCLE	19	Down	0.000354906787935187	0.0161746901744857
C2_CHAUHAN_RESPONSE_TO_METHOXYESTRADIOL_DN	99	Up	0.000355026599836348	0.0161746901744857
C5_GO_CHYLOMICRON	13	Down	0.000355491492856767	0.0161746901744857
C2_REACTOME_ENDOGENOUS_STEROLS	14	Down	0.000355592739489905	0.0161746901744857
H_HALLMARK_REACTIVE_OXIGEN_SPECIES_PATHWAY	47	Down	0.000374053491113713	0.0169687912148395
C5_GO_ALDEHYDE_DEHYDROGENASE_NAD_ACTIVITY	19	Down	0.000377467824460712	0.0170778958762024
H_HALLMARK_COAGULATION	131	Down	0.000382972911983363	0.0172807590497879
C5_GO_STEROID_BINDING	88	Down	0.000393730233325599	0.0177189076545278
H_HALLMARK_PEROXISOME	101	Down	0.000400813692173785	0.0179524753873405
C2_POMEROY_MEDULLOBLASTOMA_DESMOPLASIC_VS_CLASSIC_DN	57	Up	0.00040104223724453	0.0179524753873405
C5_GO_STEROID_DEHYDROGENASE_ACTIVITY	25	Down	0.000406453130583043	0.0181466844923368
C2_MOOTHA_HUMAN_MITODB_6_2002	423	Down	0.000414617567860692	0.0184624838572915
C5_GO_RIBONUCLEOPROTEIN_COMPLEX	695	Up	0.000417128328068583	0.0185255339612821
C5_GO_NADH_DEHYDROGENASE_COMPLEX	42	Down	0.000420070552375705	0.0186073660124327
C2_BIOCARTA_LECTIN_PATHWAY	11	Down	0.000422208577468183	0.0186328500152398
C2_MACAEVA_PBMC_RESPONSE_TO_IR	94	Up	0.000422848200806812	0.0186328500152398
C2_HORTON_SREBF_TARGETS	25	Down	0.000425227605766094	0.0186890293952418
C2_MAHADEVAN_RESPONSE_TO_MP470_UP	18	Down	0.000430881524736183	0.0188078851243672
C5_GO_PYRIDINE_CONTAINING_COMPOUND_BIOSYNTHETIC_PROCESS	19	Down	0.000431172210368365	0.0188078851243672
C5_GO_VITAMIN_METABOLIC_PROCESS	111	Down	0.000431266439823561	0.0188078851243672
C5_GO_ACETYLTRANSFERASE_COMPLEX	98	Up	0.000435031453937028	0.0189027731133167
C7_GSE18791_CTRL_VS_NEWCASTLE_VIRUS_DC_8H_DN	184	Down	0.000435676467950684	0.0189027731133167
C2_GROSS_HIF1A_TARGETS_DN	23	Up	0.00043764878014635	0.0189397826313462
C2_KEGG_PYRUVATE_METABOLISM	40	Down	0.000442779516156806	0.0190986699792009
C7_GSE18791_UNSTIM_VS_NEWCATSLE_VIRUS_DC_6H_DN	189	Down	0.000444020488266985	0.0190986699792009
C2_REACTOME_FORMATION_OF_RNA_POL_II_ELONGATION_COMPLEX_	41	Up	0.000444706339566523	0.0190986699792009
C5_GO_ESTABLISHMENT_OF_PROTEIN_LOCALIZATION_TO_ORGANELLE	353	Up	0.000447031790970745	0.0191499365443442
C5_GO_SMALL_MOLECULE_BIOSYNTHETIC_PROCESS	420	Down	0.000450876472877965	0.0192482370940765
C2_BIOCARTA_IL22BP_PATHWAY	15	Down	0.000451601567658434	0.0192482370940765
C5_GO_SMALL_SUBUNIT_PROCESSOME	32	Up	0.000455947366009609	0.0193601055312773
C2_BIOCARTA_CLASSIC_PATHWAY	13	Down	0.000456514514921082	0.0193601055312773
C2_LOPEZ_MESOTHELIOMA_SURVIVAL_WORST_VS_BEST_DN	7	Down	0.000466723842427031	0.0197435853442695
C5_GO_MATURATION_OF_LSU_RRNA	13	Up	0.000474706724405039	0.0199620770264359
C5_GO_ISOPRENOID_BIOSYNTHETIC_PROCESS	25	Down	0.000474982724939018	0.0199620770264359
C2_MANALO_HYPOXIA_UP	201	Up	0.000475427991351201	0.0199620770264359
C5_GO_PHOSPHATE_ION_TRANSPORT	18	Down	0.000477925098025151	0.0200172539200089
C5_GO_FIBRONECTIN_BINDING	26	Up	0.000483463424900232	0.0201992212660169
C3_CCANNAGRKGGC_UNKNOWN	50	Up	0.000485445426839567	0.0202320740580106
C2_KEGG_SPLICEOSOME	125	Up	0.000487542093680021	0.0202695325974438
C5_GO_STEROID_CATABOLIC_PROCESS	23	Down	0.000500736641158876	0.0207582493890478
C5_GO_NEGATIVE_REGULATION_OF_COAGULATION	48	Down	0.000501750723959609	0.0207582493890478
H_HALLMARK_DNA_REPAIR	147	Up	0.000503508530666307	0.0207801654814746
C1_chr12q21	38	Up	0.000509331938653679	0.0209693570169316
C5_GO_U4_U6_X_U5_TRI_SNRNP_COMPLEX	21	Up	0.000513170027995085	0.0210760923390894
C2_REACTOME_GAMMA_CARBOXYLATION_TRANSPORT_AND_AMINO_TERMINAL_CLEAVAGE_OF_PROTEINS	10	Down	0.000519056187293829	0.0212662221433387
C1_chr2q24	37	Down	0.000533350217032255	0.0217990797642579
C5_GO_REGULATION_OF_CHOLESTEROL_METABOLIC_PROCESS	22	Down	0.000536951002900683	0.0218753120735234
C2_REACTOME_TRYPTOPHAN_CATABOLISM	11	Down	0.000537800946905369	0.0218753120735234
C5_GO_ARACHIDONIC_ACID_METABOLIC_PROCESS	46	Down	0.000550292578619789	0.0223297379444255
C5_GO_GLUTAMINE_FAMILY_AMINO_ACID_METABOLIC_PROCESS	61	Down	0.000560015469156919	0.0226699085014455
C5_GO_ANION_ANION_ANTIPORTER_ACTIVITY	22	Down	0.000575995434962447	0.023208617481586
C5_GO_RETINAL_METABOLIC_PROCESS	12	Down	0.000576620585208603	0.023208617481586
C2_BIOCARTA_BIOPEPTIDES_PATHWAY	40	Down	0.000577437974100094	0.023208617481586
C5_GO_ORGANIC_HYDROXY_COMPOUND_CATABOLIC_PROCESS	69	Down	0.00058151829904208	0.0233172301850498
C5_GO_LOW_DENSITY_LIPOPROTEIN_PARTICLE_REMODELING	10	Down	0.000615254368028067	0.0246116292231747
C2_LEE_LIVER_CANCER_MYC_E2F1_UP	54	Down	0.000620578460277975	0.024766056901801
C2_REACTOME_ABC_FAMILY_PROTEINS_MEDIATED_TRANSPORT	32	Down	0.000628369194441798	0.0250179650332933
C5_GO_INDOLE_CONTAINING_COMPOUND_METABOLIC_PROCESS	25	Down	0.000634063203040177	0.0251854071799128
C2_KEGG_BETA_ALANINE_METABOLISM	21	Down	0.000636413280411451	0.0252195529691854
C1_chrxp22	111	Up	0.000645770770875645	0.0255305776027729
C5_GO_PYRIDINE_NUCLEOTIDE_BIOSYNTHETIC_PROCESS	16	Down	0.000650136027640974	0.0256432441112189
C2_BERENJENO_TRANSFORMED_BY_RHOA_REVERSIBLY_UP	8	Down	0.000659433128340292	0.0259494603828979
C5_GO_MICROBODY	132	Down	0.000680495927752353	0.0267161753909456
C5_GO_REGULATION_OF_HUMORAL_IMMUNE_RESPONSE	44	Down	0.000688972287967131	0.026911097880001
C2_REACTOME_TRANSCRIPTION	187	Up	0.000690837700736097	0.026911097880001
C5_GO_MONOCARBOXYLIC_ACID_BINDING	61	Down	0.000692681907328839	0.026911097880001
C2_ACEVEDO_LIVER_TUMOR_VS_NORMAL_ADJACENT_TISSUE_DN	269	Down	0.00069394349897203	0.026911097880001
C5_GO_ETHANOL_METABOLIC_PROCESS	14	Down	0.00069477808765801	0.026911097880001
C2_IIZUKA_LIVER_CANCER_PROGRESSION_G2_G3_UP	28	Down	0.000695003237016752	0.026911097880001
C5_GO_CELLULAR_RESPONSE_TO_VIRUS	20	Down	0.000708089633280088	0.0273552161751881
C2_WINTER_HYPOXIA_METAGENE	235	Up	0.000720015379629254	0.0277525745756415
C5_GO_GLUTAMATE_METABOLIC_PROCESS	25	Down	0.000737255620745498	0.0282904099290205
C5_GO_CATALYTIC_STEP_2_SPLICEOSOME	87	Up	0.000737312852591339	0.0282904099290205
C5_GO_ENERGY_DERIVATION_BY_OXIDATION_OF_ORGANIC_COMPOUNDS	212	Down	0.000739194466791675	0.028298437947018
C7_GSE34205_HEALTHY_VS_FLU_INF_INFANT_PBMC_UP	189	Up	0.000744402137098034	0.0284334730515482
C1_chr5q35	96	Down	0.000746706911726299	0.0284572694894611
C2_WENG_POR_TARGETS_GLOBAL_UP	20	Down	0.000751031259278008	0.0285577526702094
C7_GSE36527_CD69_NEG_VS_POS_TREG_CD62L_LOS_KLRG1_NEG_UP	191	Down	0.000755296396630144	0.0286446978596279
C5_GO_GLUTATHIONE_METABOLIC_PROCESS	52	Down	0.000756703501167405	0.0286446978596279
C5_GO_RRNA_BINDING	55	Up	0.000783455223026383	0.0295911737250657
C5_GO_NEUTRAL_LIPID_METABOLIC_PROCESS	82	Down	0.000788841327696624	0.0297282496791861
C5_GO_INNER_MITOCHONDRIAL_MEMBRANE_PROTEIN_COMPLEX	103	Down	0.00079459898846131	0.0298786877416752
C5_GO_PROTEIN_LIPID_COMPLEX_SUBUNIT_ORGANIZATION	35	Down	0.000797491011424961	0.0299209432468332
C2_YANG_MUC2_TARGETS_DUODENUM_6MO_DN	19	Down	0.000809181235519792	0.0302923798367929
C5_GO_MIDGUT_DEVELOPMENT	14	Down	0.000811707745708809	0.03031988248375
C5_GO_POSITIVE_REGULATION_OF_TRANSPORTER_ACTIVITY	72	Down	0.00081533142252939	0.0303881563890304
C7_GSE43863_TH1_VS_TFH_MEMORY_CD4_TCELL_UP	196	Up	0.000819773166797415	0.0304865533085254
C5_GO_INDOLALKYLAMINE_METABOLIC_PROCESS	17	Down	0.000824237386380291	0.0305853526643441
C2_CAIRO_HEPATOBLASTOMA_CLASSES_UP	599	Up	0.00082956633753925	0.0307157374124763
C2_REACTOME_INITIAL_TRIGGERING_OF_COMPLEMENT	12	Down	0.000831717068348325	0.0307281321255939
C3_ELK1_01	262	Up	0.00083583357655726	0.0308129410651969
C5_GO_DICARBOXYLIC_ACID_BIOSYNTHETIC_PROCESS	12	Down	0.000838345645446289	0.0308383623186884
C2_NAKAYAMA_SOFT_TISSUE_TUMORS_PCA2_DN	77	Down	0.000848615468232252	0.0311484215573925
C3_AHR_01	56	Up	0.000870160866892212	0.0318701126161972
C5_GO_POSITIVE_REGULATION_OF_INTERFERON_ALPHA_PRODUCTION	15	Down	0.000884558152960559	0.0323274481776363
C5_GO_TASTE_RECEPTOR_ACTIVITY	22	Down	0.000898159632999613	0.0327341060111716
C5_GO_COFACTOR_BIOSYNTHETIC_PROCESS	162	Down	0.000899554358205472	0.0327341060111716
C2_REACTOME_MRNA_SPLICING	105	Up	0.000912202979938016	0.0330687154149085
C7_GSE13485_PRE_VS_POST_YF17D_VACCINATION_PBMC_DN	195	Down	0.000913706535011875	0.0330687154149085
C2_REACTOME_FORMATION_OF_THE_HIV1_EARLY_ELONGATION_COMPLEX	31	Up	0.000914612541467831	0.0330687154149085
C2_REACTOME_GAB1_SIGNALOSOME	36	Up	0.000917646818377788	0.033107679773498
C5_GO_PROTEIN_KINASE_C_BINDING	49	Up	0.000920396863260829	0.0331362453685883
C3_TTANTCA_UNKNOWN	68	Down	0.000933970570093258	0.0335535371901232
C7_GSE19888_ADENOSINE_A3R_INH_PRETREAT_AND_ACT_BY_A3R_VS_TCELL_MEMBRANES_ACT_MAST_CELL_UP	196	Down	0.000938052979179569	0.0335975560773532
C5_GO_FORMATION_OF_TRANSLATION_PREINITIATION_COMPLEX	21	Up	0.000939510491258707	0.0335975560773532
C5_GO_RRNA_MODIFICATION	26	Up	0.000941152507574341	0.0335975560773532
C2_ENGELMANN_CANCER_PROGENITORS_DN	59	Down	0.000950961873662404	0.0338762649773506
C5_GO_CELLULAR_MODIFIED_AMINO_ACID_METABOLIC_PROCESS	201	Down	0.000960811589384108	0.0341083249481176
C5_GO_GLYCEROLIPID_CATABOLIC_PROCESS	36	Down	0.000961507653226883	0.0341083249481176
C2_JIANG_HYPOXIA_NORMAL	297	Up	0.000964195404455491	0.0341321138886849
C7_GSE14000_TRANSLATED_RNA_VS_MRNA_DC_DN	178	Up	0.000975884548721541	0.034346628302195
H_HALLMARK_P53_PATHWAY	196	Up	0.000977065708546949	0.034346628302195
C7_GSE17974_0H_VS_1H_IN_VITRO_ACT_CD4_TCELL_DN	191	Up	0.000978283044775631	0.034346628302195
C7_GSE9988_ANTI_TREM1_VS_ANTI_TREM1_AND_LPS_MONOCYTE_UP	195	Up	0.0009797679776776	0.034346628302195
C1_chr21q22	133	Down	0.000980680657234387	0.034346628302195
C5_GO_ESTABLISHMENT_OF_PROTEIN_LOCALIZATION_TO_CHROMOSOME	13	Up	0.000982434140905523	0.034346628302195
C5_GO_DNA_DIRECTED_RNA_POLYMERASE_II_HOLOENZYME	94	Up	0.000990124019918887	0.0345166783759555
C5_GO_ASPARTATE_FAMILY_AMINO_ACID_CATABOLIC_PROCESS	19	Down	0.000991377914468078	0.0345166783759555
C5_GO_RNA_POLYMERASE_COMPLEX	118	Up	0.000998017384796352	0.0346764931583964
C5_GO_DICARBOXYLIC_ACID_TRANSMEMBRANE_TRANSPORTER_ACTIVITY	30	Down	0.00103620409735463	0.0359295277281509
C2_MAINA_VHL_TARGETS_DN	18	Up	0.00104178139066685	0.0359851651683011
C5_GO_POSITIVE_REGULATION_OF_NUCLEOSIDE_METABOLIC_PROCESS	22	Down	0.00104206198998094	0.0359851651683011
C7_GSE37416_CTRL_VS_3H_F_TULARENSIS_LVS_NEUTROPHIL_DN	189	Up	0.0010661000910584	0.036740284400813
C5_GO_OXIDOREDUCTASE_ACTIVITY_ACTING_ON_PAIRED_DONORS_WITH_INCORPORATION_OR_REDUCTION_OF_MOLECULAR_OXYGEN_2_OXOGLUTARATE_AS_ONE_DONOR_AND_INCORPORATION_OF_ONE_ATOM_EACH_OF_OXYGEN_INTO_BOTH_DONORS	42	Up	0.00107242140649136	0.0368604770440343
C5_GO_RESPIRATORY_CHAIN	77	Down	0.0010739445176236	0.0368604770440343
C7_GSE41978_KLRG1_HIGH_VS_LOW_EFFECTOR_CD8_TCELL_DN	191	Up	0.00107714821427594	0.0368788098454397
C2_REACTOME_LATE_PHASE_OF_HIV_LIFE_CYCLE	99	Up	0.00107883759077434	0.0368788098454397
C5_GO_MACROMOLECULAR_COMPLEX_REMODELING	23	Down	0.00111316877013022	0.0379756628213175
C7_GSE19888_ADENOSINE_A3R_INH_VS_ACT_WITH_INHIBITOR_PRETREATMENT_IN_MAST_CELL_UP	189	Down	0.00111666016571396	0.0380181220604545
C5_GO_BLOOD_COAGULATION_FIBRIN_CLOT_FORMATION	23	Down	0.00112259065525793	0.0381432860996373
C5_GO_NAD_BIOSYNTHETIC_PROCESS	13	Down	0.00114947077181634	0.0389783465529145
C2_NAKAMURA_ADIPOGENESIS_EARLY_DN	37	Up	0.00115589465060962	0.0390675350829712
C2_YAN_ESCAPE_FROM_ANOIKIS	24	Down	0.00115671857907739	0.0390675350829712
C5_GO_ACTIVE_ION_TRANSMEMBRANE_TRANSPORTER_ACTIVITY	162	Down	0.00116535045096186	0.0392193456083671
C2_CASTELLANO_NRAS_TARGETS_DN	14	Up	0.00116584899479987	0.0392193456083671
C2_WILCOX_RESPONSE_TO_PROGESTERONE_UP	147	Down	0.00119001808209425	0.0398654601995413
C3_SRF_Q5_01	206	Up	0.00119061038206994	0.0398654601995413
C5_GO_ESTABLISHMENT_OF_PROTEIN_LOCALIZATION_TO_MEMBRANE	255	Up	0.0011921235660403	0.0398654601995413
C3_YTAAYNGCT_UNKNOWN	80	Up	0.00121114337860477	0.0404216116555647
C5_GO_PCG_PROTEIN_COMPLEX	42	Up	0.00121932674014738	0.0406146215945548
C5_GO_POSITIVE_REGULATION_OF_CATION_CHANNEL_ACTIVITY	35	Down	0.00122504017052699	0.040724763704297
C2_WONG_MITOCHONDRIA_GENE_MODULE	214	Down	0.00124274961937537	0.0412324829597071
C2_KEGG_FOLATE_BIOSYNTHESIS	11	Down	0.00125396683445929	0.0415232344537879
C5_GO_LIPID_MODIFICATION	200	Down	0.00126845245872964	0.0419208672932896
C2_WARTERS_RESPONSE_TO_IR_SKIN	75	Up	0.00129317646242054	0.0426546567653373
C2_VALK_AML_CLUSTER_11	36	Down	0.00131713341206975	0.0432296404651172
C3_CTGYNNCTYTAA_UNKNOWN	115	Up	0.00131715270436907	0.0432296404651172
C2_GARGALOVIC_RESPONSE_TO_OXIDIZED_PHOSPHOLIPIDS_LIGHTYELLOW_DN	11	Up	0.00131827282548315	0.0432296404651172
C5_GO_WATER_SOLUBLE_VITAMIN_METABOLIC_PROCESS	83	Down	0.00133795289045899	0.0437901370589102
C5_GO_REVERSE_CHOLESTEROL_TRANSPORT	17	Down	0.00134124254714953	0.0438130601164424
C2_REACTOME_ABACAVIR_TRANSPORT_AND_METABOLISM	10	Down	0.00135198479623346	0.044022422318803
C5_GO_TRIGLYCERIDE_CATABOLIC_PROCESS	20	Down	0.00135285500891068	0.044022422318803
C5_GO_MEGAKARYOCYTE_DEVELOPMENT	16	Up	0.00135870718892434	0.0441279929823201
C2_BOWIE_RESPONSE_TO_TAMOXIFEN	18	Down	0.00138054314794705	0.0447512846866132
C2_ZHANG_PROLIFERATING_VS_QUIESCENT	50	Up	0.00139034323987148	0.0449827876899909
C5_GO_HOMOTYPIC_CELL_CELL_ADHESION	49	Up	0.00140096314053196	0.0452204241961454
C5_GO_ERYTHROSE_4_PHOSPHATE_PHOSPHOENOLPYRUVATE_FAMILY_AMINO_ACID_METABOLIC_PROCESS	11	Down	0.00140303307741719	0.0452204241961454
C5_GO_PROTEIN_HYDROXYLATION	17	Up	0.00141675132638111	0.0455146262281023
C5_GO_SULFUR_COMPOUND_METABOLIC_PROCESS	346	Down	0.00141901548505627	0.0455146262281023
C7_GSE18791_UNSTIM_VS_NEWCATSLE_VIRUS_DC_6H_UP	192	Up	0.0014202306393498	0.0455146262281023
C2_KAPOSI_LIVER_CANCER_MET_DN	5	Down	0.00143264173765264	0.0458255781527794
C2_REACTOME_RNA_POL_II_TRANSCRIPTION_PRE_INITIATION_AND_PROMOTER_OPENING	38	Up	0.00144279221065971	0.0460631830124018
C5_GO_FIBRINOLYSIS	21	Down	0.00145322273666878	0.0463088171886487
C2_RICKMAN_HEAD_AND_NECK_CANCER_E	81	Down	0.00149546655402409	0.0475356757768861
C2_JISON_SICKLE_CELL_DISEASE_DN	174	Up	0.00149734148035461	0.0475356757768861
C5_GO_RRNA_METHYLTRANSFERASE_ACTIVITY	14	Up	0.00150188218071636	0.0475905400372688
C5_GO_RNA_SPLICING_VIA_TRANSESTERIFICATION_REACTIONS	261	Up	0.00151519201184369	0.0478838477767958
C5_GO_G1_DNA_DAMAGE_CHECKPOINT	71	Up	0.00151679820391008	0.0478838477767958
C2_CERVERA_SDHB_TARGETS_1_DN	36	Down	0.00153476117502769	0.0483606961687962
C5_GO_MICROBODY_PART	92	Down	0.00154246686990343	0.0485131633933754
C5_GO_PLASMA_LIPOPROTEIN_PARTICLE_CLEARANCE	20	Down	0.00156370805455337	0.049089988851758
C5_GO_PROTEIN_O_LINKED_FUCOSYLATION	12	Up	0.00158951133448977	0.0497246086448317
C2_ZHANG_INTERFERON_RESPONSE	22	Down	0.00158980044186833	0.0497246086448317
C5_GO_GLYCOSIDE_METABOLIC_PROCESS	16	Down	0.0015955333009839	0.0498118431475064
C2_KEGG_GLUTATHIONE_METABOLISM	47	Down	0.00160516264663101	0.0500201789017373
C5_GO_ARYL_SULFOTRANSFERASE_ACTIVITY	9	Down	0.00161209208253443	0.0501437686186858
C5_GO_ELECTRON_TRANSPORT_CHAIN	92	Down	0.00161878359590115	0.0502595178463182
C5_GO_SMALL_MOLECULE_METABOLIC_PROCESS	1693	Down	0.00162759347947019	0.0504404931613828
C5_GO_HORMONE_METABOLIC_PROCESS	147	Down	0.00164237815483784	0.0508056320987404
C2_TIAN_TNF_SIGNALING_VIA_NFKB	28	Down	0.00164849238986601	0.0509017148338005
C2_PID_P53_DOWNSTREAM_PATHWAY	134	Up	0.00165451818984794	0.0509550994745135
C5_GO_ISOPRENOID_METABOLIC_PROCESS	112	Down	0.00165624399923068	0.0509550994745135
C5_GO_POLY_A_RNA_BINDING	1149	Up	0.00166044081328115	0.0509915045399826
C2_WENG_POR_DOSAGE	21	Down	0.00166592090603087	0.0510671153096891
C5_GO_NUCLEOLUS	821	Up	0.00167037272100943	0.0511109888104892
C5_GO_ATPASE_ACTIVITY_COUPLED_TO_MOVEMENT_OF_SUBSTANCES	117	Down	0.00167503871703661	0.0511612457237841
C1_chr7p22	65	Down	0.00167833303322443	0.0511695013607039
C5_GO_METHYLOSOME	12	Up	0.00169700880338714	0.0516458380613558
C2_REACTOME_POST_TRANSLATIONAL_MODIFICATION_SYNTHESIS_OF_GPI_ANCHORED_PROTEINS	26	Up	0.00170513303649703	0.0517999212038892
C7_GSE9006_HEALTHY_VS_TYPE_1_DIABETES_PBMC_1MONTH_POST_DX_UP	196	Up	0.00171148909869605	0.0518305322868936
C2_MOOTHA_MITOCHONDRIA	441	Down	0.00171705548022081	0.0518305322868936
C5_GO_CELLULAR_AMINO_ACID_METABOLIC_PROCESS	319	Down	0.00171817850283579	0.0518305322868936
C5_GO_AMINE_CATABOLIC_PROCESS	21	Down	0.00171839303900167	0.0518305322868936
C6_LTE2_UP.V1_UP	179	Down	0.00172454147508029	0.0519234275797751
C2_BIOCARTA_INTRINSIC_PATHWAY	23	Down	0.00173549858830479	0.0520849731049194
C7_GSE1432_CTRL_VS_IFNG_6H_MICROGLIA_DN	196	Down	0.00173606316595796	0.0520849731049194
C7_GSE26030_TH1_VS_TH17_DAY5_POST_POLARIZATION_UP	194	Down	0.00173992563639669	0.0521084631742802
C5_GO_GLUTAMINE_FAMILY_AMINO_ACID_CATABOLIC_PROCESS	22	Down	0.00174701094409782	0.0522282194082671
C5_GO_PHOSPHATIDYLETHANOLAMINE_METABOLIC_PROCESS	16	Down	0.00178944712889469	0.0533624049064164
C2_REACTOME_N_GLYCAN_TRIMMING_IN_THE_ER_AND_CALNEXIN_CALRETICULIN_CYCLE	12	Up	0.00179125618975501	0.0533624049064164
C2_REACTOME_A_TETRASACCHARIDE_LINKER_SEQUENCE_IS_REQUIRED_FOR_GAG_SYNTHESIS	25	Up	0.00179725171571551	0.0534469178938878
C5_GO_PLATELET_AGGREGATION	37	Up	0.00181377140738892	0.0538435543586454
C2_VANDESLUIS_COMMD1_TARGETS_GROUP_2_UP	15	Up	0.00182936506343867	0.0542113594368577
C5_GO_TERPENOID_METABOLIC_PROCESS	92	Down	0.00183356539240663	0.0542408391694276
C2_PECE_MAMMARY_STEM_CELL_UP	138	Up	0.00183994700958937	0.0543346306269838
C5_GO_LIPID_HOMEOSTASIS	106	Down	0.00186020147325304	0.0548370542315587
C5_GO_CARBON_CARBON_LYASE_ACTIVITY	46	Down	0.00186639811688399	0.054909329405703
C7_GSE21360_SECONDARY_VS_QUATERNARY_MEMORY_CD8_TCELL_DN	159	Up	0.00186914329754063	0.054909329405703
C7_GSE42021_TREG_PLN_VS_CD24LO_TREG_THYMUS_DN	187	Down	0.00188898129946414	0.0553959316607153
C7_GSE42088_UNINF_VS_LEISHMANIA_INF_DC_4H_DN	186	Up	0.00189485140928428	0.0554719389212792
C2_KUMAMOTO_RESPONSE_TO_NUTLIN_3A_UP	9	Up	0.00191123428414473	0.0558549142003679
C5_GO_ORGANELLE_INNER_MEMBRANE	511	Down	0.00193996166275791	0.0565967091302183
C5_GO_SMALL_NUCLEAR_RIBONUCLEOPROTEIN_COMPLEX	59	Up	0.0019516914205386	0.0568409131272524
C2_BOYAULT_LIVER_CANCER_SUBCLASS_G1_DN	40	Down	0.00198221488206805	0.0575557646433272
C2_WATANABE_ULCERATIVE_COLITIS_WITH_CANCER_UP	18	Up	0.00198303946498787	0.0575557646433272
C2_TIEN_INTESTINE_PROBIOTICS_2HR_UP	27	Up	0.00199194346481581	0.0577074182536279
C7_GSE37416_0H_VS_6H_F_TULARENSIS_LVS_NEUTROPHIL_DN	192	Up	0.0019953114401631	0.0577074182536279
C5_GO_B_CELL_MEDIATED_IMMUNITY	64	Down	0.00199849578019183	0.0577074182536279
C5_GO_LIPASE_INHIBITOR_ACTIVITY	15	Down	0.00201144082557183	0.0579398884131236
C2_REACTOME_PYRUVATE_METABOLISM_AND_CITRIC_ACID_TCA_CYCLE	40	Down	0.00201442443030639	0.0579398884131236
C5_GO_LIPID_LOCALIZATION	254	Down	0.00201681899860114	0.0579398884131236
C2_SINGH_NFE2L2_TARGETS	15	Down	0.00205020945215996	0.0587993121016926
C2_EINAV_INTERFERON_SIGNATURE_IN_CANCER	27	Down	0.0020697357123436	0.0592588798452895
C5_GO_TETRAPYRROLE_METABOLIC_PROCESS	54	Down	0.0020797249506119	0.0594400448198266
C2_REACTOME_CLEAVAGE_OF_GROWING_TRANSCRIPT_IN_THE_TERMINATION_REGION_	43	Up	0.00208308885870558	0.0594400448198266
C5_GO_CARBOXY_LYASE_ACTIVITY	31	Down	0.00208864005072219	0.0594981116132495
C7_GSE26727_WT_VS_KLF2_KO_LPS_STIM_MACROPHAGE_DN	193	Up	0.00211310636333081	0.0600939038217154
C2_MARCINIAK_ER_STRESS_RESPONSE_VIA_CHOP	25	Up	0.00213911748357335	0.0606349914388672
C5_GO_REGULATION_OF_WATER_LOSS_VIA_SKIN	19	Up	0.00213929968022007	0.0606349914388672
C2_PID_INTEGRIN2_PATHWAY	27	Down	0.00214657677486275	0.0607395077047703
C2_BORCZUK_MALIGNANT_MESOTHELIOMA_UP	303	Up	0.00215677114446236	0.0608752068360146
C7_GSE21927_SPLEEN_C57BL6_VS_4T1_TUMOR_BALBC_MONOCYTES_UP	188	Up	0.00216191833115395	0.0608752068360146
C7_GSE42021_TCONV_PLN_VS_CD24HI_TCONV_THYMUS_UP	196	Down	0.00216216531578777	0.0608752068360146
C5_GO_PHOSPHATIDYLETHANOLAMINE_BIOSYNTHETIC_PROCESS	13	Down	0.00216845540131062	0.0609261793127955
C2_REACTOME_MRNA_PROCESSING	152	Up	0.00217117700641899	0.0609261793127955
C2_CASORELLI_APL_SECONDARY_VS_DE_NOVO_DN	9	Up	0.0021844408085508	0.0611968922541194
C5_GO_RESPONSE_TO_INTERFERON_GAMMA	128	Down	0.0022087370844081	0.0617752730665612
C5_GO_HEART_TRABECULA_FORMATION	13	Up	0.00222035456092142	0.0619432561941653
C5_GO_CELLULAR_RESPONSE_TO_INTERFERON_GAMMA	106	Down	0.00222518871217081	0.0619432561941653
C2_MOREAUX_B_LYMPHOCYTE_MATURATION_BY_TACI_DN	73	Up	0.0022275358412918	0.0619432561941653
C2_REACTOME_HIV_LIFE_CYCLE	112	Up	0.00222938614870555	0.0619432561941653
C5_GO_U5_SNRNP	16	Up	0.00224006492587923	0.0620855747057763
C5_GO_BONE_CELL_DEVELOPMENT	22	Up	0.00224184658975411	0.0620855747057763
C5_GO_MITOCHONDRIAL_RESPIRATORY_CHAIN_COMPLEX_I_BIOGENESIS	56	Down	0.0022491240540375	0.0621853400626937
C2_INGA_TP53_TARGETS	17	Up	0.00227401353332606	0.0627614364465535
C5_GO_MONOCARBOXYLIC_ACID_BIOSYNTHETIC_PROCESS	163	Down	0.00227737852243862	0.0627614364465535
C5_GO_NEUTRAL_LIPID_CATABOLIC_PROCESS	25	Down	0.00228368990635785	0.0628330356186686
C2_REACTOME_CELL_EXTRACELLULAR_MATRIX_INTERACTIONS	13	Up	0.0022970755150822	0.0630079562933657
C2_WANG_CLASSIC_ADIPOGENIC_TARGETS_OF_PPARG	25	Down	0.00229749477176329	0.0630079562933657
C5_GO_BIOTIN_METABOLIC_PROCESS	14	Down	0.00231153649779244	0.0632904677656081
C5_GO_MITOTIC_CELL_CYCLE_CHECKPOINT	136	Up	0.00233210939693446	0.0636312752163634
C5_GO_NEGATIVE_REGULATION_OF_WOUND_HEALING	58	Down	0.00233517471978693	0.0636312752163634
C7_GSE3565_DUSP1_VS_WT_SPLENOCYTES_POST_LPS_INJECTION_UP	153	Up	0.00233526516809655	0.0636312752163634
C5_GO_NEGATIVE_REGULATION_OF_ALPHA_BETA_T_CELL_ACTIVATION	22	Down	0.00234598489400281	0.0637238049136452
C2_BENNETT_SYSTEMIC_LUPUS_ERYTHEMATOSUS	29	Down	0.00234619292365705	0.0637238049136452
C5_GO_SPLICEOSOMAL_TRI_SNRNP_COMPLEX_ASSEMBLY	12	Up	0.00236093196159224	0.0640213617341382
C5_GO_NEGATIVE_REGULATION_OF_PROTEIN_ACTIVATION_CASCADE	11	Down	0.00237333447524553	0.0642193094746456
C2_LOPEZ_MESOTHELIOMA_SURVIVAL_OVERALL_UP	7	Down	0.00237582221683873	0.0642193094746456
C5_GO_TRIGLYCERIDE_RICH_LIPOPROTEIN_PARTICLE	19	Down	0.00239364507680242	0.0645978761476455
C2_ZHU_CMV_24_HR_DN	90	Up	0.00240085308195722	0.0646892277066849
C2_KHETCHOUMIAN_TRIM24_TARGETS_DN	8	Down	0.00241641051449334	0.0650049003429918
C5_GO_IRON_ION_BINDING	142	Down	0.00243240132539013	0.0652088618424065
C2_QI_HYPOXIA	135	Up	0.00243567872767098	0.0652088618424065
C2_REACTOME_SYNTHESIS_OF_PE	11	Down	0.00243809559109189	0.0652088618424065
C5_GO_PROTEIN_TARGETING	395	Up	0.00243940721861848	0.0652088618424065
C2_NADLER_OBESITY_UP	59	Up	0.00244516108253943	0.065217652818785
C2_REACTOME_GLUTATHIONE_CONJUGATION	22	Down	0.0024474445682837	0.065217652818785
C5_GO_TRANSFERASE_ACTIVITY_TRANSFERRING_NITROGENOUS_GROUPS	22	Down	0.00246422168229171	0.0655614702610975
C5_GO_ALCOHOL_BIOSYNTHETIC_PROCESS	109	Down	0.00248438153850152	0.0659921300590449
C2_SCHAVOLT_TARGETS_OF_TP53_AND_TP63	16	Up	0.00248820867429056	0.0659921300590449
C2_MIKKELSEN_PLURIPOTENT_STATE_DN	8	Down	0.00251240239736434	0.066529516378407
C5_GO_MEGAKARYOCYTE_DIFFERENTIATION	19	Up	0.00251705607564118	0.066548602899882
C5_GO_DICARBOXYLIC_ACID_CATABOLIC_PROCESS	14	Down	0.002525507816296	0.0666678904205065
C5_GO_GLUCOCORTICOID_BIOSYNTHETIC_PROCESS	9	Down	0.00255973010665797	0.0674660329201861
C1_chr2q33	88	Down	0.00256589387312474	0.0675023968841982
C2_PID_ILK_PATHWAY	45	Up	0.00256908832772435	0.0675023968841982
C1_chr2q32	41	Down	0.00258276767026136	0.0677258064539571
C5_GO_FATTY_ACID_BINDING	29	Down	0.00258599248780701	0.0677258064539571
C2_SCHRAMM_INHBA_TARGETS_UP	7	Up	0.00259293235115113	0.0677258064539571
C5_GO_URATE_METABOLIC_PROCESS	12	Down	0.00259360100361469	0.0677258064539571
C5_GO_DIVALENT_INORGANIC_ANION_HOMEOSTASIS	12	Down	0.00263356183188326	0.0686633278232614
C2_TAKEDA_TARGETS_OF_NUP98_HOXA9_FUSION_3D_UP	168	Down	0.00265686661294762	0.0691643691656719
C5_GO_RNA_SPLICING	353	Up	0.00266610330123776	0.0692705946004044
C5_GO_SULFOTRANSFERASE_ACTIVITY	43	Down	0.00267217522775701	0.0692705946004044
C2_PID_LIS1_PATHWAY	28	Up	0.00267322843059299	0.0692705946004044
C5_GO_EPIBOLY	22	Up	0.00268792236204683	0.0695448536516735
C5_GO_RRNA_METHYLATION	18	Up	0.00270003072613055	0.0697514807890916
C5_GO_RESPONSE_TO_CADMIUM_ION	40	Down	0.00271930148360872	0.0700808510901281
C3_CTAWWWATA_RSRFC4_Q2	123	Up	0.00272106371764164	0.0700808510901281
C2_JUBAN_TARGETS_OF_SPI1_AND_FLI1_DN	89	Up	0.00272610055061525	0.0701038714543474
C5_GO_SULFURIC_ESTER_HYDROLASE_ACTIVITY	17	Up	0.00274894521369421	0.0705840697434292
C2_REACTOME_LIPOPROTEIN_METABOLISM	28	Down	0.00275331063699215	0.0705890443765822
C7_GSE21546_ELK1_KO_VS_SAP1A_KO_AND_ELK1_KO_DP_THYMOCYTES_UP	183	Down	0.00278765493243478	0.0713614358725096
C2_REACTOME_FORMATION_OF_ATP_BY_CHEMIOSMOTIC_COUPLING	15	Down	0.00282433037333462	0.0721910789232555
C2_KEGG_ARACHIDONIC_ACID_METABOLISM	50	Down	0.00283191464964864	0.0722757583509874
C2_KEGG_LIMONENE_AND_PINENE_DEGRADATION	10	Down	0.00284090825685423	0.0723712364141916
C5_GO_ATRIOVENTRICULAR_VALVE_DEVELOPMENT	19	Up	0.0028442096930109	0.0723712364141916
C7_GSE28726_ACT_CD4_TCELL_VS_ACT_NKTCELL_UP	197	Up	0.00286392890761015	0.0727271823117481
C5_GO_REGULATION_OF_STEROID_METABOLIC_PROCESS	69	Down	0.00286679455126387	0.0727271823117481
C2_BERTUCCI_MEDULLARY_VS_DUCTAL_BREAST_CANCER_DN	163	Up	0.00287550863049359	0.0728390442164402
C7_GSE2770_TGFB_AND_IL4_ACT_VS_ACT_CD4_TCELL_2H_UP	188	Up	0.00289055604372646	0.0731107605618766
C2_NADELLA_PRKAR1A_TARGETS_DN	8	Up	0.0029061165326458	0.0733026261744628
C5_GO_U2_SNRNP	18	Up	0.00290832460600001	0.0733026261744628
C5_GO_NUCLEOSIDE_BISPHOSPHATE_METABOLIC_PROCESS	36	Down	0.00291277333462941	0.0733026261744628
C2_GESERICK_TERT_TARGETS_DN	21	Up	0.00291546997313477	0.0733026261744628
C5_GO_THIOESTER_BIOSYNTHETIC_PROCESS	54	Down	0.00293238008362289	0.0735943148034869
C2_KEGG_SMALL_CELL_LUNG_CANCER	84	Up	0.00293576990085418	0.0735943148034869
C5_GO_MITOCHONDRIAL_MEMBRANE_PART	165	Down	0.00294357502809207	0.0736808181218136
C2_BIOCARTA_KREB_PATHWAY	8	Down	0.00295296340609548	0.0737662648929459
C7_GSE18791_UNSTIM_VS_NEWCATSLE_VIRUS_DC_10H_DN	185	Down	0.00295866445555514	0.0737662648929459
C5_GO_NONRIBOSOMAL_PEPTIDE_BIOSYNTHETIC_PROCESS	13	Down	0.00296006700917855	0.0737662648929459
C5_GO_TOLL_LIKE_RECEPTOR_4_SIGNALING_PATHWAY	17	Down	0.00297986663952371	0.0740311272261469
C5_GO_MITOTIC_DNA_INTEGRITY_CHECKPOINT	98	Up	0.00298009090077407	0.0740311272261469
C3_SRF_01	47	Up	0.00298382062338113	0.0740311272261469
C2_REACTOME_MRNA_CAPPING	27	Up	0.00301390253746463	0.0746680012246546
C5_GO_2_OXOGLUTARATE_METABOLIC_PROCESS	20	Down	0.00303028542668422	0.0749641223756193
C7_GSE16450_CTRL_VS_IFNA_12H_STIM_IMMATURE_NEURON_CELL_LINE_DN	168	Up	0.00304276788814647	0.0751630298325934
C5_GO_NUCLEOTIDE_EXCISION_REPAIR	108	Up	0.003055205467798	0.0753602503215887
C5_GO_MITOCHONDRIAL_MATRIX	407	Down	0.00306232205261758	0.0754258390863785
C5_GO_NEGATIVE_REGULATION_OF_ALPHA_BETA_T_CELL_DIFFERENTIATION	14	Down	0.00307416330897675	0.0756074380104587
C5_GO_MRNA_PROCESSING	411	Up	0.00310820659168117	0.0763337644961351
C2_KEGG_BASAL_TRANSCRIPTION_FACTORS	34	Up	0.00315111139124086	0.0772678247210074
C2_REACTOME_PYRIMIDINE_CATABOLISM	12	Down	0.00315537302063803	0.0772678247210074
C2_SMIRNOV_RESPONSE_TO_IR_6HR_UP	164	Up	0.00317819890622959	0.077714311694091
C5_GO_SERINE_FAMILY_AMINO_ACID_METABOLIC_PROCESS	38	Down	0.00322131938085656	0.0784741463126854
C5_GO_METHYLTRANSFERASE_COMPLEX	89	Up	0.00322170976687722	0.0784741463126854
C7_GSE13485_CTRL_VS_DAY3_YF17D_VACCINE_PBMC_DN	195	Down	0.00322745059632764	0.0784741463126854
C5_GO_POSITIVE_REGULATION_OF_CELL_CYCLE_ARREST	82	Up	0.00323224450570086	0.0784741463126854
C1_chr12q23	66	Up	0.00323246143726386	0.0784741463126854
C7_GSE37416_0H_VS_24H_F_TULARENSIS_LVS_NEUTROPHIL_DN	196	Up	0.00324771551911438	0.0787315104569261
C5_GO_NUCLEOPLASM_PART	691	Up	0.0032643558198836	0.0790216950332625
C5_GO_BASAL_LAMINA	21	Up	0.00329117459202709	0.079557093245272
C2_HARRIS_HYPOXIA	80	Up	0.00334523365192408	0.080748500177186
C2_KAAB_FAILED_HEART_ATRIUM_DN	141	Up	0.00335059587701765	0.0807627248362046
C1_chr5q21	26	Up	0.00337356047884101	0.0811551774453737
C5_GO_RNA_BINDING	1529	Up	0.00337646976665346	0.0811551774453737
C5_GO_LIPID_METABOLIC_PROCESS	1082	Down	0.00338488969928285	0.0812421540447732
C7_GSE7509_UNSTIM_VS_IFNA_STIM_IMMATURE_DC_DN	162	Down	0.00339188876025425	0.0812948296207678
C5_GO_NEUTRAL_LIPID_BIOSYNTHETIC_PROCESS	29	Down	0.00339715487304558	0.0813058806319721
C2_REACTOME_GLYCOLYSIS	26	Up	0.00342587088123386	0.0818773463013532
C7_GSE46606_UNSTIM_VS_CD40L_IL2_IL5_DAY3_STIMULATED_BCELL_DN	194	Up	0.00344908216035399	0.0823158240272919
C2_BURTON_ADIPOGENESIS_8	85	Up	0.00351417127244586	0.0837511156352907
C5_GO_REGULATION_OF_STEROL_TRANSPORT	35	Down	0.00352820150445484	0.0839277533751216
C2_PID_HIF2PATHWAY	34	Up	0.00353150289008253	0.0839277533751216
C2_BIDUS_METASTASIS_UP	211	Up	0.00355035968266726	0.0842575542642534
C2_BIOCARTA_IL10_PATHWAY	17	Down	0.00356066981624286	0.0843343030254915
C5_GO_STEROL_HOMEOSTASIS	57	Down	0.0035635616490294	0.0843343030254915
C5_GO_ALCOHOL_CATABOLIC_PROCESS	55	Down	0.0035752514803168	0.0844927797464254
C2_GILMORE_CORE_NFKB_PATHWAY	14	Down	0.00361757670579364	0.0853738011697827
C2_REACTOME_HDL_MEDIATED_LIPID_TRANSPORT	15	Down	0.00364003705889957	0.0857842159799995
C5_GO_MYELOID_CELL_DEVELOPMENT	42	Up	0.00365750351098646	0.0860759623218385
C2_MOOTHA_VOXPHOS	87	Down	0.00368211437784993	0.0865348019272203
C1_chr7q35	26	Down	0.00369181247407426	0.0866423840136068
C1_chr2q37	103	Down	0.00374592529949832	0.0876878786962031
C5_GO_TRYPTOPHAN_METABOLIC_PROCESS	12	Down	0.00374672515202144	0.0876878786962031
C5_GO_PROTON_TRANSPORTING_TWO_SECTOR_ATPASE_COMPLEX_PROTON_TRANSPORTING_DOMAIN	21	Down	0.00375966399652827	0.087869163653667
C2_KEGG_ARGININE_AND_PROLINE_METABOLISM	53	Down	0.00377095408517814	0.0879417920649292
C7_GSE42021_CD24HI_VS_CD24LOW_TREG_THYMUS_DN	190	Down	0.00377316594995205	0.0879417920649292
C2_REACTOME_PROCESSING_OF_CAPPED_INTRON_CONTAINING_PRE_MRNA	134	Up	0.00378743300200004	0.0881503768990302
C2_REACTOME_CHYLOMICRON_MEDIATED_LIPID_TRANSPORT	16	Down	0.00379253438818592	0.0881503768990302
C3_GTTGNYNNRGNAAC_UNKNOWN	86	Up	0.00381564927609058	0.0885659827170489
C2_LIU_VAV3_PROSTATE_CARCINOGENESIS_UP	80	Down	0.0038744401499194	0.0898073996942277
C5_GO_HUMORAL_IMMUNE_RESPONSE	127	Down	0.00390960631423597	0.0904985614817877
C5_GO_EPITHELIAL_CILIUM_MOVEMENT	16	Up	0.00393290601391801	0.0909135282261021
C7_GSE24574_BCL6_HIGH_TFH_VS_NAIVE_CD4_TCELL_DN	198	Up	0.00394949688465719	0.0911724922036622
C5_GO_INTRAMOLECULAR_OXIDOREDUCTASE_ACTIVITY_INTERCONVERTING_ALDOSES_AND_KETOSES	11	Up	0.00399021898908738	0.0918926025046228
C7_GSE12366_PLASMA_CELL_VS_MEMORY_BCELL_DN	193	Up	0.00399993854718868	0.0918926025046228
C2_REACTOME_ABORTIVE_ELONGATION_OF_HIV1_TRANSCRIPT_IN_THE_ABSENCE_OF_TAT	22	Up	0.00400213749646731	0.0918926025046228
C5_GO_PROTEIN_LIPID_COMPLEX_ASSEMBLY	21	Down	0.00400241404443632	0.0918926025046228
C2_OSMAN_BLADDER_CANCER_DN	381	Up	0.00401179009902369	0.0919830626904877
C1_chr5p13	48	Up	0.00404315180329781	0.0925766869602195
C7_GSE33162_HDAC3_KO_VS_HDAC3_KO_4H_LPS_STIM_MACROPHAGE_UP	194	Up	0.00406250569566806	0.0928941336167557
C3_TEL2_Q6	230	Up	0.00408894392935823	0.0932354793643106
C2_LUI_THYROID_CANCER_CLUSTER_3	28	Up	0.00408975706603244	0.0932354793643106
C2_CAVARD_LIVER_CANCER_MALIGNANT_VS_BENIGN	31	Down	0.00409516413702832	0.0932354793643106
C5_GO_RESPONSE_TO_ZINC_ION	52	Down	0.00410259289538534	0.0932354793643106
C3_ZF5_01	227	Up	0.00410895815254423	0.0932354793643106
C2_KEGG_BIOSYNTHESIS_OF_UNSATURATED_FATTY_ACIDS	22	Down	0.00411974236420424	0.0932354793643106
C3_GAANYNYGACNY_UNKNOWN	81	Up	0.00412144222801026	0.0932354793643106
C5_GO_IMIDAZOLE_CONTAINING_COMPOUND_METABOLIC_PROCESS	9	Down	0.00412151401007649	0.0932354793643106
C2_JI_CARCINOGENESIS_BY_KRAS_AND_STK11_UP	12	Up	0.0041569196112183	0.0937624821866968
C5_GO_BITTER_TASTE_RECEPTOR_ACTIVITY	17	Down	0.00415971848358882	0.0937624821866968
C5_GO_CELLULAR_AMINO_ACID_BIOSYNTHETIC_PROCESS	83	Down	0.00416143396502626	0.0937624821866968
C5_GO_OXIDATIVE_PHOSPHORYLATION	82	Down	0.00419572182190606	0.0943197605520843
C7_GSE33424_CD161_INT_VS_NEG_CD8_TCELL_UP	197	Down	0.00419977676336135	0.0943197605520843
C5_GO_TRANSFERASE_ACTIVITY_TRANSFERRING_SULFUR_CONTAINING_GROUPS	58	Down	0.00420288986799075	0.0943197605520843
C3_SRF_Q6	228	Up	0.00421783182475173	0.0944675757536598
C2_PID_HIF1_TFPATHWAY	65	Up	0.00422064223566969	0.0944675757536598
C3_EGR2_01	195	Up	0.00424892600167872	0.0949750024760973
C5_GO_CELL_SUBSTRATE_JUNCTION	394	Up	0.00426912038142049	0.0953005092005489
C5_GO_POSITIVE_REGULATION_OF_VIRAL_TRANSCRIPTION	38	Up	0.00430506629493229	0.0959763198637014
C2_REACTOME_DNA_REPAIR	102	Up	0.00431836874310551	0.0961462072395899
C5_GO_COENZYME_CATABOLIC_PROCESS	12	Down	0.00432852971028044	0.0962457966197837
C2_LIM_MAMMARY_STEM_CELL_DN	421	Down	0.00433796527259474	0.0963002698821729
C2_MAHADEVAN_RESPONSE_TO_MP470_DN	18	Up	0.00434618468362255	0.0963002698821729
C2_MARTORIATI_MDM4_TARGETS_FETAL_LIVER_UP	217	Up	0.00435301440871631	0.0963002698821729
C2_ICHIBA_GRAFT_VERSUS_HOST_DISEASE_D7_UP	105	Down	0.00435374425033168	0.0963002698821729
C5_GO_UNSATURATED_FATTY_ACID_METABOLIC_PROCESS	96	Down	0.00436307128806901	0.0963805865083757
C2_REACTOME_ELONGATION_ARREST_AND_RECOVERY	30	Up	0.00438235362264493	0.0966634442506323
C2_STEIN_ESRRA_TARGETS_UP	379	Down	0.00438730129333288	0.0966634442506323
C1_chr1q21	212	Up	0.00439560574650707	0.0967167406125275
C1_chr21q11	13	Up	0.00440115183923209	0.0967167406125275
C2_IRITANI_MAD1_TARGETS_DN	43	Up	0.00442949632853612	0.0970547980458526
C5_GO_FATTY_ACID_DERIVATIVE_METABOLIC_PROCESS	83	Down	0.00443233658411628	0.0970547980458526
C2_GROSS_HYPOXIA_VIA_ELK3_AND_HIF1A_UP	139	Up	0.00443374262097063	0.0970547980458526
C2_REACTOME_CALNEXIN_CALRETICULIN_CYCLE	10	Up	0.00445951410084927	0.0974928140832951
C2_KEGG_GLYCEROLIPID_METABOLISM	48	Down	0.00446719245536823	0.0975346626287559
C7_GSE13484_UNSTIM_VS_YF17D_VACCINE_STIM_PBMC_DN	193	Down	0.00450445741974803	0.09822155154582
C2_MARTENS_TRETINOIN_RESPONSE_DN	768	Up	0.0045226152630032	0.0984905699681817
C2_REACTOME_PIP3_ACTIVATES_AKT_SIGNALING	27	Up	0.00453492117522625	0.0986316210874079
C2_WAKASUGI_HAVE_ZNF143_BINDING_SITES	57	Up	0.00456067440848825	0.0990644052195503
C5_GO_NEGATIVE_REGULATION_OF_RESPONSE_TO_DNA_DAMAGE_STIMULUS	52	Up	0.00456664992508935	0.0990670299774831
C6_PKCA_DN.V1_UP	155	Down	0.00457697041580287	0.0991637854107559
C2_HOSHIDA_LIVER_CANCER_SUBCLASS_S1	231	Up	0.00461750374256929	0.0999140419795588
C2_LEE_LIVER_CANCER_SURVIVAL_DN	171	Up	0.00462884874865594	0.100031608781618
C5_GO_TELOMERE_MAINTENANCE_VIA_TELOMERASE	17	Up	0.0046419327404	0.100186408036108
C5_GO_PEPTIDYL_PROLINE_HYDROXYLATION	12	Up	0.00474311929858324	0.102239900192773
C5_GO_TRANSCRIPTION_FACTOR_TFIID_COMPLEX	23	Up	0.00478092693700837	0.102923746439082
C1_chr10p11	24	Up	0.00480998484437742	0.10331959876408
C2_REACTOME_REGULATED_PROTEOLYSIS_OF_P75NTR	10	Up	0.00481152673164088	0.10331959876408
C2_RUAN_RESPONSE_TO_TNF_DN	80	Down	0.00487577203902571	0.104542716035333
C5_GO_REGULATION_OF_FIBRINOLYSIS	14	Down	0.00488084307475403	0.104542716035333
C2_MELLMAN_TUT1_TARGETS_DN	47	Down	0.0049236334966559	0.105325919591548
C2_HOUSTIS_ROS	35	Down	0.00493397265185436	0.105413827325792
C5_GO_MITOCHONDRIAL_PART	932	Down	0.004959506697263	0.105825741266567
C2_KERLEY_RESPONSE_TO_CISPLATIN_DN	5	Down	0.00498362441848239	0.106206434238212
C2_LINDVALL_IMMORTALIZED_BY_TERT_DN	78	Up	0.00499826391028523	0.106384432233882
C2_PASINI_SUZ12_TARGETS_DN	309	Up	0.00500582447676308	0.106411502476518
C2_ICHIBA_GRAFT_VERSUS_HOST_DISEASE_D7_DN	37	Down	0.00502886903564437	0.106684703865754
C5_GO_PRP19_COMPLEX	12	Up	0.0050312861937753	0.106684703865754
C5_GO_BLOOD_COAGULATION_INTRINSIC_PATHWAY	16	Down	0.00504883838746319	0.106922896563535
C5_GO_FATTY_ACID_BETA_OXIDATION_USING_ACYL_COA_OXIDASE	13	Down	0.00509538702418367	0.107642953860661
C5_GO_CALCIUM_INDEPENDENT_CELL_CELL_ADHESION_VIA_PLASMA_MEMBRANE_CELL_ADHESION_MOLECULES	16	Down	0.00509556208512435	0.107642953860661
C2_DANG_MYC_TARGETS_UP	139	Up	0.00511405101285449	0.107890639678645
C5_GO_SECONDARY_METABOLIC_PROCESS	43	Down	0.00512101962512849	0.107890639678645
C5_GO_ALDITOL_METABOLIC_PROCESS	18	Down	0.00512839656028472	0.107890639678645
C5_GO_COENZYME_A_METABOLIC_PROCESS	17	Down	0.0051377070623795	0.107890639678645
C2_KAUFFMANN_DNA_REPAIR_GENES	221	Up	0.00513916763672289	0.107890639678645
C5_GO_MATURATION_OF_5_8S_RRNA	27	Up	0.0051985657981248	0.108883607278511
C5_GO_SPLICEOSOMAL_COMPLEX	169	Up	0.00519933542231765	0.108883607278511
C2_REACTOME_GLYCEROPHOSPHOLIPID_BIOSYNTHESIS	78	Down	0.00522009952371037	0.109183317726456
C7_GSE6674_CPG_VS_CPG_AND_ANTI_IGM_STIM_BCELL_DN	196	Up	0.00522908137189886	0.109236155424569
C2_WAKABAYASHI_ADIPOGENESIS_PPARG_RXRA_BOUND_WITH_H4K20ME1_MARK	144	Down	0.00525127332682568	0.109564483308529
C2_KEGG_PANTOTHENATE_AND_COA_BIOSYNTHESIS	16	Down	0.00525873971740109	0.109585141327763
C2_GRADE_COLON_CANCER_UP	830	Up	0.00528535873151247	0.109973224149009
C2_KIM_LRRC3B_TARGETS	30	Down	0.00529036135318797	0.109973224149009
C7_GSE11864_CSF1_PAM3CYS_VS_CSF1_IFNG_PAM3CYS_IN_MAC_UP	190	Up	0.00531240375204401	0.110295931151333
C5_GO_STEROL_TRANSPORTER_ACTIVITY	17	Down	0.00532086096921897	0.110336137818816
C5_GO_U12_TYPE_SPLICEOSOMAL_COMPLEX	26	Up	0.00532782284486238	0.110345275835883
C5_GO_ORGANONITROGEN_COMPOUND_CATABOLIC_PROCESS	329	Down	0.00536708947672277	0.110881211684906
C3_CCAWNWWNNNGGC_UNKNOWN	46	Up	0.00537098713688334	0.110881211684906
C5_GO_PHOSPHATIDATE_PHOSPHATASE_ACTIVITY	10	Down	0.00537815733249807	0.110881211684906
C2_KEGG_ECM_RECEPTOR_INTERACTION	79	Up	0.0053864482912175	0.110881211684906
C2_REACTOME_TGF_BETA_RECEPTOR_SIGNALING_ACTIVATES_SMADS	24	Up	0.00539325708851877	0.110881211684906
C2_RASHI_NFKB1_TARGETS	18	Down	0.0053962937025876	0.110881211684906
C2_WENG_POR_TARGETS_LIVER_DN	20	Down	0.00539956967249939	0.110881211684906
C5_GO_PROTEIN_LOCALIZATION_TO_ORGANELLE	545	Up	0.00543915737545725	0.111558766000136
C5_GO_ARGININE_METABOLIC_PROCESS	17	Down	0.00546434255583992	0.111835114293828
C5_GO_RESPONSE_TO_UV_B	13	Up	0.0054667448814645	0.111835114293828
C7_GSE22886_NAIVE_BCELL_VS_NEUTROPHIL_UP	190	Up	0.00547245875747826	0.111835114293828
C5_GO_PEPTIDASE_INHIBITOR_ACTIVITY	150	Down	0.00548974107240406	0.112052965845777
C5_GO_DAMAGED_DNA_BINDING	62	Up	0.00554923400346015	0.112887839101775
C2_MYLLYKANGAS_AMPLIFICATION_HOT_SPOT_14	3	Down	0.00555245891152769	0.112887839101775
C7_GSE18281_CORTICAL_VS_MEDULLARY_THYMOCYTE_UP	192	Down	0.00555635146521412	0.112887839101775
C2_LI_WILMS_TUMOR_VS_FETAL_KIDNEY_1_DN	159	Up	0.00555732935238924	0.112887839101775
C1_chr3p26	19	Up	0.00556554617590841	0.11291919285677
C7_GSE21927_SPLEEN_C57BL6_VS_4T1_TUMOR_BALBC_MONOCYTES_DN	195	Down	0.00564541400233259	0.114402455489185
C1_chr5q22	21	Up	0.00566626573986126	0.114448256627801
C5_GO_LIGASE_ACTIVITY_FORMING_CARBON_SULFUR_BONDS	40	Down	0.00566740099790086	0.114448256627801
C2_REACTOME_MRNA_SPLICING_MINOR_PATHWAY	41	Up	0.00566796519437958	0.114448256627801
C2_GUO_HEX_TARGETS_UP	81	Up	0.00568418417670005	0.114638951673351
C5_GO_HOMOCYSTEINE_METABOLIC_PROCESS	9	Down	0.00569628972023557	0.114746331376317
C2_SANA_RESPONSE_TO_IFNG_DN	83	Up	0.00573785436269262	0.115446175589919
C5_GO_REGULATION_OF_SIGNAL_TRANSDUCTION_BY_P53_CLASS_MEDIATOR	160	Up	0.0057778987526887	0.116038071454852
C7_GSE17721_LPS_VS_GARDIQUIMOD_4H_BMDC_DN	199	Up	0.00578098778065363	0.116038071454852
C2_SMID_BREAST_CANCER_RELAPSE_IN_LUNG_DN	34	Down	0.00579249651019702	0.116131319252422
C5_GO_RNA_POLYMERASE_BINDING	35	Up	0.00581094313736033	0.116363276718668
C5_GO_IRON_ION_HOMEOSTASIS	65	Down	0.00582042266582429	0.116415333248715
C2_RANKIN_ANGIOGENIC_TARGETS_OF_VHL_HIF2A_UP	5	Down	0.00587966922542811	0.117461491102089
C2_HOLLEMAN_VINCRISTINE_RESISTANCE_ALL_DN	18	Up	0.00590216545877573	0.117771865245217
C7_GSE43863_NAIVE_VS_MEMORY_TFH_CD4_TCELL_D150_LCMV_DN	193	Up	0.00593798524780992	0.118347053448989
C2_SHI_SPARC_TARGETS_UP	22	Up	0.00595200482225285	0.118486910114518
C2_DOANE_BREAST_CANCER_CLASSES_UP	68	Down	0.00599826247584376	0.119066867968862
C2_GROSS_HYPOXIA_VIA_HIF1A_DN	107	Up	0.00600294073526264	0.119066867968862
C5_GO_PROTEIN_DEALKYLATION	27	Up	0.00600308231787908	0.119066867968862
C2_DIRMEIER_LMP1_RESPONSE_LATE_DN	30	Up	0.00601349553095076	0.119066867968862
C5_GO_NEGATIVE_REGULATION_OF_SUBSTRATE_ADHESION_DEPENDENT_CELL_SPREADING	13	Up	0.00602401748119243	0.119066867968862
C2_AMIT_EGF_RESPONSE_480_HELA	157	Up	0.00602634681539032	0.119066867968862
C5_GO_NEGATIVE_REGULATION_OF_LYMPHOCYTE_DIFFERENTIATION	36	Down	0.0060303945304246	0.119066867968862
C7_GSE7218_IGM_VS_IGG_SIGNAL_THGOUGH_ANTIGEN_BCELL_DN	160	Down	0.00607122411226875	0.119733313757226
C2_FLECHNER_PBL_KIDNEY_TRANSPLANT_OK_VS_DONOR_UP	150	Up	0.00608803501236435	0.119854298112976
C2_REACTOME_FATTY_ACID_TRIACYLGLYCEROL_AND_KETONE_BODY_METABOLISM	167	Down	0.00609529625616143	0.119854298112976
C2_KEGG_ALPHA_LINOLENIC_ACID_METABOLISM	15	Down	0.00609860827819115	0.119854298112976
C5_GO_PEPTIDE_CROSS_LINKING	31	Up	0.00612949788526186	0.120321616840506
C5_GO_FATTY_ACID_TRANSPORT	52	Down	0.00614085524157739	0.120404880119039
C5_GO_SINGLE_ORGANISM_CATABOLIC_PROCESS	909	Down	0.00616285412977054	0.120696359641027
C2_REACTOME_NFKB_ACTIVATION_THROUGH_FADD_RIP1_PATHWAY_MEDIATED_BY_CASPASE_8_AND10	12	Down	0.00617577684135698	0.120809618419192
C3_GGCAGCT_MIR22	222	Up	0.00620231374818749	0.121188626943511
C2_REACTOME_PI3K_AKT_ACTIVATION	36	Up	0.00620958666395644	0.121190791165867
C2_CHEOK_RESPONSE_TO_MERCAPTOPURINE_AND_LD_MTX_DN	18	Up	0.00625322954162688	0.121901955154226
C5_GO_POSITIVE_REGULATION_OF_CATION_TRANSMEMBRANE_TRANSPORT	93	Down	0.00626791841941145	0.122047695713304
C2_SIG_INSULIN_RECEPTOR_PATHWAY_IN_CARDIAC_MYOCYTES	51	Up	0.00628488498453498	0.122237400946341
C5_GO_S_ADENOSYLMETHIONINE_METABOLIC_PROCESS	17	Down	0.00638092739812669	0.123956335603657
C7_GSE42021_CD24HI_VS_CD24INT_TCONV_THYMUS_DN	189	Down	0.00639402953288149	0.123956335603657
C7_GSE3720_UNSTIM_VS_PMA_STIM_VD2_GAMMADELTA_TCELL_UP	167	Up	0.00639656377750665	0.123956335603657
C2_CHEN_HOXA5_TARGETS_9HR_DN	39	Up	0.00640256706563422	0.123956335603657
C5_GO_PROTEIN_K63_LINKED_UBIQUITINATION	35	Up	0.00643877559417404	0.124514882090307
C7_GSE13485_DAY3_VS_DAY7_YF17D_VACCINE_PBMC_DN	188	Down	0.00645205671061076	0.124629282648681
C7_GSE10147_IL3_VS_IL3_AND_HIVP17_STIM_PDC_DN	126	Up	0.00653654433594335	0.126117293852335
C2_ZAMORA_NOS2_TARGETS_UP	68	Up	0.00654952642693033	0.126223845865704
C5_GO_CARDIOLIPIN_METABOLIC_PROCESS	14	Down	0.00657410752331954	0.126545368822556
C3_SRF_Q4	208	Up	0.00659282441832308	0.126545368822556
C2_CAIRO_LIVER_DEVELOPMENT_UP	157	Up	0.00659369080674149	0.126545368822556
C5_GO_2_IRON_2_SULFUR_CLUSTER_BINDING	20	Down	0.00659612406485992	0.126545368822556
C7_GSE40685_TREG_VS_FOXP3_KO_TREG_PRECURSOR_UP	190	Down	0.0066104930067343	0.126677409022595
C5_GO_SEX_CHROMOSOME	26	Up	0.00662988841766429	0.126844799340142
C5_GO_EUKARYOTIC_TRANSLATION_INITIATION_FACTOR_3_COMPLEX	16	Up	0.00663422063802525	0.126844799340142
C2_WUNDER_INFLAMMATORY_RESPONSE_AND_CHOLESTEROL_DN	10	Down	0.00665407098545932	0.126995595557529
C5_GO_METAL_CLUSTER_BINDING	61	Down	0.00666360670006834	0.126995595557529
C7_GSE1112_OT1_CD8AB_VS_HY_CD8AA_THYMOCYTE_RTOC_CULTURE_DN	168	Up	0.00666831249048118	0.126995595557529
C2_SCHAEFFER_SOX9_TARGETS_IN_PROSTATE_DEVELOPMENT_UP	21	Down	0.00667212838784014	0.126995595557529
C2_SMIRNOV_RESPONSE_TO_IR_2HR_DN	53	Up	0.00671866064968592	0.12773759197004
C5_GO_TRANSCRIPTION_COUPLED_NUCLEOTIDE_EXCISION_REPAIR	70	Up	0.00673769205360891	0.127955653467022
C2_KEGG_PARKINSONS_DISEASE	124	Down	0.00676760509667523	0.128379647803634
C5_GO_DNA_TEMPLATED_TRANSCRIPTION_TERMINATION	99	Up	0.00678661166222568	0.128507470389084
C5_GO_POSITIVE_REGULATION_OF_STEROID_METABOLIC_PROCESS	22	Down	0.00678953244653634	0.128507470389084
C5_GO_HIGH_DENSITY_LIPOPROTEIN_PARTICLE_REMODELING	15	Down	0.00680358493448569	0.128625948290211
C5_GO_CELLULAR_MODIFIED_AMINO_ACID_BIOSYNTHETIC_PROCESS	46	Down	0.00682540110643185	0.128625948290211
C2_BOYAULT_LIVER_CANCER_SUBCLASS_G6_DN	19	Down	0.00683082229932704	0.128625948290211
C5_GO_ATP_HYDROLYSIS_COUPLED_TRANSMEMBRANE_TRANSPORT	36	Down	0.00683096843694135	0.128625948290211
C5_GO_PROTEIN_LOCALIZATION_TO_MEMBRANE	366	Up	0.0068337998648366	0.128625948290211
C5_GO_PHOSPHATIDYLCHOLINE_1_ACYLHYDROLASE_ACTIVITY	11	Down	0.006843805538428	0.128671148350822
C2_REACTOME_LIPID_DIGESTION_MOBILIZATION_AND_TRANSPORT	44	Down	0.00687357094767218	0.129087340738691
C7_GSE37301_HEMATOPOIETIC_STEM_CELL_VS_PRO_BCELL_DN	155	Up	0.00691130986108078	0.129652188646727
C5_GO_ANDROGEN_METABOLIC_PROCESS	29	Down	0.00692100184407664	0.129690223924276
C5_GO_GLUTATHIONE_DERIVATIVE_METABOLIC_PROCESS	21	Down	0.00693958594747772	0.129894617054503
C3_ACCTGTTG_UNKNOWN	448	Up	0.00698877953673356	0.130583699217919
C5_GO_C_ACYLTRANSFERASE_ACTIVITY	14	Down	0.00699183449509101	0.130583699217919
C5_GO_MITOCHONDRIAL_ENVELOPE	672	Down	0.00706205152083927	0.131749695462096
C2_HONMA_DOCETAXEL_RESISTANCE	34	Up	0.00707764345273348	0.131895159541523
C2_PEART_HDAC_PROLIFERATION_CLUSTER_UP	55	Up	0.0070964683976087	0.132100485980129
C7_GSE22443_IL2_VS_IL12_TREATED_ACT_CD8_TCELL_DN	199	Up	0.00713454320292815	0.132663302787634
C5_GO_TELOMERASE_HOLOENZYME_COMPLEX	19	Up	0.00714703211986792	0.132749649286811
C2_REACTOME_RNA_POL_I_TRANSCRIPTION_INITIATION	22	Up	0.0071595677356314	0.132836672866907
C2_SU_PLACENTA	25	Up	0.00717602933673772	0.132996267696538
C2_REACTOME_METABOLISM_OF_NON_CODING_RNA	47	Up	0.00719144503322739	0.133136150336149
C2_KRASNOSELSKAYA_ILF3_TARGETS_UP	38	Down	0.00724620049505117	0.134003233417225
C7_GSE14000_UNSTIM_VS_4H_LPS_DC_DN	189	Down	0.00725770119372498	0.134009385261805
C2_CHNG_MULTIPLE_MYELOMA_HYPERPLOID_DN	28	Up	0.00726589594812572	0.134009385261805
C5_GO_HISTONE_DEMETHYLASE_ACTIVITY	24	Up	0.00727029228002701	0.134009385261805
C2_CHANG_CORE_SERUM_RESPONSE_UP	209	Up	0.00730207364006286	0.134448735651255
C7_GSE3720_UNSTIM_VS_LPS_STIM_VD2_GAMMADELTA_TCELL_UP	156	Up	0.00731415359362206	0.134502036855798
C5_GO_NEGATIVE_REGULATION_OF_LEUKOCYTE_DIFFERENTIATION	74	Down	0.00732086613936467	0.134502036855798
C5_GO_MITOCHONDRIAL_PROTEIN_COMPLEX	132	Down	0.00737372464524705	0.135249797176493
C3_AHR_Q5	205	Up	0.00737876365218077	0.135249797176493
C2_BROWNE_HCMV_INFECTION_2HR_UP	38	Down	0.00738554533367294	0.135249797176493
C7_GSE41978_WT_VS_BIM_KO_KLRG1_LOW_EFFECTOR_CD8_TCELL_DN	186	Up	0.00742084773761764	0.135749367100787
C5_GO_ALPHA_AMINO_ACID_BIOSYNTHETIC_PROCESS	69	Down	0.00754296651578382	0.137679214337199
C7_GSE29618_PRE_VS_DAY7_POST_TIV_FLU_VACCINE_PDC_DN	199	Up	0.00754377671342883	0.137679214337199
C5_GO_ANION_CATION_SYMPORTER_ACTIVITY	49	Down	0.00757225250966189	0.137679214337199
C2_PID_INTEGRIN4_PATHWAY	11	Up	0.00757392189205904	0.137679214337199
C5_GO_REGULATION_OF_MRNA_3_END_PROCESSING	28	Up	0.00757440495724398	0.137679214337199
C2_PID_P53_REGULATION_PATHWAY	58	Up	0.00757516391158512	0.137679214337199
C2_LIANG_SILENCED_BY_METHYLATION_2	46	Down	0.00766014653148827	0.138819700001963
C5_GO_SULFUR_COMPOUND_BIOSYNTHETIC_PROCESS	197	Down	0.00766655755746443	0.138819700001963
C5_GO_POSITIVE_REGULATION_OF_EXTRINSIC_APOPTOTIC_SIGNALING_PATHWAY_VIA_DEATH_DOMAIN_RECEPTORS	16	Up	0.00767196537955354	0.138819700001963
C5_GO_CHOLESTEROL_TRANSPORTER_ACTIVITY	13	Down	0.00767432309828797	0.138819700001963
C5_GO_PROTEIN_SUMOYLATION	115	Up	0.0076917210151507	0.138819700001963
C7_GSE21546_UNSTIM_VS_ANTI_CD3_STIM_SAP1A_KO_AND_ELK1_KO_DP_THYMOCYTES_UP	157	Down	0.00769288166684157	0.138819700001963
C1_chr7q36	66	Down	0.00769742838070577	0.138819700001963
C2_REACTOME_METABOLISM_OF_LIPIDS_AND_LIPOPROTEINS	458	Down	0.00770354578936487	0.138819700001963
H_HALLMARK_IL6_JAK_STAT3_SIGNALING	83	Down	0.00771692360807175	0.138912834438492
C5_GO_SMN_SM_PROTEIN_COMPLEX	16	Up	0.00774493241126782	0.139268864326315
C2_REACTOME_TRIGLYCERIDE_BIOSYNTHESIS	37	Down	0.00776340907085817	0.139452913893833
C5_GO_ORGANIC_HYDROXY_COMPOUND_TRANSPORT	150	Down	0.00778625913157838	0.139715048531747
C2_SCHAEFFER_PROSTATE_DEVELOPMENT_AND_CANCER_BOX1_UP	15	Down	0.00781431128641617	0.140069874234585
C7_GSE37533_PPARG1_FOXP3_VS_FOXP3_TRANSDUCED_CD4_TCELL_PIOGLITAZONE_TREATED_UP	192	Down	0.00783547846782711	0.140300667887939
C1_chr9p	4	Up	0.00789524689293985	0.141221429889466
C2_TOOKER_GEMCITABINE_RESISTANCE_DN	120	Up	0.00792445555432572	0.141594205316521
C2_VANLOO_SP3_TARGETS_DN	82	Down	0.00797415893001031	0.142332007652642
C5_GO_FATTY_ACID_TRANSPORTER_ACTIVITY	12	Down	0.00799166897812086	0.14249423685857
C2_PIONTEK_PKD1_TARGETS_UP	36	Down	0.0080285603780005	0.142754599457573
C2_REACTOME_COLLAGEN_FORMATION	55	Up	0.00803232702116479	0.142754599457573
C5_GO_REGULATION_OF_ANOIKIS	24	Up	0.00803516399905366	0.142754599457573
C7_GSE13485_DAY1_VS_DAY7_YF17D_VACCINE_PBMC_DN	194	Down	0.00804001733249023	0.142754599457573
C2_TESAR_JAK_TARGETS_MOUSE_ES_D3_DN	6	Up	0.00805449359934975	0.142861725570857
C2_BURTON_ADIPOGENESIS_5	124	Down	0.00806625018301007	0.142920439106506
C5_GO_PROTEIN_DESTABILIZATION	34	Up	0.0081026447587512	0.14341511711593
C5_GO_NUCLEOTIDE_EXCISION_REPAIR_PREINCISION_COMPLEX_ASSEMBLY	29	Up	0.00813408459923105	0.143821155176164
C5_GO_PERINUCLEAR_ENDOPLASMIC_RETICULUM	13	Down	0.00814851937814734	0.143925987888968
C5_GO_REGULATION_OF_MACROPHAGE_CHEMOTAXIS	15	Down	0.00818566375913003	0.144431299758331
C2_REACTOME_INTERFERON_SIGNALING	141	Down	0.00820717723965519	0.144660047991881
C5_GO_BASAL_TRANSCRIPTION_MACHINERY_BINDING	26	Up	0.00822686252020008	0.144686201794753
C7_GSE2706_2H_VS_8H_LPS_STIM_DC_DN	182	Down	0.00822962710748573	0.144686201794753
C5_GO_MEMORY	90	Up	0.00823431312146725	0.144686201794753
C2_SEITZ_NEOPLASTIC_TRANSFORMATION_BY_8P_DELETION_UP	73	Down	0.00825863623294138	0.144824587324853
C5_GO_OXIDOREDUCTASE_ACTIVITY_ACTING_ON_THE_CH_NH2_GROUP_OF_DONORS	19	Down	0.0082593065875825	0.144824587324853
C6_CSR_EARLY_UP.V1_UP	159	Up	0.00827006895656393	0.144831618795779
C2_SMIRNOV_RESPONSE_TO_IR_2HR_UP	50	Up	0.00827751743547829	0.144831618795779
C5_GO_LYSINE_METABOLIC_PROCESS	13	Down	0.0083000145859735	0.144831618795779
C2_REACTOME_PREFOLDIN_MEDIATED_TRANSFER_OF_SUBSTRATE_TO_CCT_TRIC	26	Up	0.00830121376480469	0.144831618795779
C5_GO_GLOBAL_GENOME_NUCLEOTIDE_EXCISION_REPAIR	32	Up	0.00831437990834369	0.144831618795779
C5_GO_RESPONSE_TO_MERCURY_ION	14	Down	0.00831553932418115	0.144831618795779
C3_ATGTCAC_MIR489	84	Up	0.00831962256778542	0.144831618795779
C5_GO_SNRNA_METABOLIC_PROCESS	81	Up	0.00836084753466881	0.145344591979538
C5_GO_TRANSITION_METAL_ION_HOMEOSTASIS	102	Down	0.00836626869499855	0.145344591979538
C5_GO_HISTONE_H3_ACETYLATION	44	Up	0.00839690857441914	0.145727271782304
C3_SP1_Q2_01	234	Up	0.00840580092476184	0.145732128532679
C2_REACTOME_DOWNREGULATION_OF_TGF_BETA_RECEPTOR_SIGNALING	21	Up	0.00843861947378607	0.146151361428796
C7_GSE42021_CD24INT_VS_CD24LOW_TREG_THYMUS_DN	183	Down	0.00860387671888696	0.148861143108677
C5_GO_MITOCHONDRIAL_RESPIRATORY_CHAIN_COMPLEX_ASSEMBLY	76	Down	0.00864642225325618	0.149311227577514
C5_GO_TRANSCRIPTION_COREPRESSOR_ACTIVITY	204	Up	0.00864753874037963	0.149311227577514
C5_GO_PTERIDINE_CONTAINING_COMPOUND_METABOLIC_PROCESS	33	Down	0.00869437339631695	0.149928669817707
C5_GO_ORGANIC_ACID_TRANSPORT	244	Down	0.00870101966556282	0.149928669817707
C2_KEGG_STARCH_AND_SUCROSE_METABOLISM	49	Down	0.00873946954686848	0.150217328633278
C2_NAGASHIMA_NRG1_SIGNALING_UP	170	Up	0.00874419080484326	0.150217328633278
C5_GO_CELLULAR_CARBOHYDRATE_CATABOLIC_PROCESS	31	Down	0.00875261060185587	0.150217328633278
C2_KUROKAWA_LIVER_CANCER_EARLY_RECURRENCE_UP	13	Down	0.00875328207744294	0.150217328633278
C5_GO_RETINOL_METABOLIC_PROCESS	27	Down	0.00877695788892803	0.150471027799951
C5_GO_LEUKOCYTE_MIGRATION_INVOLVED_IN_INFLAMMATORY_RESPONSE	11	Down	0.00879642665352051	0.150652161340304
C2_GUILLAUMOND_KLF10_TARGETS_DN	29	Down	0.00881375457715256	0.15079630050556
C5_GO_REGULATION_OF_NUCLEAR_TRANSCRIBED_MRNA_CATABOLIC_PROCESS_DEADENYLATION_DEPENDENT_DECAY	13	Up	0.00884134149665108	0.151115494408922
C5_GO_NEGATIVE_REGULATION_OF_CD4_POSITIVE_ALPHA_BETA_T_CELL_ACTIVATION	14	Down	0.00890062129556351	0.151903652888524
C2_REACTOME_MRNA_3_END_PROCESSING	34	Up	0.0089054088804099	0.151903652888524
C2_CHEN_LVAD_SUPPORT_OF_FAILING_HEART_UP	102	Up	0.00891494367204489	0.151913153952338
C5_GO_NEUROPEPTIDE_RECEPTOR_BINDING	23	Up	0.00895279605621759	0.152404690208509
C5_GO_RIBOSOME_BINDING	46	Up	0.00900508667952612	0.153006367759171
C2_BIOCARTA_STEM_PATHWAY	12	Down	0.00900622553561458	0.153006367759171
C5_GO_PORPHYRIN_CONTAINING_COMPOUND_METABOLIC_PROCESS	36	Down	0.00903363807414036	0.153318144285385
C5_GO_TRANSLATION_FACTOR_ACTIVITY_RNA_BINDING	82	Up	0.00910100625728055	0.154306740360165
C2_LIAO_METASTASIS	519	Up	0.00912930231215354	0.15463155597993
C5_GO_POSITIVE_REGULATION_OF_INSULIN_RECEPTOR_SIGNALING_PATHWAY	10	Up	0.00914367842331306	0.15472018260088
C5_GO_HISTONE_H4_K16_ACETYLATION	19	Up	0.00917110457643352	0.154995054761301
C2_REACTOME_SLBP_DEPENDENT_PROCESSING_OF_REPLICATION_DEPENDENT_HISTONE_PRE_MRNAS	11	Up	0.00917958908010871	0.154995054761301
C2_VECCHI_GASTRIC_CANCER_ADVANCED_VS_EARLY_DN	126	Down	0.00918740263138021	0.154995054761301
C5_GO_RESPONSE_TO_TRANSITION_METAL_NANOPARTICLE	141	Down	0.00920064435850946	0.155063847799142
C2_ZHAN_MULTIPLE_MYELOMA_MS_DN	42	Up	0.00927038956785546	0.15608384266436
C7_GSE34156_NOD2_LIGAND_VS_NOD2_AND_TLR1_TLR2_LIGAND_6H_TREATED_MONOCYTE_UP	183	Up	0.00930643925592268	0.156535048359312
C2_REACTOME_ABCA_TRANSPORTERS_IN_LIPID_HOMEOSTASIS	17	Down	0.00938381747656226	0.157679816803287
C5_GO_CELLULAR_IRON_ION_HOMEOSTASIS	42	Down	0.00940357240933018	0.157855008668925
C2_LOPEZ_MESOTELIOMA_SURVIVAL_TIME_DN	7	Down	0.00941752211088162	0.157932499145915
C5_GO_TOXIC_SUBSTANCE_BINDING	10	Down	0.00947682316211043	0.158764076156354
C5_GO_SIGNAL_TRANSDUCTION_IN_RESPONSE_TO_DNA_DAMAGE	93	Up	0.00948690064335826	0.158764076156354
C3_CCATCCA_MIR432	56	Up	0.0094952570811554	0.158764076156354
C2_REACTOME_MUSCLE_CONTRACTION	46	Up	0.00957632009405315	0.159831146348396
C7_GSE42021_CD24INT_VS_CD24LOW_TCONV_THYMUS_UP	188	Down	0.0095811166595921	0.159831146348396
C5_GO_SULFATION	14	Down	0.00958741289188714	0.159831146348396
C2_ACEVEDO_LIVER_CANCER_WITH_H3K27ME3_UP	258	Up	0.00960475706940205	0.159961880360363
C2_SMIRNOV_RESPONSE_TO_IR_6HR_DN	111	Up	0.00961974274705511	0.159961880360363
C5_GO_NEURON_DEATH	44	Up	0.00962361528318951	0.159961880360363
C5_GO_RNA_CAPPING	36	Up	0.0096496270302134	0.160236839036547
C7_GSE20198_UNTREATED_VS_IFNA_TREATED_ACT_CD4_TCELL_DN	192	Up	0.00966690526272547	0.160366376422135
C5_GO_CELL_CELL_ADHESION_VIA_PLASMA_MEMBRANE_ADHESION_MOLECULES	193	Up	0.00967846526225856	0.16040089197128
C2_EPPERT_CE_HSC_LSC	39	Down	0.00970154739769755	0.160569329201677
C2_DOUGLAS_BMI1_TARGETS_UP	540	Up	0.00970760733841471	0.160569329201677
C2_KAMIKUBO_MYELOID_CEBPA_NETWORK	26	Down	0.00973255422763187	0.160815619491365
C5_GO_NEGATIVE_REGULATION_OF_NECROTIC_CELL_DEATH	11	Up	0.00975052627191351	0.160815619491365
C2_REACTOME_EXTENSION_OF_TELOMERES	27	Up	0.00975100913646598	0.160815619491365
C2_ZHONG_RESPONSE_TO_AZACITIDINE_AND_TSA_DN	69	Up	0.00981359528109068	0.161690210079197
C5_GO_MITOCHONDRIAL_TRANSMEMBRANE_TRANSPORT	57	Down	0.00984244131900484	0.16187952853197
C2_LIAO_HAVE_SOX4_BINDING_SITES	40	Up	0.00984421930497	0.16187952853197
C5_GO_ATRIOVENTRICULAR_VALVE_MORPHOGENESIS	16	Up	0.00993954311674304	0.163288358328552
C7_GSE6269_FLU_VS_STREP_PNEUMO_INF_PBMC_UP	166	Down	0.00999173045005333	0.163803818797761
C5_GO_REGULATION_OF_TELOMERASE_RNA_LOCALIZATION_TO_CAJAL_BODY	15	Up	0.00999455787229087	0.163803818797761
C2_SWEET_KRAS_TARGETS_UP	81	Up	0.00999996127995313	0.163803818797761
C5_GO_ANCHORING_JUNCTION	483	Up	0.0100188157992608	0.16395394791034
C2_REACTOME_NUCLEOTIDE_EXCISION_REPAIR	46	Up	0.0100854685013559	0.164771104441888
C2_GENTLES_LEUKEMIC_STEM_CELL_UP	29	Down	0.0100882255305121	0.164771104441888
C7_GSE34006_WT_VS_A2AR_KO_TREG_DN	189	Down	0.0101481333896968	0.165589744539112
C5_GO_OXIDOREDUCTASE_ACTIVITY_ACTING_ON_THE_CH_NH_GROUP_OF_DONORS_NAD_OR_NADP_AS_ACCEPTOR	18	Down	0.0101945346081286	0.166186628231352
C7_GSE22432_MULTIPOTENT_VS_COMMON_DC_PROGENITOR_UNTREATED_DN	194	Up	0.0102328117115547	0.16665005483274
C2_GHANDHI_BYSTANDER_IRRADIATION_DN	11	Down	0.0102434138871318	0.166662313830921
C2_LUDWICZEK_TREATING_IRON_OVERLOAD	6	Down	0.0102690996714966	0.166919726744855
C2_ZHANG_ANTIVIRAL_RESPONSE_TO_RIBAVIRIN_UP	30	Down	0.0103292170174513	0.167735778457096
C5_GO_EXTRACELLULAR_REGULATION_OF_SIGNAL_TRANSDUCTION	12	Up	0.0103583601600041	0.168047758645666
C2_SCHLOSSER_MYC_TARGETS_AND_SERUM_RESPONSE_UP	45	Up	0.0103701368603163	0.168077668403651
C5_GO_VITAMIN_BIOSYNTHETIC_PROCESS	15	Down	0.0103849628347562	0.168156895815224
C2_MCCABE_HOXC6_TARGETS_CANCER_DN	20	Up	0.0104354954235788	0.168813592793859
C5_GO_NEGATIVE_REGULATION_OF_CELL_KILLING	17	Down	0.0104528208387986	0.168815127642466
C5_GO_ACTIN_MONOMER_BINDING	24	Up	0.010455543630359	0.168815127642466
C7_GSE9006_HEALTHY_VS_TYPE_1_DIABETES_PBMC_4MONTH_POST_DX_DN	186	Up	0.0104813177946926	0.169069950814103
C5_GO_MORPHOGENESIS_OF_AN_EPITHELIAL_SHEET	41	Up	0.0105484368809863	0.169990571869685
C5_GO_ASPARTATE_FAMILY_AMINO_ACID_METABOLIC_PROCESS	52	Down	0.0105744171511606	0.170247110004555
C5_GO_GLUCOSE_CATABOLIC_PROCESS	28	Up	0.0105999798519575	0.170469442111194
C3_HIF1_Q3	224	Up	0.0106102097135803	0.170469442111194
C2_QI_HYPOXIA_TARGETS_OF_HIF1A_AND_FOXA2	37	Up	0.0106184499725311	0.170469442111194
C7_GSE6674_UNSTIM_VS_ANTI_IGM_AND_CPG_STIM_BCELL_DN	196	Up	0.010646712520169	0.170597426006344
C5_GO_REGULATION_OF_ACUTE_INFLAMMATORY_RESPONSE	69	Down	0.0106562231827207	0.170597426006344
C5_GO_NEGATIVE_REGULATION_OF_ANOIKIS	17	Up	0.0106594797216847	0.170597426006344
C3_ETF_Q6	112	Up	0.0106667499979145	0.170597426006344
C5_GO_HEME_METABOLIC_PROCESS	29	Down	0.0107219161041409	0.171317792632831
C5_GO_ESTRADIOL_17_BETA_DEHYDROGENASE_ACTIVITY	10	Down	0.0108790296284765	0.17366420787118
C5_GO_LOW_DENSITY_LIPOPROTEIN_PARTICLE	14	Down	0.0109055527489845	0.173923523153221
C7_GSE40443_INDUCED_VS_TOTAL_TREG_DN	196	Down	0.0109224476738582	0.174028942645344
C5_GO_CILIARY_TRANSITION_ZONE	25	Up	0.0109448814451941	0.174222332017055
C7_GSE14000_UNSTIM_VS_4H_LPS_DC_TRANSLATED_RNA_DN	185	Down	0.0109904940419261	0.174783975266384
C5_GO_HISTONE_UBIQUITINATION	32	Up	0.0110597554392534	0.175720302147988
C7_GSE42724_NAIVE_VS_B1_BCELL_DN	190	Up	0.0110949983792861	0.175992590791909
C2_ACEVEDO_NORMAL_TISSUE_ADJACENT_TO_LIVER_TUMOR_DN	349	Down	0.011097694839251	0.175992590791909
C5_GO_FAD_BINDING	12	Down	0.0111171985141652	0.176136812788567
C7_GSE2706_UNSTIM_VS_2H_LPS_AND_R848_DC_UP	177	Up	0.011132263600803	0.176210507379969
C7_GSE37416_0H_VS_48H_F_TULARENSIS_LVS_NEUTROPHIL_DN	187	Up	0.0111520287692555	0.176358391406143
C2_SCIAN_INVERSED_TARGETS_OF_TP53_AND_TP73_DN	29	Up	0.0111883819817562	0.176768077976934
C5_GO_MACROMOLECULE_CATABOLIC_PROCESS	886	Up	0.0112187038610507	0.177081798538096
C5_GO_INTERSPECIES_INTERACTION_BETWEEN_ORGANISMS	644	Up	0.0112336272175184	0.177152102653895
C5_GO_INTERACTION_WITH_SYMBIONT	50	Up	0.0112580588846153	0.177372080434428
C2_NOUZOVA_TRETINOIN_AND_H4_ACETYLATION	139	Up	0.0112815324605408	0.177567026577758
C7_GSE8921_3H_VS_24H_TLR1_2_STIM_MONOCYTE_DN	192	Up	0.0112914201641551	0.177567026577758
C5_GO_SPLICEOSOMAL_COMPLEX_ASSEMBLY	52	Up	0.0113172951469092	0.177808682619174
C2_KONDO_COLON_CANCER_HCP_WITH_H3K27ME1	26	Up	0.0114266748504512	0.179360635570022
C7_GSE34156_NOD2_LIGAND_VS_TLR1_TLR2_LIGAND_24H_TREATED_MONOCYTE_DN	181	Up	0.0114547831610452	0.179635204696984
C7_GSE23321_EFFECTOR_MEMORY_VS_NAIVE_CD8_TCELL_DN	190	Up	0.0115268454434603	0.180367525521221
C5_GO_LYSOSOMAL_LUMEN	88	Up	0.011534718824953	0.180367525521221
C2_ZHU_SKIL_TARGETS_UP	20	Up	0.0115413683117197	0.180367525521221
C5_GO_LYASE_ACTIVITY	171	Down	0.0115531582582677	0.180367525521221
C2_KEGG_FOCAL_ADHESION	192	Up	0.0115547779484075	0.180367525521221
C5_GO_NUCLEOTIDE_EXCISION_REPAIR_DNA_INCISION	39	Up	0.0115785823254163	0.18049961102376
C5_GO_AMINE_METABOLIC_PROCESS	125	Down	0.0115845740542405	0.18049961102376
C2_KEGG_ALZHEIMERS_DISEASE	160	Down	0.0116480292868365	0.181180979207352
C5_GO_REGULATION_OF_VIRAL_TRANSCRIPTION	60	Up	0.0116497196015365	0.181180979207352
C5_GO_DRUG_TRANSPORTER_ACTIVITY	21	Down	0.0117257031249168	0.182045279965015
C5_GO_INTRAMOLECULAR_OXIDOREDUCTASE_ACTIVITY_TRANSPOSING_C_C_BONDS	12	Down	0.0117347209560662	0.182045279965015
C5_GO_REGULATION_OF_DEVELOPMENTAL_PIGMENTATION	16	Up	0.0117375687277248	0.182045279965015
C5_GO_PHOSPHATIDYLETHANOLAMINE_ACYL_CHAIN_REMODELING	19	Down	0.0117544824644184	0.18214065730808
C5_GO_PROTEIN_KINASE_A_CATALYTIC_SUBUNIT_BINDING	15	Up	0.0117659821806246	0.182152044353476
C2_REACTOME_RNA_POL_I_TRANSCRIPTION_TERMINATION	20	Up	0.0118220445101209	0.182852664676194
C5_GO_NEGATIVE_REGULATION_OF_CD4_POSITIVE_ALPHA_BETA_T_CELL_DIFFERENTIATION	11	Down	0.0118693438072738	0.183416590468383
C2_NIKOLSKY_BREAST_CANCER_20Q11_AMPLICON	30	Up	0.0118878543514977	0.183535021424902
C5_GO_DNA_DAMAGE_RESPONSE_DETECTION_OF_DNA_DAMAGE	36	Up	0.0119425256212819	0.184098856934596
C7_GSE20754_WT_VS_TCF1_KO_MEMORY_CD8_TCELL_UP	194	Up	0.0119461346796399	0.184098856934596
C2_ZHU_CMV_8_HR_UP	45	Down	0.0120412949859188	0.185396499050712
C3_GACTGTT_MIR212_MIR132	158	Up	0.0120601057668327	0.185517317891432
C5_GO_EXONUCLEASE_ACTIVITY	76	Up	0.0121458794174292	0.186667053244613
C5_GO_SERINE_FAMILY_AMINO_ACID_BIOSYNTHETIC_PROCESS	13	Down	0.0121931720796578	0.187128640502348
H_HALLMARK_CHOLESTEROL_HOMEOSTASIS	73	Down	0.0121980314682401	0.187128640502348
C2_ZWANG_EGF_PERSISTENTLY_UP	31	Down	0.0122819102322709	0.188025515712632
C5_GO_DEOXYRIBONUCLEASE_ACTIVITY	64	Up	0.0122837996588835	0.188025515712632
C5_GO_ATPASE_COUPLED_ION_TRANSMEMBRANE_TRANSPORTER_ACTIVITY	67	Down	0.0122898304106241	0.188025515712632
C5_GO_NADPH_BINDING	11	Down	0.0123159844750537	0.188255441104231
C2_GHANDHI_BYSTANDER_IRRADIATION_UP	81	Down	0.0123371670794517	0.188409029017511
C5_GO_POSITIVE_REGULATION_OF_CALCIUM_ION_TRANSMEMBRANE_TRANSPORT	58	Down	0.0123737616833718	0.188665459699635
C2_NIKOLSKY_BREAST_CANCER_7P22_AMPLICON	33	Down	0.0123762579201344	0.188665459699635
C5_GO_REGULATION_OF_FATTY_ACID_METABOLIC_PROCESS	85	Down	0.0123986278346837	0.188836347066322
C2_REACTOME_CASPASE_MEDIATED_CLEAVAGE_OF_CYTOSKELETAL_PROTEINS	12	Down	0.0124413182090037	0.189316137962727
C5_GO_FATTY_ACID_LIGASE_ACTIVITY	16	Down	0.0125030828347342	0.189867584432188
C5_GO_ACTIN_MYOSIN_FILAMENT_SLIDING	37	Up	0.0125064076640571	0.189867584432188
C5_GO_POSITIVE_REGULATION_OF_TRANSMEMBRANE_TRANSPORT	126	Down	0.0125112201785881	0.189867584432188
C2_REACTOME_SMOOTH_MUSCLE_CONTRACTION	23	Up	0.0125407810674762	0.189988298326908
C2_PID_MYC_PATHWAY	25	Up	0.0125416304728536	0.189988298326908
C2_REACTOME_TRANSCRIPTION_COUPLED_NER_TC_NER	41	Up	0.0125680468690746	0.190218176271566
C2_PARK_TRETINOIN_RESPONSE	11	Up	0.0125896915791973	0.190285994854864
C2_REACTOME_INTRINSIC_PATHWAY	15	Down	0.0125953024994314	0.190285994854864
C5_GO_ARYLSULFATASE_ACTIVITY	12	Up	0.0126062644189057	0.190285994854864
C5_GO_STEROL_TRANSPORT	49	Down	0.0126287324462596	0.190367203978102
C2_IIZUKA_LIVER_CANCER_EARLY_RECURRENCE	11	Down	0.0126425259661027	0.190367203978102
C2_SEKI_INFLAMMATORY_RESPONSE_LPS_UP	76	Down	0.0126453955009389	0.190367203978102
C5_GO_IMP_BIOSYNTHETIC_PROCESS	11	Up	0.0126808061091763	0.190730595709665
C5_GO_REGULATION_OF_CELL_CYCLE_ARREST	103	Up	0.0127374514954108	0.191198624321095
C7_GSE411_WT_VS_SOCS3_KO_MACROPHAGE_IL6_STIM_400MIN_DN	196	Up	0.0127437766224504	0.191198624321095
C5_GO_RECEPTOR_INHIBITOR_ACTIVITY	11	Up	0.0127458216555875	0.191198624321095
C2_AMIT_EGF_RESPONSE_60_HELA	44	Up	0.0128041499770975	0.191826337551289
C6_LEF1_UP.V1_DN	182	Down	0.0128103398991168	0.191826337551289
C5_GO_NEGATIVE_REGULATION_OF_T_CELL_DIFFERENTIATION	28	Down	0.012836722969636	0.192051449486482
C7_GSE30083_SP1_VS_SP4_THYMOCYTE_DN	195	Down	0.0128968813986572	0.192781033698479
C2_KEGG_LYSINE_DEGRADATION	44	Down	0.0129266072549762	0.193054829092192
C5_GO_RNA_POLYMERASE_CORE_ENZYME_BINDING	22	Up	0.0129846127367381	0.193750116506477
C2_REACTOME_METABOLISM_OF_PORPHYRINS	14	Down	0.0129980445526602	0.193779658040144
C7_GSE27786_NKTCELL_VS_MONO_MAC_UP	194	Up	0.0130326406268281	0.193968449440719
C2_FURUKAWA_DUSP6_TARGETS_PCI35_UP	72	Down	0.0130336343605045	0.193968449440719
C2_YAGUE_PRETUMOR_DRUG_RESISTANCE_UP	8	Down	0.0130716085201644	0.194335277294824
C5_GO_NCRNA_TRANSCRIPTION	87	Up	0.0130812529306072	0.194335277294824
C5_GO_RESPONSE_TO_ARSENIC_CONTAINING_SUBSTANCE	29	Down	0.0130983130828035	0.194376589886955
C3_HIF1_Q5	238	Up	0.0131070083955449	0.194376589886955
C5_GO_NUCLEOTIDE_EXCISION_REPAIR_DNA_DUPLEX_UNWINDING	22	Up	0.01312427651408	0.194462244216066
C5_GO_REGULATION_OF_MRNA_POLYADENYLATION	11	Up	0.0131665121196234	0.194866235578744
C5_GO_PROTEIN_MONOUBIQUITINATION	50	Up	0.0131745744047092	0.194866235578744
C2_MOREAUX_MULTIPLE_MYELOMA_BY_TACI_DN	172	Up	0.0132349707377918	0.19547650804916
C7_GSE45739_NRAS_KO_VS_WT_ACD3_ACD28_STIM_CD4_TCELL_UP	190	Up	0.0132389384920712	0.19547650804916
C5_GO_NEGATIVE_REGULATION_OF_NUCLEOSIDE_METABOLIC_PROCESS	18	Down	0.0132930845153514	0.196104867553846
C7_GSE2770_TGFB_AND_IL4_ACT_VS_ACT_CD4_TCELL_2H_DN	191	Down	0.0133486317595586	0.196752785717327
C5_GO_CORNIFIED_ENVELOPE	19	Up	0.0134020277935506	0.197367895817815
C2_OXFORD_RALA_AND_RALB_TARGETS_DN	9	Up	0.013457211210846	0.197856557500976
C2_KEGG_P53_SIGNALING_PATHWAY	68	Up	0.0134585956907761	0.197856557500976
C5_GO_INSULIN_LIKE_GROWTH_FACTOR_BINDING	25	Up	0.0134838787136934	0.197953806967576
C5_GO_REGULATION_OF_AMINO_ACID_TRANSPORT	23	Down	0.0134886082048115	0.197953806967576
C5_GO_TRANSLATION_INITIATION_FACTOR_ACTIVITY	47	Up	0.013588883733109	0.199083971830799
C1_chr1p11	6	Up	0.0135891488366275	0.199083971830799
C5_GO_CELLULAR_RESPONSE_TO_CHOLESTEROL	11	Down	0.0136182654460335	0.199326665315983
C5_GO_ENERGY_COUPLED_PROTON_TRANSPORT_DOWN_ELECTROCHEMICAL_GRADIENT	23	Down	0.0136503452948849	0.199326665315983
C2_GRANDVAUX_IFN_RESPONSE_NOT_VIA_IRF3	14	Down	0.0136507524355386	0.199326665315983
C5_GO_FAT_SOLUBLE_VITAMIN_METABOLIC_PROCESS	28	Down	0.013666412328217	0.199326665315983
C7_GSE34205_HEALTHY_VS_RSV_INF_INFANT_PBMC_UP	179	Up	0.0136680156923392	0.199326665315983
C2_BOCHKIS_FOXA2_TARGETS	414	Down	0.0136763937374775	0.199326665315983
C7_GSE24574_NAIVE_VS_TCONV_CD4_TCELL_DN	198	Up	0.0137573098233482	0.20033342471676
C7_GSE11864_UNTREATED_VS_CSF1_IFNG_IN_MAC_UP	181	Up	0.0138129167778762	0.200970219087225
C5_GO_AMMONIUM_ION_METABOLIC_PROCESS	159	Down	0.0138658652033158	0.20156727242724
C5_GO_INTERSTRAND_CROSS_LINK_REPAIR	42	Up	0.0139141775128066	0.20209596368601
C7_GSE28726_NAIVE_CD4_TCELL_VS_NAIVE_NKTCELL_UP	193	Up	0.0139433923515605	0.202346605472346
C2_DER_IFN_ALPHA_RESPONSE_UP	73	Down	0.0139677631939773	0.202526581838295
C7_GSE3982_NEUTROPHIL_VS_BCELL_DN	190	Up	0.0140821231796084	0.204009936919652
C2_BIOCARTA_CK1_PATHWAY	17	Up	0.0141209563841548	0.204246431682806
C7_GSE23114_WT_VS_SLE2C1_MOUSE_SPLEEN_B1A_BCELL_UP	196	Up	0.0141225887990594	0.204246431682806
C7_GSE23308_WT_VS_MINERALCORTICOID_REC_KO_MACROPHAGE_CORTICOSTERONE_TREATED_DN	193	Up	0.0141764588891638	0.204850436262631
C2_NIKOLSKY_BREAST_CANCER_6P24_P22_AMPLICON	21	Down	0.014237027446384	0.205550120665754
C7_GSE14415_TCONV_VS_FOXP3_KO_INDUCED_TREG_UP	164	Up	0.0142698102081652	0.205836199206877
C5_GO_GENERATION_OF_PRECURSOR_METABOLITES_AND_ENERGY	285	Down	0.0142905661146848	0.205836199206877
C5_GO_HISTONE_MONOUBIQUITINATION	22	Up	0.0142976252507068	0.205836199206877
C7_GSE26156_DOUBLE_POSITIVE_VS_CD4_SINGLE_POSITIVE_THYMOCYTE_UP	196	Up	0.0143055002817379	0.205836199206877
C5_GO_FUCOSYLATION	23	Up	0.0143466222307036	0.20625250192501
C2_FOSTER_TOLERANT_MACROPHAGE_UP	152	Down	0.0143601729153408	0.20627205933827
C2_BHAT_ESR1_TARGETS_VIA_AKT1_DN	82	Down	0.0143932748190262	0.206572182538374
C5_GO_RNA_POLYMERASE_II_CORE_BINDING	18	Up	0.0144171872529996	0.206624719062284
C2_NAISHIRO_CTNNB1_TARGETS_WITH_LEF1_MOTIF	7	Down	0.0144213576746385	0.206624719062284
C5_GO_MUSCLE_MYOSIN_COMPLEX	18	Up	0.0144493884534949	0.206851186143475
C5_GO_REGULATION_OF_DENDRITE_EXTENSION	17	Down	0.0144861626638547	0.207202331728728
C7_GSE17721_12H_VS_24H_PAM3CSK4_BMDC_DN	194	Down	0.0145428546328766	0.207829698788678
C3_EGR3_01	85	Up	0.0145545885624126	0.207829698788678
C7_GSE18791_CTRL_VS_NEWCASTLE_VIRUS_DC_6H_DN	194	Down	0.0146303617361687	0.208735540419654
C5_GO_RESPONSE_TO_METHYLMERCURY	11	Down	0.0147360833318316	0.210066778481822
C3_TAXCREB_02	24	Up	0.0148467664460629	0.211466443631171
C5_GO_CELLULAR_TRANSITION_METAL_ION_HOMEOSTASIS	73	Down	0.0148715568690922	0.211641390901522
C5_GO_NEGATIVE_REGULATION_OF_FATTY_ACID_METABOLIC_PROCESS	28	Down	0.0149192664667063	0.211997947517142
C2_NIKOLSKY_OVERCONNECTED_IN_BREAST_CANCER	19	Down	0.0149216686657358	0.211997947517142
C2_PID_ATM_PATHWAY	34	Up	0.0149632654100926	0.212410582218269
C7_GSE46468_LUNG_INNATE_LYMPHOID_CELL_VS_SPLEEN_CD4_TCELL_DN	195	Up	0.0149825702580962	0.212506346468773
C2_KEGG_GLYCOSYLPHOSPHATIDYLINOSITOL_GPI_ANCHOR_BIOSYNTHESIS	24	Up	0.0150070293219362	0.212542592999354
C2_CROMER_TUMORIGENESIS_DN	48	Down	0.0150102475405843	0.212542592999354
C2_REACTOME_GENERIC_TRANSCRIPTION_PATHWAY	334	Up	0.015070754199405	0.213220929605462
C5_GO_SECRETORY_GRANULE_LUMEN	78	Down	0.0151132345229265	0.213643309408889
C2_WANG_BARRETTS_ESOPHAGUS_UP	47	Down	0.0151961135744194	0.214635590811978
C2_CAIRO_PML_TARGETS_BOUND_BY_MYC_DN	14	Up	0.0152528732972175	0.2152498976157
C2_KORKOLA_EMBRYONAL_CARCINOMA_UP	38	Up	0.0152650479959128	0.2152498976157
C3_PAX4_03	242	Up	0.0153005240924611	0.21557049805873
C2_KORKOLA_YOLK_SAC_TUMOR	61	Down	0.0153310769945878	0.215821259422146
C2_REACTOME_SIGNALING_BY_EGFR_IN_CANCER	105	Up	0.0153673905626902	0.21615263151395
C2_HAN_JNK_SINGALING_DN	35	Down	0.0154326882331611	0.216890795343288
C5_GO_DNA_APURINIC_OR_APYRIMIDINIC_SITE_LYASE_ACTIVITY	13	Up	0.0154742778564201	0.217134468520953
C5_GO_COGNITION	226	Up	0.0154817662919915	0.217134468520953
C5_GO_RESPONSE_TO_INTERFERON_ALPHA	20	Down	0.0154885233440571	0.217134468520953
C5_GO_CALCIUM_DEPENDENT_PHOSPHOLIPID_BINDING	51	Down	0.0155129059263553	0.217296259254849
C2_NIKOLSKY_BREAST_CANCER_19Q13.1_AMPLICON	21	Up	0.0155440138824194	0.217551909763787
C5_GO_HISTONE_MRNA_METABOLIC_PROCESS	28	Up	0.0156080277224842	0.218267303381947
C2_PYEON_HPV_POSITIVE_TUMORS_DN	7	Up	0.0156888233056176	0.219199721056581
C5_GO_RESPONSE_TO_GROWTH_HORMONE	26	Down	0.0157006123704613	0.219199721056581
C5_GO_PROTEIN_COMPLEX_LOCALIZATION	53	Up	0.0157447725397363	0.219635033919932
C2_LEE_LIVER_CANCER_E2F1_UP	60	Down	0.0158113980350158	0.220382756301897
C5_GO_TRANSCRIPTION_ELONGATION_FACTOR_COMPLEX	45	Up	0.0158654060997173	0.220953528076804
C2_REACTOME_TRAF6_MEDIATED_NFKB_ACTIVATION	20	Down	0.0159105942367198	0.221286272170451
C5_GO_NUCLEAR_HETEROCHROMATIN	32	Up	0.0159258117559949	0.221286272170451
C5_GO_EXCRETION	40	Down	0.0159285313813373	0.221286272170451
C5_GO_METHYL_CPG_BINDING	16	Up	0.0159889776588992	0.221943798987887
C7_GSE22432_PDC_VS_TGFB1_TREATEDCOMMON_DC_PROGENITOR_UP	191	Up	0.0160225609362819	0.222203919724412
C5_GO_NEGATIVE_REGULATION_OF_SIGNAL_TRANSDUCTION_BY_P53_CLASS_MEDIATOR	27	Up	0.0160339806148281	0.222203919724412
C2_COLLIS_PRKDC_SUBSTRATES	18	Up	0.0160710974098832	0.222536038684642
C7_GSE46242_CTRL_VS_EGR2_DELETED_TH1_CD4_TCELL_DN	175	Down	0.0161352702203026	0.223002518373077
C5_GO_POSITIVE_REGULATION_OF_VIRAL_PROCESS	91	Up	0.0161408548794574	0.223002518373077
C2_KERLEY_RESPONSE_TO_CISPLATIN_UP	42	Up	0.0161443227354778	0.223002518373077
C5_GO_SAGA_COMPLEX	9	Up	0.0161762069204068	0.223183793940243
C5_GO_REGULATION_OF_DELAYED_RECTIFIER_POTASSIUM_CHANNEL_ACTIVITY	16	Down	0.0161838257292523	0.223183793940243
C3_ATAGGAA_MIR202	100	Up	0.0162063561249256	0.223284550619658
C5_GO_4_IRON_4_SULFUR_CLUSTER_BINDING	41	Down	0.0162175233562768	0.223284550619658
C5_GO_PHOSPHOPROTEIN_BINDING	58	Up	0.0163074162396585	0.224339666822164
C7_GSE39152_SPLEEN_CD103_NEG_VS_BRAIN_CD103_POS_MEMORY_CD8_TCELL_UP	191	Up	0.0163394328496386	0.224597516855186
C5_GO_PROTON_TRANSPORTING_TWO_SECTOR_ATPASE_COMPLEX	45	Down	0.0164609930495511	0.226084791713842
C5_GO_TERMINATION_OF_RNA_POLYMERASE_II_TRANSCRIPTION	62	Up	0.016496670087529	0.22635106234157
C2_ACEVEDO_LIVER_TUMOR_VS_NORMAL_ADJACENT_TISSUE_UP	846	Up	0.0165071337940723	0.22635106234157
C5_GO_REGULATION_OF_RENAL_SYSTEM_PROCESS	31	Up	0.0165417519667955	0.226642093141819
C2_REACTOME_SIGNALING_BY_TGF_BETA_RECEPTOR_COMPLEX	60	Up	0.016562626622517	0.226744502491594
C2_RUAN_RESPONSE_TO_TNF_UP	11	Down	0.0165937043874585	0.226986315230546
C2_BERTUCCI_INVASIVE_CARCINOMA_DUCTAL_VS_LOBULAR_UP	24	Up	0.0166115463385072	0.227046830043522
C2_DAZARD_UV_RESPONSE_CLUSTER_G1	60	Up	0.0166534308829409	0.227435596424732
C2_NIELSEN_SCHWANNOMA_DN	17	Up	0.0167019277493423	0.227913967295662
C5_GO_ISOPRENOID_BINDING	35	Down	0.0167642176527967	0.228579634893613
C5_GO_GUANOSINE_CONTAINING_COMPOUND_BIOSYNTHETIC_PROCESS	15	Up	0.0167921000581542	0.228775463030618
C5_GO_EPIDERMAL_CELL_DIFFERENTIATION	110	Up	0.0168496420616073	0.229374733165291
C2_POMEROY_MEDULLOBLASTOMA_PROGNOSIS_UP	47	Up	0.0168931785481775	0.229782535541569
C7_GSE39864_WT_VS_GATA3_KO_TREG_UP	184	Down	0.0169342769526869	0.230156546438888
C7_GSE19888_ADENOSINE_A3R_INH_VS_TCELL_MEMBRANES_ACT_MAST_CELL_UP	196	Down	0.0169504169065886	0.23019101482856
C7_GSE16385_UNTREATED_VS_12H_ROSIGLITAZONE_IL4_TREATED_MACROPHAGE_UP	197	Up	0.0169753716211931	0.230345038654538
C5_GO_NEGATIVE_REGULATION_OF_INTRINSIC_APOPTOTIC_SIGNALING_PATHWAY_BY_P53_CLASS_MEDIATOR	18	Up	0.0170613806607641	0.231326620321146
C5_GO_TRANSFERASE_COMPLEX	683	Up	0.0171108577370666	0.231672917488909
C2_NUTT_GBM_VS_AO_GLIOMA_DN	44	Up	0.0171309343174976	0.231672917488909
C2_MANN_RESPONSE_TO_AMIFOSTINE_UP	20	Up	0.0171517865878771	0.231672917488909
C5_GO_POSITIVE_REGULATION_OF_MRNA_3_END_PROCESSING	17	Up	0.0171543220749903	0.231672917488909
C7_GSE9960_GRAM_NEG_VS_GRAM_NEG_AND_POS_SEPSIS_PBMC_DN	192	Up	0.0171553788554816	0.231672917488909
C5_GO_DETECTION_OF_CHEMICAL_STIMULUS_INVOLVED_IN_SENSORY_PERCEPTION_OF_TASTE	33	Down	0.0172136355273713	0.232274263762879
C7_GSE29618_MONOCYTE_VS_MDC_DAY7_FLU_VACCINE_DN	190	Up	0.0172598510886529	0.232712303004857
C7_GSE40274_CTRL_VS_FOXP3_AND_XBP1_TRANSDUCED_ACTIVATED_CD4_TCELL_UP	153	Up	0.0172830318958778	0.232839317444385
C7_GSE32533_WT_VS_MIR17_OVEREXPRESS_ACT_CD4_TCELL_UP	187	Up	0.0173820172841761	0.233611235809008
C2_MARCHINI_TRABECTEDIN_RESISTANCE_DN	49	Up	0.0173879059698755	0.233611235809008
C3_SRF_C	201	Up	0.0173975383505149	0.233611235809008
C7_GSE37534_PIOGLITAZONE_VS_ROSIGLITAZONE_TREATED_CD4_TCELL_PPARG1_FOXP3_TRANSDUCED_UP	171	Up	0.0174014574936107	0.233611235809008
C3_TCTGATA_MIR361	86	Up	0.01742129830529	0.233611235809008
C2_FRASOR_TAMOXIFEN_RESPONSE_UP	48	Down	0.0174231652733862	0.233611235809008
C2_KEGG_SULFUR_METABOLISM	11	Down	0.0175626580853415	0.235200652262717
C2_REACTOME_GLOBAL_GENOMIC_NER_GG_NER	32	Up	0.01758471361182	0.235200652262717
C5_GO_ASSOCIATIVE_LEARNING	66	Up	0.0175941918318119	0.235200652262717
C2_PID_IL27_PATHWAY	22	Down	0.0176046306683074	0.235200652262717
C5_GO_SODIUM_ION_HOMEOSTASIS	26	Down	0.0176112065727121	0.235200652262717
C7_GSE38681_WT_VS_LYL1_KO_LYMPHOID_PRIMED_MULTIPOTENT_PROGENITOR_DN	192	Down	0.0176370113156998	0.235359517723152
C2_REACTOME_ALPHA_LINOLENIC_ACID_ALA_METABOLISM	11	Down	0.0176683490970047	0.235591911008997
C2_DER_IFN_GAMMA_RESPONSE_UP	71	Down	0.0177073419982552	0.235925932246045
C2_GOLUB_ALL_VS_AML_DN	21	Down	0.0177918860072949	0.236478805688435
C5_GO_SIN3_TYPE_COMPLEX	16	Up	0.0177965920132742	0.236478805688435
C2_REACTOME_CHONDROITIN_SULFATE_DERMATAN_SULFATE_METABOLISM	49	Up	0.0177969353407579	0.236478805688435
C7_GSE22432_MULTIPOTENT_PROGENITOR_VS_CDC_DN	197	Up	0.0178051179329222	0.236478805688435
C7_GSE14000_4H_VS_16H_LPS_DC_TRANSLATED_RNA_DN	195	Up	0.0178187150435999	0.236478805688435
C2_GU_PDEF_TARGETS_UP	71	Up	0.0178459608468206	0.236626709828365
C2_WANG_RECURRENT_LIVER_CANCER_DN	16	Down	0.0178703863613573	0.236626709828365
C7_GSE28726_ACT_CD4_TCELL_VS_ACT_VA24NEG_NKTCELL_UP	198	Up	0.0178718122546334	0.236626709828365
C5_GO_EXPLORATION_BEHAVIOR	19	Up	0.0178883130003456	0.236660003345463
C2_REACTOME_EGFR_DOWNREGULATION	24	Up	0.0179067017778357	0.236718203736529
C5_GO_GEMINI_OF_COILED_BODIES	10	Up	0.0179270864133148	0.236802676970882
C2_WUNDER_INFLAMMATORY_RESPONSE_AND_CHOLESTEROL_UP	53	Down	0.0179417894636406	0.236812027702233
C3_AACTGAC_MIR223	93	Up	0.0180115269112097	0.237356491939648
C7_GSE17974_IL4_AND_ANTI_IL12_VS_UNTREATED_2H_ACT_CD4_TCELL_UP	172	Down	0.0180238931731684	0.237356491939648
C2_REACTOME_STRIATED_MUSCLE_CONTRACTION	27	Up	0.018037219935948	0.237356491939648
C2_MATZUK_SPERMATOCYTE	70	Up	0.018039149496743	0.237356491939648
C5_GO_H4_HISTONE_ACETYLTRANSFERASE_COMPLEX	19	Up	0.0180623530997157	0.237477138150963
C3_ACACTCC_MIR122A	75	Up	0.0180788729489508	0.237509789727636
C3_CAAGGAT_MIR362	64	Up	0.0180971850348297	0.237565917745813
C5_GO_REGULATION_OF_OXIDATIVE_PHOSPHORYLATION	15	Down	0.0181364387054375	0.237728693841796
C5_GO_PURINE_NTP_DEPENDENT_HELICASE_ACTIVITY	96	Up	0.0181376835736516	0.237728693841796
C2_PUJANA_BRCA_CENTERED_NETWORK	116	Up	0.0181558533340312	0.237782658099955
C5_GO_HEART_TRABECULA_MORPHOGENESIS	24	Up	0.01821241588764	0.238338970792542
C5_GO_HYDROGEN_EXPORTING_ATPASE_ACTIVITY	25	Down	0.0182476375263551	0.238615359028944
C2_PEPPER_CHRONIC_LYMPHOCYTIC_LEUKEMIA_DN	20	Down	0.0183125175025022	0.239278848385977
C2_DANG_MYC_TARGETS_DN	30	Up	0.0183512488360457	0.239599908607045
C1_chr18q12	44	Up	0.0184639320879112	0.240741565661612
C5_GO_PRECATALYTIC_SPLICEOSOME	22	Up	0.0184730169619706	0.240741565661612
C1_chr22q13	164	Down	0.0184842106693875	0.240741565661612
C5_GO_CELLULAR_SODIUM_ION_HOMEOSTASIS	17	Down	0.0184980278993559	0.240741565661612
C5_GO_LIGASE_ACTIVITY_FORMING_CARBON_OXYGEN_BONDS	44	Up	0.0185098266607031	0.240741565661612
C5_GO_NUCLEOTIDE_EXCISION_REPAIR_PREINCISION_COMPLEX_STABILIZATION	21	Up	0.0185323594692584	0.240849504285192
C2_PATIL_LIVER_CANCER	724	Up	0.0185489188982423	0.240879705815163
C2_REACTOME_AKT_PHOSPHORYLATES_TARGETS_IN_THE_CYTOSOL	12	Up	0.0185916429185224	0.241177182407452
C2_MURAKAMI_UV_RESPONSE_1HR_DN	10	Down	0.0186124270924245	0.241177182407452
C5_GO_SIN3_COMPLEX	13	Up	0.018614585439639	0.241177182407452
C3_ACTAYRNNNCCCR_UNKNOWN	100	Up	0.0186900633998749	0.241969826158594
C2_WORSCHECH_TUMOR_REJECTION_DN	10	Up	0.0187419897684298	0.242306658687634
C2_REACTOME_PROCESSING_OF_CAPPED_INTRONLESS_PRE_MRNA	23	Up	0.0187449256494179	0.242306658687634
C2_TCGA_GLIOBLASTOMA_COPY_NUMBER_UP	69	Down	0.0187792366528549	0.242306658687634
C5_GO_TELOMERE_MAINTENANCE_VIA_TELOMERE_LENGTHENING	26	Up	0.0187862389267564	0.242306658687634
C5_GO_OXIDOREDUCTASE_ACTIVITY_ACTING_ON_PAIRED_DONORS_WITH_INCORPORATION_OR_REDUCTION_OF_MOLECULAR_OXYGEN	143	Down	0.0187897629129267	0.242306658687634
C2_PID_INSULIN_PATHWAY	44	Up	0.018802000050639	0.242306658687634
C2_REACTOME_SIGNAL_ATTENUATION	12	Up	0.0188264936245203	0.242437670183035
C5_GO_STAT_CASCADE	43	Down	0.0189241678248801	0.243510147349655
C2_MILI_PSEUDOPODIA_HAPTOTAXIS_DN	663	Up	0.0189547447158676	0.243718263934039
C3_CREB_Q3	238	Up	0.0190520408645659	0.244783282816492
C3_VDR_Q3	209	Up	0.0190666595424488	0.244785239846568
C7_GSE40666_UNTREATED_VS_IFNA_STIM_STAT1_KO_CD8_TCELL_90MIN_UP	169	Down	0.0190844848524955	0.244828330696798
C5_GO_REGULATION_OF_NUCLEOSIDE_METABOLIC_PROCESS	47	Down	0.0191170787626018	0.244907573567334
C2_BIOCARTA_CELL2CELL_PATHWAY	14	Up	0.0191302761487151	0.244907573567334
C2_ST_JNK_MAPK_PATHWAY	40	Up	0.0191340826343606	0.244907573567334
C3_SP3_Q3	230	Up	0.0191607225698623	0.245063179595344
C7_GSE24142_EARLY_THYMIC_PROGENITOR_VS_DN3_THYMOCYTE_FETAL_UP	192	Down	0.0191910876121211	0.245266158221074
C5_GO_ANTIGEN_PROCESSING_AND_PRESENTATION_OF_ENDOGENOUS_ANTIGEN	17	Down	0.0192148894606201	0.245385014764644
C5_GO_RAC_GTPASE_BINDING	39	Up	0.0193850068588101	0.247370815277471
C5_GO_MUSCLE_FIBER_DEVELOPMENT	43	Up	0.0194224607991038	0.247661988833185
C5_GO_POSITIVE_REGULATION_OF_ION_TRANSPORT	219	Down	0.019438215918328	0.247676243640082
C7_GSE22935_24H_VS_48H_MBOVIS_BCG_STIM_MACROPHAGE_DN	199	Up	0.01953343304687	0.248702197581706
C7_GSE22886_NAIVE_CD8_TCELL_VS_DC_UP	190	Up	0.0195995761099678	0.249271248214634
C2_BIOCARTA_INFLAM_PATHWAY	23	Down	0.0196085632651377	0.249271248214634
C2_KIM_ALL_DISORDERS_CALB1_CORR_DN	29	Up	0.0196223215307542	0.249271248214634
C2_CHIANG_LIVER_CANCER_SUBCLASS_UNANNOTATED_DN	192	Up	0.0196543794231846	0.249491188461895
C7_GSE13485_CTRL_VS_DAY21_YF17D_VACCINE_PBMC_UP	188	Up	0.0197050730092704	0.249947181701548
C2_KASLER_HDAC7_TARGETS_1_UP	188	Up	0.019752437831923	0.250360300040427
C1_chr2q	5	Up	0.0197693671815134	0.250387321914962
C5_GO_NUCLEAR_CHROMOSOME_TELOMERIC_REGION	125	Up	0.0198498904974784	0.251219145181625
C5_GO_NUCLEOTIDE_SUGAR_BIOSYNTHETIC_PROCESS	19	Down	0.0198859427424199	0.251338416473769
C5_GO_ANTIGEN_PROCESSING_AND_PRESENTATION_OF_ENDOGENOUS_PEPTIDE_ANTIGEN	14	Down	0.0198890219052288	0.251338416473769
C2_MOOTHA_TCA	16	Down	0.0199299343503708	0.251522162238808
C5_GO_NUCLEIC_ACID_PHOSPHODIESTER_BOND_HYDROLYSIS	237	Up	0.0199332911507736	0.251522162238808
C2_GRAESSMANN_RESPONSE_TO_MC_AND_SERUM_DEPRIVATION_UP	196	Down	0.0199769344358165	0.251885028009278
C2_KEGG_LYSOSOME	118	Up	0.0200744975382486	0.252926710978931
C5_GO_3_5_EXONUCLEASE_ACTIVITY	47	Up	0.020099912030926	0.253058490681026
C5_GO_PROTEIN_PHOSPHORYLATED_AMINO_ACID_BINDING	23	Up	0.020141026121677	0.253213964828509
C5_GO_LIPOXYGENASE_PATHWAY	10	Up	0.0201421899804488	0.253213964828509
C5_GO_CHROMOSOME_TELOMERIC_REGION	154	Up	0.0201993502928366	0.253587061562793
C2_CAIRO_HEPATOBLASTOMA_POOR_SURVIVAL	15	Down	0.0202158307728826	0.253587061562793
C5_GO_MYOTUBE_DIFFERENTIATION	51	Up	0.0202318545457927	0.253587061562793
C5_GO_CELL_CYCLE_CHECKPOINT	191	Up	0.0202514150754249	0.253587061562793
C2_RICKMAN_TUMOR_DIFFERENTIATED_WELL_VS_MODERATELY_DN	97	Up	0.0202648092692046	0.253587061562793
C5_GO_NEGATIVE_REGULATION_OF_LIPASE_ACTIVITY	14	Down	0.0202684087359386	0.253587061562793
C5_GO_NEUROPEPTIDE_HORMONE_ACTIVITY	17	Up	0.0202826385570423	0.253587061562793
C2_XU_CREBBP_TARGETS_UP	24	Up	0.0202917606143858	0.253587061562793
C7_GSE23398_WT_VS_IL2_KO_CD4_TCELL_SCURFY_MOUSE_DN	191	Up	0.0203489612426413	0.254114223754047
C2_REACTOME_SEMA3A_PLEXIN_REPULSION_SIGNALING_BY_INHIBITING_INTEGRIN_ADHESION	13	Down	0.0203652195722862	0.254129705296943
C2_LUI_TARGETS_OF_PAX8_PPARG_FUSION	34	Up	0.0203882226161799	0.254229266682668
C3_CMYB_01	239	Up	0.020441902885473	0.254710926896236
C2_KEGG_MATURITY_ONSET_DIABETES_OF_THE_YOUNG	20	Down	0.0204919036684965	0.255146064734826
C5_GO_PROTON_TRANSPORTING_ATP_SYNTHASE_COMPLEX	21	Down	0.020511502584127	0.255166129421641
C5_GO_HEART_VALVE_DEVELOPMENT	33	Up	0.0205236748503548	0.255166129421641
C2_RADAEVA_RESPONSE_TO_IFNA1_UP	53	Down	0.0205489010043135	0.255256866386627
C2_DEN_INTERACT_WITH_LCA5	26	Up	0.0205611434835395	0.255256866386627
C5_GO_REGULATION_OF_PROTEIN_MATURATION	78	Down	0.0206510776866764	0.256185399953264
C2_BIOCARTA_LAIR_PATHWAY	17	Down	0.0206778974738123	0.256330185461082
C5_GO_MHC_CLASS_I_PROTEIN_COMPLEX	10	Down	0.0207199985945995	0.25666405286912
C5_GO_POSITIVE_REGULATION_OF_VASCULAR_PERMEABILITY	11	Up	0.0208111414625399	0.257417724926502
C5_GO_PROTEIN_DNA_COMPLEX_SUBUNIT_ORGANIZATION	201	Up	0.0208149118874837	0.257417724926502
C2_UEDA_PERIFERAL_CLOCK	168	Down	0.0208395812196909	0.257417724926502
C2_RODRIGUES_THYROID_CARCINOMA_ANAPLASTIC_UP	708	Up	0.0208416927574793	0.257417724926502
C2_SMID_BREAST_CANCER_RELAPSE_IN_LIVER_UP	5	Down	0.0208844962748877	0.25775825052325
C1_chr7q11	95	Down	0.0209728679756862	0.258660276251156
C2_REACTOME_GLYCOSPHINGOLIPID_METABOLISM	35	Up	0.0210631072153071	0.259584003780198
C2_KUUSELO_PANCREATIC_CANCER_19Q13_AMPLIFICATION	27	Up	0.0211046549039402	0.259778758457687
C5_GO_REGULATION_OF_EXECUTION_PHASE_OF_APOPTOSIS	24	Up	0.0211096148501459	0.259778758457687
C2_SHEPARD_CRUSH_AND_BURN_MUTANT_UP	191	Up	0.021242107013515	0.260912444051997
C2_RASHI_RESPONSE_TO_IONIZING_RADIATION_1	43	Up	0.0212428133740978	0.260912444051997
C5_GO_AMIDE_BIOSYNTHETIC_PROCESS	478	Up	0.0212479964484163	0.260912444051997
C7_GSE41867_NAIVE_VS_DAY8_LCMV_CLONE13_EFFECTOR_CD8_TCELL_DN	177	Up	0.0212790038504522	0.261103715847354
C2_KOBAYASHI_EGFR_SIGNALING_6HR_DN	18	Up	0.0213277394028934	0.261512085823449
C5_GO_CELLULAR_LIPID_METABOLIC_PROCESS	857	Down	0.0213545652244966	0.261651410690591
C2_TARTE_PLASMA_CELL_VS_B_LYMPHOCYTE_DN	38	Down	0.0214614534573503	0.262770806043288
C2_OLSSON_E2F3_TARGETS_DN	44	Down	0.0214801691922973	0.26280979240988
C5_GO_POSITIVE_REGULATION_OF_NEURON_APOPTOTIC_PROCESS	47	Up	0.0215091302602628	0.262812938826552
C5_GO_TITIN_BINDING	14	Down	0.0215171175465548	0.262812938826552
C2_FOURNIER_ACINAR_DEVELOPMENT_LATE_2	276	Up	0.0215270216425507	0.262812938826552
C2_COLLER_MYC_TARGETS_DN	9	Up	0.0216020252959434	0.263537595519716
C1_chr12q11	8	Up	0.0216175274854539	0.263537595519716
C2_CASTELLANO_NRAS_TARGETS_UP	65	Down	0.0217076085551764	0.264378819308797
C2_KEGG_NUCLEOTIDE_EXCISION_REPAIR	43	Up	0.0217454545481106	0.264378819308797
C5_GO_POSITIVE_REGULATION_OF_TRANSCRIPTION_FROM_RNA_POLYMERASE_II_PROMOTER_IN_RESPONSE_TO_STRESS	23	Up	0.0217498143214349	0.264378819308797
C2_PID_FANCONI_PATHWAY	47	Up	0.0217639600409095	0.264378819308797
C3_AHRARNT_02	14	Up	0.0217646531113501	0.264378819308797
C7_GSE24634_IL4_VS_CTRL_TREATED_NAIVE_CD4_TCELL_DAY3_DN	193	Down	0.0218008662040471	0.264550513227072
C5_GO_NUCLEOLAR_PART	60	Up	0.0218100564949923	0.264550513227072
C2_HOLLEMAN_PREDNISOLONE_RESISTANCE_B_ALL_UP	22	Up	0.0218502277756936	0.264847925639334
C2_REACTOME_TIGHT_JUNCTION_INTERACTIONS	24	Down	0.0218765022007704	0.264900809366882
C2_REN_MIF_TARGETS_DN	5	Down	0.0218939250949421	0.264900809366882
C7_GSE25123_CTRL_VS_ROSIGLITAZONE_STIM_MACROPHAGE_DN	189	Up	0.0219015561907847	0.264900809366882
C2_CHIANG_LIVER_CANCER_SUBCLASS_CTNNB1_UP	174	Down	0.0220975720643869	0.267080726358208
C2_TURJANSKI_MAPK8_AND_MAPK9_TARGETS	8	Up	0.0221234953718393	0.267203187142678
C2_MATZUK_STEROIDOGENESIS	7	Down	0.0222216051935281	0.267978045735822
C5_GO_NEGATIVE_REGULATION_OF_HISTONE_MODIFICATION	35	Up	0.0222342821638016	0.267978045735822
C2_HEDENFALK_BREAST_CANCER_HEREDITARY_VS_SPORADIC	49	Up	0.0222550718190835	0.267978045735822
C7_GSE14769_20MIN_VS_360MIN_LPS_BMDM_DN	186	Up	0.0222584538854489	0.267978045735822
C5_GO_CILIUM_MOVEMENT	33	Up	0.0222800990474144	0.267978045735822
C6_SIRNA_EIF4GI_UP	95	Up	0.0222826730305715	0.267978045735822
C3_RFX1_01	245	Up	0.0223450125209939	0.268393751902122
C3_SP1_Q6	245	Up	0.022348962616281	0.268393751902122
C2_HU_GENOTOXIC_DAMAGE_24HR	33	Up	0.022544965755816	0.270408836906447
C5_GO_PHOSPHOLIPASE_A2_ACTIVITY	26	Down	0.0225487186853612	0.270408836906447
C2_REACTOME_PURINE_RIBONUCLEOSIDE_MONOPHOSPHATE_BIOSYNTHESIS	11	Up	0.0226116276156162	0.270722519896922
C2_REACTOME_CYTOSOLIC_SULFONATION_OF_SMALL_MOLECULES	12	Down	0.0226235840235658	0.270722519896922
C5_GO_SYNAPTIC_VESICLE_RECYCLING	22	Down	0.0226286054400709	0.270722519896922
C2_BIOCARTA_HIF_PATHWAY	15	Up	0.0226388727412177	0.270722519896922
C5_GO_NUCLEAR_TRANSCRIPTION_FACTOR_COMPLEX	114	Up	0.022680658518548	0.271030665813807
C7_GSE3982_MAST_CELL_VS_DC_UP	193	Up	0.0227773467096127	0.271871249210031
C5_GO_ANION_TRANSMEMBRANE_TRANSPORTING_ATPASE_ACTIVITY	10	Down	0.0227960624896374	0.271871249210031
C5_GO_REGULATION_OF_LIPID_BIOSYNTHETIC_PROCESS	123	Down	0.0228128448000931	0.271871249210031
C5_GO_REGULATION_OF_INTRINSIC_APOPTOTIC_SIGNALING_PATHWAY_IN_RESPONSE_TO_DNA_DAMAGE	34	Up	0.0228152694213252	0.271871249210031
C2_REACTOME_PURINE_CATABOLISM	10	Down	0.022847206762774	0.271885115926132
C2_IKEDA_MIR133_TARGETS_UP	42	Up	0.0228485689289616	0.271885115926132
C2_RODRIGUES_NTN1_AND_DCC_TARGETS	33	Down	0.0228661531648235	0.271903146663372
C2_REACTOME_SULFUR_AMINO_ACID_METABOLISM	23	Down	0.0229010276428073	0.271969102468429
C5_GO_LIPID_TRANSPORTER_ACTIVITY	103	Down	0.0229038455775374	0.271969102468429
C5_GO_CYTOLYSIS	20	Down	0.0230288621164386	0.273261834412523
C5_GO_REGULATION_OF_ENDOCRINE_PROCESS	40	Up	0.0230454241144432	0.273266728409596
C2_AMUNDSON_DNA_DAMAGE_RESPONSE_TP53	16	Up	0.0232672778454614	0.275367601028678
C5_GO_SNORNA_BINDING	24	Up	0.0232912219000758	0.275367601028678
C2_RODWELL_AGING_KIDNEY_NO_BLOOD_DN	144	Down	0.0232956705686064	0.275367601028678
C7_GSE18791_CTRL_VS_NEWCASTLE_VIRUS_DC_4H_UP	193	Up	0.0232981606089707	0.275367601028678
C2_REACTOME_FORMATION_OF_INCISION_COMPLEX_IN_GG_NER	20	Up	0.023303965762843	0.275367601028678
C2_CREIGHTON_ENDOCRINE_THERAPY_RESISTANCE_1	507	Up	0.023324051688937	0.275412615930567
C5_GO_CELLULAR_RESPONSE_TO_HEAT	36	Up	0.0233480728333682	0.275504003077701
C7_GSE41176_WT_VS_TAK1_KO_ANTI_IGM_STIM_BCELL_3H_DN	193	Up	0.0234337651953724	0.276147495918358
C7_GSE411_UNSTIM_VS_400MIN_IL6_STIM_SOCS3_KO_MACROPHAGE_DN	195	Up	0.0234352463884382	0.276147495918358
C5_GO_REGULATION_OF_PROTON_TRANSPORT	13	Down	0.0234954109766068	0.276663778103802
C5_GO_RESPONSE_TO_TOXIC_SUBSTANCE	229	Down	0.0235650028331781	0.277176298030508
C5_GO_MYOBLAST_FUSION	17	Up	0.0235716974685835	0.277176298030508
C2_ZEMBUTSU_SENSITIVITY_TO_MITOMYCIN	18	Down	0.0236941592393547	0.278422825339668
C2_REACTOME_METABOLISM_OF_VITAMINS_AND_COFACTORS	48	Down	0.0237884059605208	0.279137851121805
C5_GO_BASAL_PLASMA_MEMBRANE	32	Down	0.0237980860458472	0.279137851121805
C5_GO_REGULATION_OF_ORGANIC_ACID_TRANSPORT	44	Down	0.0238044985029706	0.279137851121805
C5_GO_INNATE_IMMUNE_RESPONSE	511	Down	0.0238327666503123	0.279275792583057
C5_GO_FATTY_ACYL_COA_METABOLIC_PROCESS	51	Down	0.0240399870142828	0.281509079770712
C5_GO_CELLULAR_RESPONSE_TO_UV	63	Up	0.0240617500717865	0.281569068440318
C2_MYLLYKANGAS_AMPLIFICATION_HOT_SPOT_13	6	Up	0.0241944117568636	0.282748812695227
C2_PID_INTEGRIN1_PATHWAY	65	Up	0.0241959860990892	0.282748812695227
C7_GSE5589_LPS_VS_LPS_AND_IL6_STIM_IL6_KO_MACROPHAGE_45MIN_DN	197	Down	0.0242486173229361	0.283078016756753
C7_GSE16386_IL4_VS_IL4_AND_ROSIGLITAZONE_STIM_MACROPHAGE_6H_DN	180	Up	0.0242726615432838	0.283078016756753
C5_GO_TCTN_B9D_COMPLEX	12	Up	0.0242743456246114	0.283078016756753
C2_BIOCARTA_RHO_PATHWAY	30	Up	0.0243099520708451	0.283298002059759
C2_BRACHAT_RESPONSE_TO_CAMPTOTHECIN_UP	27	Up	0.0243590253531698	0.283674513421188
C5_GO_ORGAN_FORMATION	32	Down	0.0244414815054051	0.284439001755818
C1_chr7q32	41	Down	0.0245224370621293	0.285080818627265
C2_FUJIWARA_PARK2_IN_LIVER_CANCER_DN	5	Down	0.0245303275173629	0.285080818627265
C7_GSE12845_IGD_POS_BLOOD_VS_PRE_GC_TONSIL_BCELL_UP	193	Up	0.0245980197712902	0.285671305799589
C2_MIKKELSEN_PARTIALLY_REPROGRAMMED_TO_PLURIPOTENCY	8	Up	0.0246555840582611	0.286050361820337
C2_PID_HIF1A_PATHWAY	19	Up	0.0246644688786639	0.286050361820337
H_HALLMARK_ESTROGEN_RESPONSE_LATE	194	Down	0.024737255165001	0.286460058287287
C5_GO_FATTY_ACID_HOMEOSTASIS	11	Down	0.0247412629267114	0.286460058287287
C3_MYCMAX_B	247	Up	0.024750582425153	0.286460058287287
C2_AGUIRRE_PANCREATIC_CANCER_COPY_NUMBER_DN	227	Up	0.0247822009427001	0.286629953623669
C7_GSE13522_CTRL_VS_T_CRUZI_Y_STRAIN_INF_SKIN_BALBC_MOUSE_UP	131	Up	0.0248369031351665	0.287066419364859
C5_GO_NEGATIVE_REGULATION_OF_LIPID_TRANSPORT	24	Down	0.0248892753128519	0.287475377180045
C1_chr14q21	39	Up	0.0249099439780046	0.287517845874363
C7_GSE26890_CXCR1_NEG_VS_POS_EFFECTOR_CD8_TCELL_UP	198	Down	0.025015367644528	0.288537856791451
C5_GO_CXCR_CHEMOKINE_RECEPTOR_BINDING	14	Down	0.0250413992778293	0.288641360476941
C5_GO_REGULATION_OF_TRANSLATIONAL_FIDELITY	16	Up	0.0251202517609884	0.289353151836408
C2_WANG_BARRETTS_ESOPHAGUS_AND_ESOPHAGUS_CANCER_DN	32	Up	0.0251833897113282	0.289727969178276
C7_GSE27786_LSK_VS_MONO_MAC_UP	196	Up	0.025187036384448	0.289727969178276
C5_GO_TRANSCRIPTION_INITIATION_FROM_RNA_POLYMERASE_II_PROMOTER	148	Up	0.0252374319380967	0.29011045232645
C2_ZHAN_MULTIPLE_MYELOMA_LB_DN	38	Down	0.0252727236047285	0.290318911144339
C5_GO_ALDITOL_PHOSPHATE_METABOLIC_PROCESS	31	Down	0.02529456733069	0.290372709499732
C2_REACTOME_ACYL_CHAIN_REMODELLING_OF_PE	17	Down	0.0253143091284709	0.290402321873123
C7_GSE1740_MCSF_VS_MCSF_AND_IFNG_DAY2_DERIVED_MACROPHAGE_UP	169	Down	0.0253942292868584	0.290703243820402
C5_GO_POSITIVE_REGULATION_OF_LIPID_BIOSYNTHETIC_PROCESS	64	Down	0.0254076507674082	0.290703243820402
C3_GCGSCMNTTT_UNKNOWN	148	Up	0.0254156821890321	0.290703243820402
C5_GO_NEURON_APOPTOTIC_PROCESS	33	Up	0.0254178989971979	0.290703243820402
C5_GO_FOLIC_ACID_CONTAINING_COMPOUND_METABOLIC_PROCESS	26	Down	0.0254264405681812	0.290703243820402
C7_GSE17974_0.5H_VS_72H_IL4_AND_ANTI_IL12_ACT_CD4_TCELL_DN	187	Up	0.0255034789042664	0.291034422535095
C5_GO_MAINTENANCE_OF_GASTROINTESTINAL_EPITHELIUM	14	Down	0.0255127059732401	0.291034422535095
C5_GO_COVALENT_CHROMATIN_MODIFICATION	327	Up	0.0255249002792332	0.291034422535095
C5_GO_NEGATIVE_REGULATION_OF_LYMPHOCYTE_MEDIATED_IMMUNITY	31	Down	0.0255300153362121	0.291034422535095
C2_GNATENKO_PLATELET_SIGNATURE	42	Up	0.025541405204457	0.291034422535095
C7_GSE2770_TGFB_AND_IL4_VS_IL12_TREATED_ACT_CD4_TCELL_2H_UP	182	Up	0.0256577238063241	0.29198541055972
C7_GSE43955_TH0_VS_TGFB_IL6_TH17_ACT_CD4_TCELL_20H_UP	189	Up	0.0256664837542817	0.29198541055972
C7_GSE1432_1H_VS_24H_IFNG_MICROGLIA_DN	197	Down	0.0256766320496935	0.29198541055972
C7_GSE12003_4D_VS_8D_CULTURE_BM_PROGENITOR_UP	152	Up	0.0257165723092995	0.292243196807023
C5_GO_PEPTIDYL_LYSINE_MODIFICATION	305	Up	0.0257676680166627	0.292627322489899
C7_GSE360_CTRL_VS_M_TUBERCULOSIS_DC_DN	192	Down	0.0258357839655768	0.293043377190941
C7_GSE9006_HEALTHY_VS_TYPE_1_DIABETES_PBMC_4MONTH_POST_DX_UP	198	Up	0.0258389408881794	0.293043377190941
C5_GO_NEGATIVE_REGULATION_OF_CELL_CYCLE_G1_S_PHASE_TRANSITION	95	Up	0.0258636291867917	0.293126905204087
C5_GO_REGULATION_OF_MONOCYTE_DIFFERENTIATION	13	Down	0.0259094057251929	0.293449166182055
C2_GRANDVAUX_IRF3_TARGETS_UP	15	Down	0.0259478010462319	0.293515328112804
C5_GO_NEGATIVE_REGULATION_OF_MRNA_METABOLIC_PROCESS	35	Up	0.0259499397705074	0.293515328112804
C5_GO_NUCLEASE_ACTIVITY	193	Up	0.0259710868908433	0.293558290768176
C5_GO_TRANSLATION_PREINITIATION_COMPLEX	16	Up	0.0260000892636905	0.293689926856414
C5_GO_HETEROCHROMATIN	66	Up	0.0260493371829004	0.294049922929858
C5_GO_RESPONSE_TO_HISTAMINE	9	Up	0.0260964675559834	0.29438555167653
C6_NFE2L2.V2	407	Down	0.0261478592313291	0.294655069911012
C2_UROSEVIC_RESPONSE_TO_IMIQUIMOD	23	Down	0.0261893927287642	0.294655069911012
C7_GSE25085_FETAL_LIVER_VS_ADULT_BM_SP4_THYMIC_IMPLANT_UP	196	Up	0.026201812415376	0.294655069911012
C2_LABBE_TARGETS_OF_TGFB1_AND_WNT3A_DN	102	Down	0.0262036224797621	0.294655069911012
C5_GO_P53_BINDING	67	Up	0.0262074274697756	0.294655069911012
C5_GO_DIGESTION	110	Down	0.0262453604681602	0.294765178266552
C2_WU_HBX_TARGETS_1_DN	21	Up	0.0262520609684826	0.294765178266552
C5_GO_ANKYRIN_BINDING	20	Down	0.026294600971633	0.295047044456898
C2_LIANG_HEMATOPOIESIS_STEM_CELL_NUMBER_SMALL_VS_HUGE_DN	33	Up	0.026319096705857	0.295126199708287
C5_GO_NUCLEAR_CHROMATIN	263	Up	0.0264857531870438	0.296587382144345
C2_REACTOME_FORMATION_OF_TRANSCRIPTION_COUPLED_NER_TC_NER_REPAIR_COMPLEX	26	Up	0.0265006108487122	0.296587382144345
C2_WILLIAMS_ESR2_TARGETS_DN	11	Up	0.0265019869867176	0.296587382144345
C5_GO_CELLULAR_RESPONSE_TO_OXYGEN_LEVELS	137	Up	0.0265647009962446	0.296700335948195
C5_GO_REGULATION_OF_STEROID_BIOSYNTHETIC_PROCESS	45	Down	0.0265660710568841	0.296700335948195
C2_KOHOUTEK_CCNT2_TARGETS	51	Down	0.0265907788594836	0.296700335948195
C7_GSE43863_NAIVE_VS_MEMORY_LY6C_INT_CXCR5POS_CD4_TCELL_D150_LCMV_DN	196	Up	0.0265948201126712	0.296700335948195
C5_GO_APICAL_JUNCTION_COMPLEX	120	Down	0.0265997523570363	0.296700335948195
C2_KANG_CISPLATIN_RESISTANCE_UP	18	Up	0.026644434071801	0.29686313055123
C2_PETROVA_PROX1_TARGETS_UP	28	Down	0.0266494353352236	0.29686313055123
C2_DAZARD_RESPONSE_TO_UV_SCC_DN	121	Up	0.0266802810692136	0.297011207876423
C2_BIOCARTA_ECM_PATHWAY	24	Up	0.0267046213817857	0.297086718212489
C5_GO_PHOSPHOLIPID_CATABOLIC_PROCESS	30	Down	0.0267281364166327	0.297152954208832
C5_GO_GUANOSINE_CONTAINING_COMPOUND_METABOLIC_PROCESS	45	Up	0.0267866990952545	0.297608493362312
C5_GO_L_ASCORBIC_ACID_METABOLIC_PROCESS	11	Down	0.0268259158718057	0.297848636789255
C5_GO_DNA_REPAIR	457	Up	0.0269466928038372	0.29899343536638
C2_BURTON_ADIPOGENESIS_10	30	Down	0.0269646277414101	0.298996373533683
C7_GSE9006_HEALTHY_VS_TYPE_2_DIABETES_PBMC_AT_DX_UP	195	Up	0.0270198522056786	0.299248913606587
C5_GO_RNA_DEPENDENT_DNA_BIOSYNTHETIC_PROCESS	21	Up	0.0270227728852234	0.299248913606587
C2_REACTOME_ENDOSOMAL_VACUOLAR_PATHWAY	8	Down	0.0270588058823786	0.299451964902373
C7_GSE1112_HY_CD8AB_VS_HY_CD8AA_THYMOCYTE_RTOC_CULTURE_UP	181	Down	0.0273172719126049	0.302029753325165
C7_GSE13485_DAY7_VS_DAY21_YF17D_VACCINE_PBMC_UP	191	Down	0.0273532555557258	0.302029753325165
C5_GO_TELOMERASE_RNA_BINDING	14	Up	0.0273547818792103	0.302029753325165
C5_GO_PROTEIN_HOMOTETRAMERIZATION	58	Down	0.0273638920016967	0.302029753325165
C5_GO_ACTIVE_TRANSMEMBRANE_TRANSPORTER_ACTIVITY	339	Down	0.0273809846699842	0.302029753325165
C2_VECCHI_GASTRIC_CANCER_ADVANCED_VS_EARLY_UP	172	Up	0.0274073797410182	0.302123956089752
C2_KEGG_OTHER_GLYCAN_DEGRADATION	15	Up	0.0274555246647192	0.30215282166268
C2_IGARASHI_ATF4_TARGETS_DN	88	Down	0.0274657591316238	0.30215282166268
C5_GO_L_ASCORBIC_ACID_BINDING	20	Up	0.0274668518302635	0.30215282166268
C5_GO_MRNA_SPLICE_SITE_SELECTION	26	Up	0.0274940336870374	0.30215282166268
C5_GO_PROTEIN_BINDING_INVOLVED_IN_CELL_ADHESION	17	Up	0.0274992816831468	0.30215282166268
C2_REACTOME_EXTRACELLULAR_MATRIX_ORGANIZATION	77	Up	0.0275577259532225	0.302598495038597
C5_GO_90S_PRERIBOSOME	22	Up	0.0276485704321243	0.303309547275508
C2_TONKS_TARGETS_OF_RUNX1_RUNX1T1_FUSION_SUSTAINED_IN_GRANULOCYTE_DN	7	Up	0.0276583317443478	0.303309547275508
C2_ZHU_SKIL_TARGETS_DN	9	Down	0.0277035303601707	0.303608443798217
C5_GO_SAGA_TYPE_COMPLEX	32	Up	0.0277676968007822	0.304114690981253
C7_GSE14000_4H_VS_16H_LPS_DC_DN	193	Up	0.0278027877687654	0.304261409093997
C5_GO_POSITIVE_REGULATION_OF_CALCIUM_ION_TRANSPORT_INTO_CYTOSOL	50	Down	0.0278259974498685	0.304261409093997
C5_GO_SYNAPSE_ORGANIZATION	137	Up	0.0278350370118497	0.304261409093997
C2_YAMASHITA_SILENCED_BY_METHYLATION	6	Down	0.0278856516301857	0.304509825212883
C7_GSE43863_NAIVE_VS_MEMORY_TH1_CD4_TCELL_D150_LCMV_UP	167	Down	0.0278937550428444	0.304509825212883
C5_GO_PROTEIN_PHOSPHATASE_TYPE_1_COMPLEX	11	Up	0.0279455218881946	0.30483987881642
C7_GSE14000_TRANSLATED_RNA_VS_MRNA_4H_LPS_DC_DN	176	Up	0.0279600196160442	0.30483987881642
C7_GSE22886_NAIVE_BCELL_VS_NEUTROPHIL_DN	191	Down	0.0279860388240689	0.304927084959478
C7_GSE4748_CTRL_VS_LPS_STIM_DC_3H_UP	194	Up	0.0281057598243395	0.305942071601666
C5_GO_MODULATION_OF_TRANSCRIPTION_IN_OTHER_ORGANISM_INVOLVED_IN_SYMBIOTIC_INTERACTION	22	Up	0.0281153549636895	0.305942071601666
C5_GO_PRESPLICEOSOME	21	Up	0.0281496069052804	0.305957798608551
C7_GSE6259_FLT3L_INDUCED_DEC205_POS_DC_VS_CD8_TCELL_DN	160	Down	0.0281529633256612	0.305957798608551
C2_MUELLER_PLURINET	293	Up	0.028192715883168	0.306193161398643
C5_GO_HISTONE_METHYLTRANSFERASE_COMPLEX	70	Up	0.0282291724488113	0.3063924483684
C5_GO_POSITIVE_REGULATION_OF_CELL_FATE_COMMITMENT	7	Up	0.0283590649212527	0.30745058260417
C5_GO_REGULATION_OF_EXOSOMAL_SECRETION	16	Up	0.028363002153839	0.30745058260417
C2_BIOCARTA_FREE_PATHWAY	10	Down	0.0284444199217851	0.308094754372907
C7_GSE37532_TREG_VS_TCONV_PPARG_KO_CD4_TCELL_FROM_LN_DN	195	Up	0.0284588441040632	0.308094754372907
C5_GO_STEROL_BINDING	41	Down	0.0285548352454376	0.308762650772554
C2_LABBE_TGFB1_TARGETS_DN	95	Down	0.0285570325902161	0.308762650772554
C5_GO_EPITHELIAL_TO_MESENCHYMAL_TRANSITION_INVOLVED_IN_ENDOCARDIAL_CUSHION_FORMATION	10	Up	0.0286664637121551	0.309747913456817
C7_GSE9006_TYPE_1_DIABETES_AT_DX_VS_4MONTH_POST_DX_PBMC_DN	183	Up	0.0287141195951	0.309904055354282
C5_GO_REGULATION_OF_CHOLESTEROL_BIOSYNTHETIC_PROCESS	13	Down	0.0287175438092024	0.309904055354282
C5_GO_REGULATION_OF_MACROPHAGE_DIFFERENTIATION	17	Down	0.0287376444698171	0.309923315534592
C2_WAMUNYOKOLI_OVARIAN_CANCER_GRADES_1_2_UP	135	Down	0.0287877186160007	0.310163908578874
C2_YANG_BREAST_CANCER_ESR1_LASER_DN	50	Down	0.028796613697619	0.310163908578874
C2_REACTOME_SIGNALING_BY_ERBB4	84	Up	0.0288407637951813	0.310441834718996
C2_OKAMOTO_LIVER_CANCER_MULTICENTRIC_OCCURRENCE_DN	6	Down	0.0288677254578823	0.310534508882916
C5_GO_DNA_INTEGRITY_CHECKPOINT	144	Up	0.0289406918669403	0.311121630927889
C2_WANG_METHYLATED_IN_BREAST_CANCER	35	Up	0.0290213720321343	0.311790880098885
C5_GO_MITOCHONDRIAL_ATP_SYNTHESIS_COUPLED_PROTON_TRANSPORT	17	Down	0.02905423836865	0.311945918423812
C7_GSE34217_MIR17_92_OVEREXPRESS_VS_WT_ACT_CD8_TCELL_DN	123	Up	0.0290870920983968	0.312100624855404
C5_GO_PHAGOSOME_MATURATION	37	Down	0.0291100908812403	0.312149459950233
C7_GSE4748_CTRL_VS_CYANOBACTERIUM_LPSLIKE_STIM_DC_1H_UP	192	Up	0.0291532511189011	0.312414288906222
C7_GSE14415_INDUCED_TREG_VS_FOXP3_KO_INDUCED_TREG_IL2_CULTURE_DN	113	Up	0.0291756535270633	0.31245647679205
C5_GO_SYNAPSE_ASSEMBLY	66	Up	0.0293472719583521	0.314030024504648
C2_NUTT_GBM_VS_AO_GLIOMA_UP	46	Up	0.0293597008903938	0.314030024504648
C3_E2F_Q2	171	Up	0.0293963647721599	0.314223555470447
C5_GO_MLL1_2_COMPLEX	28	Up	0.02944473917632	0.314541939142999
C7_GSE40666_STAT1_KO_VS_STAT4_KO_CD8_TCELL_UP	199	Up	0.0295234110344909	0.31518336789566
C2_MIDORIKAWA_AMPLIFIED_IN_LIVER_CANCER	51	Up	0.0295585404086785	0.315359433956652
C5_GO_RNA_POLYMERASE_ACTIVITY	42	Up	0.0295924609700254	0.315490584350283
C5_GO_TRANSCRIPTION_FACTOR_ACTIVITY_PROTEIN_BINDING	551	Up	0.0296081229211187	0.315490584350283
C2_CHIN_BREAST_CANCER_COPY_NUMBER_UP	22	Up	0.0296318446245319	0.315544646250286
C3_GCCNNNWTAAR_UNKNOWN	104	Up	0.0296635613241337	0.315651185869935
C2_MOREIRA_RESPONSE_TO_TSA_UP	28	Up	0.0296965310749522	0.315651185869935
C7_GSE557_WT_VS_I_AB_KO_DC_DN	194	Up	0.0296978126532082	0.315651185869935
C5_GO_RESPONSE_TO_INTERFERON_BETA	20	Down	0.0297351788190273	0.315674690855548
C5_GO_MUSCLE_HYPERTROPHY	26	Down	0.0297373356907833	0.315674690855548
C7_GSE10325_BCELL_VS_LUPUS_BCELL_DN	196	Down	0.0297702654853392	0.315826120550109
C5_GO_RESPONSE_TO_UV	118	Up	0.029813006550227	0.316081380849869
C2_TCGA_GLIOBLASTOMA_MUTATED	8	Up	0.0298472823877185	0.316095086309918
C5_GO_LIPID_BIOSYNTHETIC_PROCESS	505	Down	0.0298516605356213	0.316095086309918
C6_BCAT.100_UP.V1_DN	35	Up	0.0298762677008922	0.316157802230642
C5_GO_RESPONSE_TO_OXYGEN_LEVELS	297	Up	0.0299419668259543	0.31662467263413
C2_MIKKELSEN_MEF_LCP_WITH_H3K27ME3	60	Down	0.0299578098745489	0.31662467263413
C5_GO_RENAL_FILTRATION	9	Up	0.0302101012667423	0.319091837412326
C5_GO_REGULATION_OF_FEVER_GENERATION	11	Up	0.0302913005750155	0.31955157375277
C2_CAIRO_HEPATOBLASTOMA_UP	206	Up	0.0303101340401514	0.31955157375277
C5_GO_CENTRIOLE_ASSEMBLY	20	Up	0.0303102816543464	0.31955157375277
C5_GO_URETER_DEVELOPMENT	10	Down	0.0303759840903156	0.319774095868052
C5_GO_SKIN_DEVELOPMENT	178	Up	0.0303839591023318	0.319774095868052
C2_KEGG_AMYOTROPHIC_LATERAL_SCLEROSIS_ALS	52	Down	0.0303880826284397	0.319774095868052
C1_chr2q13	30	Down	0.0305126801428135	0.32088568097983
C5_GO_RNA_POLYMERASE_II_TRANSCRIPTION_FACTOR_COMPLEX	91	Up	0.0306502064522782	0.322131766073913
C5_GO_REGULATION_OF_DNA_TEMPLATED_TRANSCRIPTION_IN_RESPONSE_TO_STRESS	66	Up	0.0307120633336236	0.322581516864211
C2_GRASEMANN_RETINOBLASTOMA_WITH_6P_AMPLIFICATION	14	Up	0.0307741764591591	0.322705704420655
C5_GO_CENTRIOLE	98	Up	0.0307800195264012	0.322705704420655
C5_GO_OLFACTORY_RECEPTOR_ACTIVITY	164	Up	0.0307811008176194	0.322705704420655
C5_GO_PEPTIDASE_REGULATOR_ACTIVITY	184	Down	0.0308030735170776	0.322736103394718
C5_GO_HYDROGEN_ION_TRANSMEMBRANE_TRANSPORT	100	Down	0.0308995906292667	0.323493657537913
C2_TERAMOTO_OPN_TARGETS_CLUSTER_1	12	Down	0.0309136129211515	0.323493657537913
C5_GO_PHOSPHATASE_COMPLEX	46	Up	0.0309459292107655	0.32355915999812
C2_BOYLAN_MULTIPLE_MYELOMA_C_D_DN	234	Down	0.0309812620758936	0.32355915999812
C2_PUJANA_BRCA1_PCC_NETWORK	1584	Up	0.0309926572900871	0.32355915999812
C2_ZHANG_RESPONSE_TO_IKK_INHIBITOR_AND_TNF_UP	221	Down	0.0309963594561168	0.32355915999812
C2_REACTOME_SIGNALING_BY_SCF_KIT	74	Up	0.0311012996365139	0.324319621572536
C5_GO_POSITIVE_REGULATION_OF_CHROMOSOME_ORGANIZATION	148	Up	0.0311075436328956	0.324319621572536
C2_WATANABE_RECTAL_CANCER_RADIOTHERAPY_RESPONSIVE_DN	90	Up	0.0311729738906659	0.324801657145294
C5_GO_PLATELET_DENSE_GRANULE_LUMEN	14	Down	0.0311961813555074	0.324843436748641
C7_GSE17721_POLYIC_VS_PAM3CSK4_2H_BMDC_UP	199	Up	0.0312383073768938	0.325082041281931
C5_GO_NEGATIVE_REGULATION_OF_KIDNEY_DEVELOPMENT	15	Down	0.03129628509683	0.325485212122594
C5_GO_EMBRYONIC_DIGESTIVE_TRACT_MORPHOGENESIS	17	Down	0.0313199378075203	0.325531122629639
C5_GO_IRON_COORDINATION_ENTITY_TRANSPORT	11	Down	0.0313971190910337	0.326012621281637
C5_GO_NEGATIVE_REGULATION_OF_CELL_CYCLE_PHASE_TRANSITION	142	Up	0.0314047971567324	0.326012621281637
C5_GO_RESPONSE_TO_NUTRIENT	181	Down	0.0314257134128863	0.326029734309901
C7_GSE17974_2.5H_VS_72H_IL4_AND_ANTI_IL12_ACT_CD4_TCELL_UP	198	Up	0.0314612453073928	0.326198365101957
C2_KEGG_HISTIDINE_METABOLISM	29	Down	0.0315163787181864	0.326569898524453
C1_chr7q34	44	Down	0.0318203548930823	0.329517885646173
C7_GSE369_PRE_VS_POST_IL6_INJECTION_SOCS3_KO_LIVER_UP	192	Up	0.0318526246983499	0.329650313468366
C5_GO_BONE_DEVELOPMENT	143	Up	0.031946349491708	0.330418202780679
C5_GO_PROTEIN_HORMONE_RECEPTOR_ACTIVITY	11	Up	0.0319871180270381	0.330637766729085
C5_GO_RHO_GUANYL_NUCLEOTIDE_EXCHANGE_FACTOR_ACTIVITY	76	Down	0.0320247738275875	0.330800988940351
C5_GO_PROTEIN_TRANSPORT_ALONG_MICROTUBULE	27	Up	0.032042008207153	0.330800988940351
C2_YAMANAKA_GLIOBLASTOMA_SURVIVAL_UP	10	Up	0.0321199322739075	0.331403276833408
C2_REACTOME_IL_6_SIGNALING	10	Down	0.0321921860174195	0.331766295579937
C7_GSE2770_IL12_AND_TGFB_ACT_VS_ACT_CD4_TCELL_48H_DN	194	Up	0.0322087679946406	0.331766295579937
C5_GO_OXIDOREDUCTION_COENZYME_METABOLIC_PROCESS	104	Down	0.0322224780346482	0.331766295579937
C5_GO_REGULATION_OF_PHOSPHATIDYLINOSITOL_3_KINASE_ACTIVITY	40	Up	0.0322335435218614	0.331766295579937
C2_SMID_BREAST_CANCER_RELAPSE_IN_PLEURA_DN	23	Down	0.0322786098852381	0.332028181074842
C5_GO_MUSCLE_CELL_PROLIFERATION	17	Up	0.0323503622744373	0.332564082652341
C5_GO_COLLAGEN_BINDING	62	Up	0.0323866736472916	0.332570139426432
C5_GO_GAMMA_TUBULIN_BINDING	24	Up	0.032403749212855	0.332570139426432
C1_chr1q43	18	Up	0.0324099143025936	0.332570139426432
C5_GO_CYSTEINE_TYPE_ENDOPEPTIDASE_INHIBITOR_ACTIVITY	44	Down	0.0325737831082383	0.333902973186447
C7_GSE13485_CTRL_VS_DAY1_YF17D_VACCINE_PBMC_DN	136	Down	0.0325792688807295	0.333902973186447
C2_KEGG_RENAL_CELL_CARCINOMA	69	Up	0.0326318506491597	0.333918780277398
C2_BIOCARTA_AMI_PATHWAY	19	Down	0.0326376690160396	0.333918780277398
C5_GO_NEGATIVE_REGULATION_OF_ERBB_SIGNALING_PATHWAY	44	Up	0.0326596962106439	0.333918780277398
C2_CUI_TCF21_TARGETS_UP	36	Down	0.0326597471401864	0.333918780277398
C5_GO_PHOSPHATIDYLSERINE_ACYL_CHAIN_REMODELING	14	Down	0.0327203886106913	0.334336772754534
C2_HE_PTEN_TARGETS_DN	7	Up	0.0327878553444416	0.334823959132949
C2_SMID_BREAST_CANCER_RELAPSE_IN_LIVER_DN	10	Down	0.032851134463247	0.335267820417734
C7_GSE6674_ANTI_IGM_VS_CPG_STIM_BCELL_DN	193	Up	0.0329052812067414	0.335618000783165
C7_GSE7852_LN_VS_THYMUS_TCONV_DN	199	Up	0.032932784526899	0.335696172879312
C2_MATTIOLI_MGUS_VS_PCL	102	Up	0.0330568344245382	0.336757793677069
C5_GO_REGULATION_OF_MHC_CLASS_II_BIOSYNTHETIC_PROCESS	10	Down	0.0331095638685782	0.336914807015097
C5_GO_POSITIVE_REGULATION_OF_NUCLEOTIDE_CATABOLIC_PROCESS	16	Down	0.0331120692669526	0.336914807015097
C7_GSE34156_NOD2_LIGAND_VS_TLR1_TLR2_LIGAND_6H_TREATED_MONOCYTE_UP	194	Down	0.033276466462329	0.338347078005736
C5_GO_HYDRO_LYASE_ACTIVITY	49	Down	0.0332928245895367	0.338347078005736
C5_GO_OXALATE_TRANSPORT	12	Down	0.0334060280681119	0.33929375806754
C7_GSE3982_MAST_CELL_VS_MAC_UP	191	Up	0.0334691896625615	0.339731348698382
C5_GO_BLASTODERM_SEGMENTATION	14	Down	0.033493581649845	0.339775116964644
C5_GO_PROTEIN_DEMANNOSYLATION	12	Up	0.0335665359319835	0.340311177055178
C5_GO_GTP_METABOLIC_PROCESS	22	Up	0.0336818822570639	0.341276125551963
C5_GO_NEGATIVE_REGULATION_OF_INTRINSIC_APOPTOTIC_SIGNALING_PATHWAY	88	Up	0.0337030702326938	0.341286446084627
C7_GSE34006_UNTREATED_VS_A2AR_AGONIST_TREATED_TREG_DN	192	Up	0.0337349885707651	0.341405347850428
C5_GO_PROTEIN_LOCALIZATION_TO_CHROMOSOME	45	Up	0.0337626534787851	0.341481087575925
C5_GO_RETINAL_BINDING	10	Down	0.0338003382762718	0.341658019099638
C6_CRX_DN.V1_DN	126	Down	0.0338385466404609	0.341682860148152
C7_GSE2706_LPS_VS_R848_AND_LPS_8H_STIM_DC_UP	191	Down	0.0338592871976769	0.341682860148152
C2_CHUANG_OXIDATIVE_STRESS_RESPONSE_UP	27	Up	0.0338633742963448	0.341682860148152
C5_GO_NUCLEAR_BODY	344	Up	0.0339411813243263	0.342153634124931
C2_BROWNE_HCMV_INFECTION_4HR_DN	238	Up	0.0339535322558856	0.342153634124931
C5_GO_REGULATION_OF_REACTIVE_OXYGEN_SPECIES_BIOSYNTHETIC_PROCESS	60	Down	0.033972639443975	0.342153634124931
C7_GSE9006_TYPE_1_VS_TYPE_2_DIABETES_PBMC_AT_DX_UP	194	Up	0.0339918800533579	0.342153634124931
C2_ST_PAC1_RECEPTOR_PATHWAY	6	Up	0.0340111348382563	0.342153634124931
C5_GO_THIOLESTER_HYDROLASE_ACTIVITY	33	Down	0.0341492044460293	0.343295199670659
C2_DELASERNA_TARGETS_OF_MYOD_AND_SMARCA4	9	Up	0.034175448535311	0.343295199670659
C7_GSE13887_RESTING_VS_NO_TREATED_CD4_TCELL_UP	109	Down	0.0341854743481508	0.343295199670659
C5_GO_ODORANT_BINDING	27	Up	0.0342253756091595	0.343303966007027
C2_PURBEY_TARGETS_OF_CTBP1_AND_SATB1_UP	81	Up	0.0342269245702887	0.343303966007027
C2_RODWELL_AGING_KIDNEY_DN	138	Down	0.0342818000407372	0.343650674460494
C2_SMID_BREAST_CANCER_LUMINAL_B_UP	161	Down	0.0343218360434176	0.343848305323072
C2_BHAT_ESR1_TARGETS_NOT_VIA_AKT1_DN	88	Down	0.0344588750260286	0.345016937464752
C5_GO_TRICARBOXYLIC_ACID_CYCLE_ENZYME_COMPLEX	11	Down	0.0345511753025251	0.345372641843293
C5_GO_REGULATION_OF_RESPONSE_TO_DNA_DAMAGE_STIMULUS	144	Up	0.0345553472808593	0.345372641843293
C5_GO_RNA_METHYLTRANSFERASE_ACTIVITY	47	Up	0.0345556339838481	0.345372641843293
C7_GSE27786_NKTCELL_VS_ERYTHROBLAST_UP	196	Up	0.0346082317811635	0.345550929319605
C7_GSE28726_NAIVE_VS_ACTIVATED_NKTCELL_DN	198	Up	0.034638040850758	0.345550929319605
C2_ST_TUMOR_NECROSIS_FACTOR_PATHWAY	29	Down	0.0346471871449682	0.345550929319605
C2_MARIADASON_RESPONSE_TO_BUTYRATE_CURCUMIN_SULINDAC_TSA_8	15	Down	0.0346551579135612	0.345550929319605
C5_GO_REGULATION_OF_RESPIRATORY_GASEOUS_EXCHANGE_BY_NEUROLOGICAL_SYSTEM_PROCESS	11	Down	0.0346831526694212	0.345602110640713
C5_GO_ESTROGEN_METABOLIC_PROCESS	22	Down	0.0347011397658869	0.345602110640713
C5_GO_COBALAMIN_METABOLIC_PROCESS	18	Down	0.0347686857840747	0.345702466859743
C5_GO_NEGATIVE_REGULATION_OF_CELL_MATRIX_ADHESION	30	Up	0.034789741683843	0.345702466859743
C2_REACTOME_MICRORNA_MIRNA_BIOGENESIS	21	Up	0.0348064653647101	0.345702466859743
C7_GSE46606_IRF4HIGH_VS_IRF4MID_CD40L_IL2_IL5_DAY3_STIMULATED_BCELL_UP	196	Up	0.0348079770063004	0.345702466859743
C5_GO_MYOSIN_II_COMPLEX	24	Up	0.0348133682128126	0.345702466859743
C5_GO_POSITIVE_REGULATION_OF_CHROMATIN_MODIFICATION	85	Up	0.0348620177885683	0.345804918220356
C2_BIOCARTA_INSULIN_PATHWAY	21	Up	0.0348772098386928	0.345804918220356
C7_GSE44955_MCSF_VS_MCSF_AND_IL27_STIM_MACROPHAGE_DN	189	Up	0.0348849947049316	0.345804918220356
C3_HAND1E47_01	250	Up	0.034929944979937	0.346047774593392
C3_P300_01	237	Up	0.0349726842042015	0.346268454897187
C2_MAINA_HYPOXIA_VHL_TARGETS_UP	6	Up	0.035122246694821	0.347366229498482
C2_KOINUMA_COLON_CANCER_MSI_DN	7	Up	0.0351451441936884	0.347366229498482
C2_CHAN_INTERFERON_PRODUCING_DENDRITIC_CELL	7	Up	0.0351451441936884	0.347366229498482
C2_JI_RESPONSE_TO_FSH_UP	73	Down	0.0352067345585823	0.347771836232208
C5_GO_HYDROLASE_ACTIVITY_HYDROLYZING_N_GLYCOSYL_COMPOUNDS	23	Up	0.0352554970793936	0.348050330268623
C3_KMCATNNWGGA_UNKNOWN	228	Up	0.0353145715890474	0.348088320069123
C2_RODRIGUES_THYROID_CARCINOMA_POORLY_DIFFERENTIATED_UP	622	Up	0.0353467482229182	0.348088320069123
C5_GO_BILE_ACID_TRANSMEMBRANE_TRANSPORTER_ACTIVITY	14	Down	0.0353527453396594	0.348088320069123
C2_SHIRAISHI_PLZF_TARGETS_DN	9	Up	0.035359889788687	0.348088320069123
C5_GO_PODOSOME	22	Up	0.0353622021274642	0.348088320069123
C6_BMI1_DN_MEL18_DN.V1_UP	139	Up	0.0354261727199573	0.348308923576414
C7_GSE36009_UNSTIM_VS_LPS_STIM_DC_DN	198	Up	0.0354464195238117	0.348308923576414
C5_GO_MONOCARBOXYLIC_ACID_TRANSMEMBRANE_TRANSPORTER_ACTIVITY	44	Down	0.0355110938649645	0.348308923576414
C2_PUIFFE_INVASION_INHIBITED_BY_ASCITES_UP	80	Up	0.0355234788808355	0.348308923576414
C2_BENPORATH_MYC_MAX_TARGETS	757	Up	0.035524934581047	0.348308923576414
C7_GSE39820_TGFBETA1_VS_TGFBETA3_IN_IL6_TREATED_CD4_TCELL_UP	198	Up	0.0355374401877616	0.348308923576414
C7_GSE31622_WT_VS_KLF3_KO_BCELL_DN	189	Up	0.0355492454876084	0.348308923576414
C5_GO_RNA_3_END_PROCESSING	96	Up	0.0355492885182002	0.348308923576414
C7_GSE42021_CD24HI_TREG_VS_CD24HI_TCONV_THYMUS_UP	197	Up	0.0356460562451448	0.349054929238481
C7_GSE5679_PPARG_LIGAND_ROSIGLITAZONE_VS_RARA_AGONIST_AM580_TREATED_DC_DN	193	Down	0.0356835630100252	0.34922010971234
C2_PID_PI3KCI_AKT_PATHWAY	35	Up	0.0357301775070423	0.349474181269748
C2_WELCSH_BRCA1_TARGETS_DN	137	Up	0.0357542282832682	0.349507392710099
C3_RACTNNRTTTNC_UNKNOWN	126	Up	0.0357872823490259	0.349553264660694
C7_GSE41867_DAY6_VS_DAY8_LCMV_ARMSTRONG_EFFECTOR_CD8_TCELL_DN	196	Up	0.0358013572355239	0.349553264660694
C5_GO_FATTY_ACID_ELONGATION	11	Down	0.0358370071264823	0.349553264660694
C5_GO_REGULATION_OF_PROTEIN_STABILITY	218	Up	0.0358415527561199	0.349553264660694
C5_GO_RNA_LOCALIZATION	178	Up	0.0359189658978818	0.35001636640611
C7_GSE40685_NAIVE_CD4_TCELL_VS_FOXP3_KO_TREG_PRECURSOR_DN	181	Up	0.0359304076855631	0.35001636640611
C2_BIOCARTA_RANMS_PATHWAY	10	Up	0.0359970809954957	0.350462038551852
C2_MILI_PSEUDOPODIA_CHEMOTAXIS_DN	455	Up	0.0360175808191993	0.350462038551852
C2_REACTOME_HS_GAG_DEGRADATION	20	Up	0.0361138432608093	0.351027758604578
C5_GO_RESPONSE_TO_PROSTAGLANDIN_E	24	Up	0.0361172110236139	0.351027758604578
C5_GO_SUMO_TRANSFERASE_ACTIVITY	15	Up	0.0361412903243292	0.35106014556715
C7_GSE21927_SPLENIC_C26GM_TUMOROUS_VS_BONE_MARROW_MONOCYTES_DN	180	Up	0.0361803502999549	0.351237927381261
C5_GO_NEGATIVE_REGULATION_OF_VIRAL_GENOME_REPLICATION	45	Down	0.0362710872703792	0.351897261568218
C5_GO_STRIATED_MUSCLE_CELL_PROLIFERATION	13	Up	0.0362898600222529	0.351897261568218
C3_STAT3_02	137	Up	0.0363235850031933	0.3520033967065
C2_KEGG_NICOTINATE_AND_NICOTINAMIDE_METABOLISM	23	Down	0.0363424108531562	0.3520033967065
C1_chr22q12	94	Up	0.0364228149305192	0.352580349793659
C7_GSE15271_CXCR4_POS_VS_NEG_GC_BCELL_UP	169	Up	0.03645786515359	0.352717859499083
C5_GO_REGULATION_OF_TRIGLYCERIDE_CATABOLIC_PROCESS	12	Down	0.036596361490443	0.353855447302735
C2_LANG_MYB_FAMILY_TARGETS	29	Up	0.0366354504618809	0.354031100665612
C5_GO_BLOC_COMPLEX	20	Up	0.0366715814881008	0.354177985365385
C2_LANDIS_ERBB2_BREAST_TUMORS_324_DN	144	Down	0.0367154162471611	0.354303542577069
C5_GO_REGULATION_OF_SYNAPSE_ORGANIZATION	103	Up	0.0367304337807936	0.354303542577069
C2_DISTECHE_ESCAPED_FROM_X_INACTIVATION	12	Up	0.0367473977437951	0.354303542577069
C3_TCCCCAC_MIR491	54	Up	0.0368526637184573	0.355077364857326
C5_GO_ION_ANTIPORTER_ACTIVITY	46	Down	0.0368800336571713	0.355077364857326
C2_YAO_TEMPORAL_RESPONSE_TO_PROGESTERONE_CLUSTER_14	140	Up	0.0369287918035072	0.355077364857326
C2_ST_IL_13_PATHWAY	7	Down	0.0369565986039294	0.355077364857326
C5_GO_INOSITOL_METABOLIC_PROCESS	10	Up	0.0369575358660432	0.355077364857326
C5_GO_DETOXIFICATION	71	Down	0.0369728772160889	0.355077364857326
C7_GSE16266_CTRL_VS_HEATSHOCK_AND_LPS_STIM_MEF_DN	192	Up	0.036974547419101	0.355077364857326
C5_GO_MICROVILLUS	72	Down	0.0370151799937608	0.355265944795477
C6_VEGF_A_UP.V1_UP	180	Down	0.0370533031975356	0.355268191591786
C2_CUI_GLUCOSE_DEPRIVATION	58	Down	0.0370652324244564	0.355268191591786
C2_BOYLAN_MULTIPLE_MYELOMA_C_UP	45	Up	0.037078401179073	0.355268191591786
C5_GO_CHROMATIN_MODIFICATION	517	Up	0.0371258980772397	0.355521970212209
C2_HU_GENOTOXIN_ACTION_DIRECT_VS_INDIRECT_4HR	36	Up	0.037188192778819	0.355656805314577
C2_ZHANG_BREAST_CANCER_PROGENITORS_UP	423	Up	0.0371907602947602	0.355656805314577
C7_GSE32986_UNSTIM_VS_CURDLAN_LOWDOSE_STIM_DC_UP	197	Up	0.0372030344191715	0.355656805314577
C5_GO_REGULATION_OF_NUCLEAR_TRANSCRIBED_MRNA_POLY_A_TAIL_SHORTENING	11	Up	0.0372536565920657	0.355758090495041
C5_GO_POSITIVE_REGULATION_OF_FATTY_ACID_BIOSYNTHETIC_PROCESS	17	Down	0.0372556785271091	0.355758090495041
C5_GO_VACUOLAR_LUMEN	107	Up	0.0373365335639072	0.355875202478974
C2_BANDRES_RESPONSE_TO_CARMUSTIN_WITHOUT_MGMT_24HR_UP	13	Up	0.0373431415962328	0.355875202478974
C5_GO_DNA_METABOLIC_PROCESS	717	Up	0.0373499301348331	0.355875202478974
C5_GO_PYRIMIDINE_NUCLEOTIDE_CATABOLIC_PROCESS	12	Up	0.0373520690031711	0.355875202478974
C3_TGGTGCT_MIR29A_MIR29B_MIR29C	511	Up	0.0373827504266454	0.355967090584844
C5_GO_NUCLEAR_ENVELOPE_REASSEMBLY	17	Up	0.0374163407730872	0.356086559179645
C7_GSE43863_TFH_VS_LY6C_INT_CXCR5POS_EFFECTOR_CD4_TCELL_UP	192	Up	0.0374875581829835	0.356563784156416
C3_GTCTTCC_MIR7	165	Up	0.0375107658014709	0.356584083217241
C2_LEIN_OLIGODENDROCYTE_MARKERS	62	Down	0.0375471055716016	0.356729125983757
C5_GO_UBIQUITIN_LIKE_PROTEIN_CONJUGATING_ENZYME_ACTIVITY	29	Up	0.0376082466984445	0.357004899410581
C7_GSE10239_NAIVE_VS_KLRG1INT_EFF_CD8_TCELL_UP	197	Up	0.0376186301864886	0.357004899410581
C2_COLIN_PILOCYTIC_ASTROCYTOMA_VS_GLIOBLASTOMA_UP	32	Up	0.0376531049535761	0.357004899410581
C5_GO_CHAPERONE_MEDIATED_PROTEIN_FOLDING	46	Up	0.037660525113639	0.357004899410581
C5_GO_REGULATION_OF_ERBB_SIGNALING_PATHWAY	82	Up	0.0376997873923216	0.357176989062416
C2_REACTOME_OLFACTORY_SIGNALING_PATHWAY	140	Up	0.0377552259066028	0.357483502233561
C3_SP1_Q6_01	234	Up	0.0378045884959225	0.357483502233561
C5_GO_DNA_TEMPLATED_TRANSCRIPTION_INITIATION	196	Up	0.037822997127712	0.357483502233561
C2_KRIEG_HYPOXIA_VIA_KDM3A	52	Up	0.0378275125093729	0.357483502233561
C5_GO_EXTRACELLULAR_MATRIX_BINDING	48	Up	0.0378377727380361	0.357483502233561
C2_REACTOME_IRON_UPTAKE_AND_TRANSPORT	35	Down	0.0379205212156734	0.358065368019201
C5_GO_PHOSPHATE_TRANSMEMBRANE_TRANSPORTER_ACTIVITY	29	Down	0.0379850610537456	0.358457734851857
C5_GO_PYRIMIDINE_NUCLEOSIDE_CATABOLIC_PROCESS	18	Down	0.0380044427825915	0.358457734851857
C5_GO_TRNA_BINDING	44	Up	0.0380308362934418	0.358506841738902
C2_NIELSEN_LEIOMYOSARCOMA_UP	17	Up	0.0381983647567283	0.359885595795434
C5_GO_ER_TO_GOLGI_VESICLE_MEDIATED_TRANSPORT	164	Down	0.0382511494766597	0.360182359651952
C2_KANG_IMMORTALIZED_BY_TERT_UP	85	Up	0.0382767129342687	0.36022261377128
C7_GSE19401_UNSTIM_VS_PAM2CSK4_STIM_FOLLICULAR_DC_UP	185	Up	0.0383716462835007	0.360710844856914
C3_CCAGGTT_MIR490	62	Up	0.0383739122852447	0.360710844856914
C5_GO_UBIQUITIN_LIKE_PROTEIN_LIGASE_BINDING	257	Up	0.0383936064585091	0.360710844856914
C1_chr3q29	47	Up	0.0384138610266626	0.360710844856914
C5_GO_PYRIMIDINE_CONTAINING_COMPOUND_TRANSMEMBRANE_TRANSPORT	13	Down	0.0384940350948639	0.361263210116579
C7_GSE7348_UNSTIM_VS_TOLERIZED_AND_LPS_STIM_MACROPHAGE_DN	153	Down	0.0385818107608066	0.361863511882488
C7_GSE1432_1H_VS_6H_IFNG_MICROGLIA_DN	197	Down	0.0386007705778554	0.361863511882488
C7_GSE17721_0.5H_VS_12H_GARDIQUIMOD_BMDC_DN	196	Up	0.0386887721204345	0.362230952204595
C6_MEL18_DN.V1_UP	136	Up	0.0387131753255518	0.362230952204595
C2_MORI_EMU_MYC_LYMPHOMA_BY_ONSET_TIME_UP	109	Up	0.0387457986418562	0.362230952204595
C5_GO_REGULATION_OF_COFACTOR_METABOLIC_PROCESS	47	Down	0.0387594267922017	0.362230952204595
C2_KEGG_DNA_REPLICATION	36	Up	0.0387598623671381	0.362230952204595
C5_GO_TRIVALENT_INORGANIC_CATION_TRANSPORT	38	Down	0.0387684093400225	0.362230952204595
C5_GO_INTRACELLULAR_PROTEIN_TRANSPORT	760	Up	0.0388452148831135	0.362748278718082
C5_GO_IMP_METABOLIC_PROCESS	14	Up	0.0388809398641459	0.362881623519698
C7_GSE1925_CTRL_VS_24H_IFNG_STIM_MACROPHAGE_DN	186	Up	0.0389175083620689	0.362922444795804
C5_GO_CULLIN_FAMILY_PROTEIN_BINDING	12	Up	0.0389282097573656	0.362922444795804
C5_GO_ENERGY_HOMEOSTASIS	13	Up	0.0389967667472851	0.363361393243839
C5_GO_NEGATIVE_REGULATION_OF_CELL_SUBSTRATE_ADHESION	52	Up	0.0390289045572995	0.363460701163492
C2_CHIANG_LIVER_CANCER_SUBCLASS_CTNNB1_DN	168	Down	0.0390614272064004	0.363532454028753
C5_GO_ORGANELLE_ASSEMBLY	471	Up	0.0390795776773419	0.363532454028753
C5_GO_REGULATION_OF_RESPONSE_TO_INTERFERON_GAMMA	21	Down	0.0391467412185732	0.363957147340372
C5_GO_NEGATIVE_REGULATION_OF_TYPE_I_INTERFERON_PRODUCTION	39	Down	0.0391884514995552	0.364121627109266
C5_GO_REGULATION_OF_CHROMATIN_BINDING	17	Up	0.0392074702791256	0.364121627109266
C7_GSE21360_NAIVE_VS_SECONDARY_MEMORY_CD8_TCELL_DN	162	Down	0.0392440718965357	0.36426162400509
C2_TURASHVILI_BREAST_LOBULAR_CARCINOMA_VS_DUCTAL_NORMAL_UP	66	Up	0.0392678613421946	0.364261717873275
C5_GO_REGULATION_OF_POSITIVE_CHEMOTAXIS	23	Up	0.0392871364055745	0.364261717873275
C5_GO_PROTEIN_ACETYLATION	123	Up	0.0393381447226757	0.364264955551096
C5_GO_PEPTIDYL_GLUTAMIC_ACID_MODIFICATION	28	Down	0.0393464820833145	0.364264955551096
C2_BIOCARTA_BLYMPHOCYTE_PATHWAY	11	Down	0.0393520677706639	0.364264955551096
C3_GGCAGAC_MIR346	39	Up	0.039407339743722	0.364472407045593
C5_GO_PTERIDINE_CONTAINING_COMPOUND_BIOSYNTHETIC_PROCESS	17	Down	0.0394175583531372	0.364472407045593
C7_GSE37416_0H_VS_3H_F_TULARENSIS_LVS_NEUTROPHIL_DN	190	Up	0.0394947504379781	0.364846950008794
C1_chr2p24	49	Down	0.0395011886068265	0.364846950008794
C7_GSE22196_HEALTHY_VS_OBESE_MOUSE_SKIN_GAMMADELTA_TCELL_UP	196	Down	0.0395264493523911	0.364863577143671
C5_GO_GLUTAMINE_FAMILY_AMINO_ACID_BIOSYNTHETIC_PROCESS	20	Down	0.0395461143243007	0.364863577143671
C2_DODD_NASOPHARYNGEAL_CARCINOMA_DN	1316	Up	0.0396630283807063	0.36554387610662
C2_KEGG_HYPERTROPHIC_CARDIOMYOPATHY_HCM	78	Up	0.0396630551700109	0.36554387610662
C5_GO_RESPONSE_TO_METAL_ION	319	Down	0.0396999118201183	0.365583195046542
C7_GSE42021_CD24LO_TREG_VS_CD24LO_TCONV_THYMUS_DN	199	Up	0.0397125760342647	0.365583195046542
C5_GO_DNA_TEMPLATED_TRANSCRIPTIONAL_PREINITIATION_COMPLEX_ASSEMBLY	11	Up	0.0397321373258431	0.365583195046542
C1_chr9q32	30	Down	0.0398241988861027	0.36612501544316
C3_TATA_C	251	Up	0.0398537342991954	0.36612501544316
C2_MEISSNER_NPC_ICP_WITH_H3K4ME3	19	Up	0.0399003606635456	0.36612501544316
C7_GSE14000_TRANSLATED_RNA_VS_MRNA_16H_LPS_DC_DN	177	Up	0.039905505855711	0.36612501544316
C5_GO_DEMETHYLASE_ACTIVITY	32	Up	0.0399193960337288	0.36612501544316
C1_chr1q22	69	Up	0.0399413952794081	0.36612501544316
C5_GO_MRNA_3_END_PROCESSING	71	Up	0.0399424843985624	0.36612501544316
C7_GSE360_DC_VS_MAC_M_TUBERCULOSIS_DN	193	Up	0.039992934031753	0.366388974960094
C2_DAIRKEE_CANCER_PRONE_RESPONSE_BPA_E2	114	Up	0.0400224708190424	0.366461162732152
C5_GO_RIBOSOMAL_SMALL_SUBUNIT_ASSEMBLY	13	Up	0.0400457309394148	0.366475831923114
C2_HEDENFALK_BREAST_CANCER_BRCA1_VS_BRCA2	162	Up	0.0401521799328499	0.367251371158785
C2_NIELSEN_SYNOVIAL_SARCOMA_UP	16	Up	0.0402250020083535	0.367564083296917
C7_GSE4748_LPS_VS_LPS_AND_CYANOBACTERIUM_LPSLIKE_STIM_DC_3H_UP	186	Up	0.0402298139746995	0.367564083296917
C5_GO_MATURATION_OF_5_8S_RRNA_FROM_TRICISTRONIC_RRNA_TRANSCRIPT_SSU_RRNA_5_8S_RRNA_LSU_RRNA_	18	Up	0.0402647601565384	0.367612086597547
C2_REACTOME_ACTIVATION_OF_RAC	12	Down	0.0402785183234946	0.367612086597547
C5_GO_SULFUR_AMINO_ACID_METABOLIC_PROCESS	37	Down	0.0403752121454088	0.367956371681339
C5_GO_ORGANIC_ACID_BINDING	197	Down	0.0403939721941456	0.367956371681339
C5_GO_POSITIVE_REGULATION_OF_PROTEIN_LOCALIZATION_TO_CELL_SURFACE	11	Up	0.0403940040648098	0.367956371681339
C1_chr2p21	39	Down	0.0404244382115372	0.367956371681339
C2_SCHLOSSER_MYC_AND_SERUM_RESPONSE_SYNERGY	32	Up	0.0404315089232167	0.367956371681339
C2_UDAYAKUMAR_MED1_TARGETS_DN	230	Up	0.0404467142206306	0.367956371681339
C5_GO_NOTCH_BINDING	18	Up	0.0405176912067692	0.368404004787609
C7_GSE23502_WT_VS_HDC_KO_MYELOID_DERIVED_SUPPRESSOR_CELL_COLON_TUMOR_UP	187	Down	0.0406447171179064	0.369194330823444
C5_GO_RNA_SECONDARY_STRUCTURE_UNWINDING	43	Up	0.0406704594421403	0.369194330823444
C5_GO_REGULATION_OF_DNA_TEMPLATED_TRANSCRIPTION_ELONGATION	42	Up	0.0406815101056055	0.369194330823444
C7_GSE27434_WT_VS_DNMT1_KO_TREG_UP	193	Up	0.0406918874171576	0.369194330823444
C7_GSE16385_MONOCYTE_VS_12H_ROSIGLITAZONE_TREATED_MACROPHAGE_DN	197	Up	0.0407824056944257	0.369817302655615
C5_GO_POSITIVE_REGULATION_OF_FATTY_ACID_METABOLIC_PROCESS	32	Down	0.040829110149558	0.370005267839995
C2_REACTOME_DEADENYLATION_DEPENDENT_MRNA_DECAY	44	Up	0.0408503452086979	0.370005267839995
C7_GSE360_CTRL_VS_B_MALAYI_LOW_DOSE_DC_UP	186	Up	0.0408728006723715	0.370005267839995
C5_GO_CHROMATIN_ORGANIZATION	609	Up	0.0408906004881976	0.370005267839995
C5_GO_HISTONE_H4_ACETYLATION	48	Up	0.0409184192572543	0.370059097943346
C7_GSE40274_XBP1_VS_FOXP3_AND_XBP1_TRANSDUCED_ACTIVATED_CD4_TCELL_DN	194	Up	0.0409684946589892	0.370137737614228
C2_HASLINGER_B_CLL_WITH_CHROMOSOME_12_TRISOMY	23	Up	0.0410168037887186	0.370137737614228
C2_DER_IFN_BETA_RESPONSE_UP	101	Down	0.0410418966790286	0.370137737614228
C7_GSE18791_CTRL_VS_NEWCASTLE_VIRUS_DC_10H_DN	188	Down	0.0410655801343317	0.370137737614228
C7_GSE411_100MIN_VS_400MIN_IL6_STIM_MACROPHAGE_DN	199	Up	0.0410775716124123	0.370137737614228
C5_GO_INTRACELLULAR_LIPID_TRANSPORT	20	Down	0.0410926296269432	0.370137737614228
C7_GSE34006_UNTREATED_VS_A2AR_AGONIST_TREATED_TREG_UP	195	Up	0.041095158405601	0.370137737614228
C5_GO_ENDOCRINE_PANCREAS_DEVELOPMENT	35	Down	0.0411021103349172	0.370137737614228
C2_CHENG_IMPRINTED_BY_ESTRADIOL	104	Up	0.0411537481131866	0.370405623310229
C2_MARTINEZ_RESPONSE_TO_TRABECTEDIN_DN	270	Up	0.0412293912456533	0.37069905440647
C1_chr10q11	61	Up	0.0412301649070963	0.37069905440647
C5_GO_PHOSPHOLIPID_EFFLUX	14	Down	0.0412749828713445	0.3709049310494
C5_GO_POLYSACCHARIDE_CATABOLIC_PROCESS	23	Down	0.0413440262514692	0.371328167834985
C3_STAT1_02	242	Up	0.0414600009290284	0.372018727478241
C2_JEON_SMAD6_TARGETS_UP	24	Up	0.041464885055491	0.372018727478241
C2_FARMER_BREAST_CANCER_CLUSTER_6	16	Down	0.0414937555192414	0.372080464833643
C5_GO_GPI_ANCHOR_METABOLIC_PROCESS	32	Up	0.0416015595390791	0.37284957042413
C5_GO_STEROL_CATABOLIC_PROCESS	11	Down	0.0416367731037158	0.372915015832627
C2_THILLAINADESAN_ZNF217_TARGETS_UP	43	Up	0.0416529389470874	0.372915015832627
C2_LI_WILMS_TUMOR_VS_FETAL_KIDNEY_2_UP	28	Up	0.0416896060269355	0.373045914109876
C5_GO_RESPONSE_TO_LITHIUM_ION	26	Down	0.0417576231468406	0.373457051409984
C3_EGR1_01	265	Up	0.0419212730064453	0.374722588770238
C5_GO_NUCLEOBASE_CONTAINING_SMALL_MOLECULE_METABOLIC_PROCESS	513	Down	0.0420516583304047	0.375689604334096
C2_WHITFIELD_CELL_CYCLE_M_G1	143	Up	0.0421627310063165	0.376465102141384
C5_GO_EPITHELIAL_CELL_DIFFERENTIATION_INVOLVED_IN_KIDNEY_DEVELOPMENT	21	Up	0.0421941953449078	0.376465102141384
C1_chr9q13	12	Down	0.042205206474925	0.376465102141384
C5_GO_NEUROPEPTIDE_BINDING	15	Up	0.0423196912616985	0.377287405605479
C5_GO_UBIQUINONE_METABOLIC_PROCESS	13	Down	0.0423965564797976	0.377773634647001
C2_REACTOME_PEROXISOMAL_LIPID_METABOLISM	20	Down	0.0425153759613873	0.378500761557626
C5_GO_HISTONE_H2A_MONOUBIQUITINATION	11	Up	0.0425228974482032	0.378500761557626
C3_AGGTGCA_MIR500	95	Up	0.0426162004630805	0.379127633299462
C7_GSE9988_LPS_VS_VEHICLE_TREATED_MONOCYTE_DN	198	Up	0.042638135226575	0.379127633299462
C5_GO_CELLULAR_RESPONSE_TO_DNA_DAMAGE_STIMULUS	689	Up	0.0426635850912006	0.379154686621957
C5_GO_SERINE_TYPE_ENDOPEPTIDASE_INHIBITOR_ACTIVITY	83	Down	0.0427540618881813	0.379759307721741
C5_GO_REGULATION_OF_CYTOKINE_SECRETION_INVOLVED_IN_IMMUNE_RESPONSE	11	Down	0.0427846293198593	0.379811846747365
C5_GO_TETRAHYDROFOLATE_METABOLIC_PROCESS	20	Down	0.0428048692008288	0.379811846747365
C7_GSE39556_CD8A_DC_VS_NK_CELL_DN	192	Down	0.0428626709358548	0.380048663145755
C5_GO_POSITIVE_REGULATION_OF_CELL_ADHESION_MEDIATED_BY_INTEGRIN	16	Up	0.042876478810073	0.380048663145755
C7_GSE5589_WT_VS_IL6_KO_LPS_AND_IL10_STIM_MACROPHAGE_180MIN_UP	89	Up	0.042901015422797	0.38006705862259
C2_TUOMISTO_TUMOR_SUPPRESSION_BY_COL13A1_DN	16	Down	0.0429407666818039	0.380098837412889
C2_APPEL_IMATINIB_RESPONSE	32	Up	0.0429495288182403	0.380098837412889
C2_SMID_BREAST_CANCER_ERBB2_UP	130	Down	0.0429946036442113	0.380174892676586
C5_GO_ADIPOSE_TISSUE_DEVELOPMENT	30	Down	0.0430214439724667	0.380174892676586
C2_REACTOME_TETRAHYDROBIOPTERIN_BH4_SYNTHESIS_RECYCLING_SALVAGE_AND_REGULATION	12	Down	0.043025525647164	0.380174892676586
C2_FIGUEROA_AML_METHYLATION_CLUSTER_3_UP	160	Up	0.0432096423951333	0.381549272645708
C7_GSE19825_NAIVE_VS_IL2RALOW_DAY3_EFF_CD8_TCELL_UP	176	Up	0.0432261660458497	0.381549272645708
C5_GO_POSITIVE_REGULATION_OF_ACTION_POTENTIAL	10	Down	0.0433085181537651	0.382047373542281
C5_GO_RESPONSE_TO_LIGHT_STIMULUS	252	Up	0.0433277530776926	0.382047373542281
C7_GSE18281_SUBCAPSULAR_CORTICAL_REGION_VS_WHOLE_MEDULLA_THYMUS_UP	183	Up	0.0433636129803167	0.382164424604134
C2_LIANG_HEMATOPOIESIS_STEM_CELL_NUMBER_LARGE_VS_TINY_UP	43	Up	0.0434276675207379	0.382185420813787
C5_GO_DNA_BIOSYNTHETIC_PROCESS	114	Up	0.0434346632898946	0.382185420813787
C5_GO_NUCLEAR_TRANSCRIBED_MRNA_CATABOLIC_PROCESS_EXONUCLEOLYTIC	31	Up	0.0434434184839041	0.382185420813787
C5_GO_EPHRIN_RECEPTOR_BINDING	24	Up	0.0434563412118507	0.382185420813787
C5_GO_MIDDLE_EAR_MORPHOGENESIS	18	Up	0.0436310810849107	0.383522869110532
C2_BIOCARTA_DEATH_PATHWAY	33	Down	0.0436593742914571	0.383572311726763
C5_GO_POSITIVE_REGULATION_OF_SYNAPSE_ASSEMBLY	52	Up	0.0437757513610205	0.384395168022744
C5_GO_SYNAPTIC_VESICLE_ENDOCYTOSIS	17	Down	0.0438039727854534	0.384438271124558
C2_SNIJDERS_AMPLIFIED_IN_HEAD_AND_NECK_TUMORS	36	Up	0.0438260992257711	0.384438271124558
C5_GO_ENDOPLASMIC_RETICULUM_QUALITY_CONTROL_COMPARTMENT	12	Up	0.0439885419508268	0.385663273756446
C2_BIOCARTA_P53HYPOXIA_PATHWAY	22	Up	0.0440504273488439	0.385817816809117
C2_REACTOME_REGULATION_OF_HYPOXIA_INDUCIBLE_FACTOR_HIF_BY_OXYGEN	23	Up	0.0440517712945579	0.385817816809117
C7_GSE37301_GRANULOCYTE_MONOCYTE_PROGENITOR_VS_RAG2_KO_NK_CELL_DN	196	Up	0.0440809723362701	0.385873840094168
C7_GSE34006_A2AR_KO_VS_A2AR_AGONIST_TREATED_TREG_UP	192	Down	0.0441457241717122	0.386240847316206
C5_GO_EMBRYONIC_HEMOPOIESIS	19	Up	0.0442809734830793	0.387223954680716
C2_PUJANA_ATM_PCC_NETWORK	1362	Up	0.0444253928750243	0.388286194647875
C5_GO_BRUSH_BORDER_MEMBRANE	53	Down	0.0444561943810664	0.38835480904596
C5_GO_LONG_CHAIN_FATTY_ACID_TRANSPORT	39	Down	0.0445079411240793	0.38860622897861
C5_GO_BRUSH_BORDER	100	Down	0.0445568884294803	0.38883295983251
C7_GSE12366_GC_BCELL_VS_PLASMA_CELL_UP	186	Up	0.0446484238320455	0.389044812279344
C2_ZHOU_PANCREATIC_EXOCRINE_PROGENITOR	11	Down	0.0446551526830835	0.389044812279344
C5_GO_REGULATION_OF_TRANSCRIPTION_FROM_RNA_POLYMERASE_II_PROMOTER_IN_RESPONSE_TO_HYPOXIA	31	Up	0.0446695996278175	0.389044812279344
C2_NIKOLSKY_BREAST_CANCER_21Q22_AMPLICON	16	Down	0.044673132217881	0.389044812279344
C3_P53_02	241	Up	0.0447425429979624	0.389381752979482
C7_GSE43863_NAIVE_VS_LY6C_LOW_CXCR5NEG_CD4_EFF_TCELL_D6_LCMV_DN	188	Up	0.0447578458451091	0.389381752979482
C2_SILIGAN_TARGETS_OF_EWS_FLI1_FUSION_UP	14	Up	0.0448149795197073	0.389678452442429
C5_GO_UNFOLDED_PROTEIN_BINDING	89	Up	0.0449356501508191	0.389959824975266
C2_REACTOME_PI3K_EVENTS_IN_ERBB2_SIGNALING	42	Up	0.0449476457737789	0.389959824975266
C5_GO_EATING_BEHAVIOR	21	Up	0.0449598739071935	0.389959824975266
C1_chr7p13	35	Down	0.044973285207089	0.389959824975266
C5_GO_REGULATION_OF_NOREPINEPHRINE_SECRETION	12	Up	0.0449781094265918	0.389959824975266
C7_GSE360_CTRL_VS_M_TUBERCULOSIS_DC_UP	197	Up	0.0449856142279841	0.389959824975266
C7_GSE10239_MEMORY_VS_KLRG1INT_EFF_CD8_TCELL_DN	196	Up	0.0450362551190291	0.390131068246626
C5_GO_NUCLEAR_TRANSCRIBED_MRNA_CATABOLIC_PROCESS_DEADENYLATION_DEPENDENT_DECAY	57	Up	0.0450864490376429	0.390131068246626
C6_PDGF_UP.V1_UP	142	Up	0.0450895491510933	0.390131068246626
C5_GO_GLYCOSYL_COMPOUND_METABOLIC_PROCESS	357	Down	0.0451181578938852	0.390131068246626
C5_GO_NEGATIVE_REGULATION_OF_INTRINSIC_APOPTOTIC_SIGNALING_PATHWAY_IN_RESPONSE_TO_DNA_DAMAGE	27	Up	0.0451224670808613	0.390131068246626
C5_GO_METANEPHRIC_MESENCHYME_DEVELOPMENT	13	Down	0.0451437049599252	0.390131068246626
C5_GO_CELLULAR_MACROMOLECULE_LOCALIZATION	1203	Up	0.0451726221963765	0.390181694836594
C2_KEGG_RIG_I_LIKE_RECEPTOR_SIGNALING_PATHWAY	58	Down	0.0452018170031473	0.390203576562802
C5_GO_RNA_METHYLATION	56	Up	0.0452298572578088	0.390203576562802
C2_BHATI_G2M_ARREST_BY_2METHOXYESTRADIOL_DN	121	Up	0.0452445764355799	0.390203576562802
C2_DELPUECH_FOXO3_TARGETS_DN	39	Up	0.04528705197014	0.390203576562802
C2_LEIN_CHOROID_PLEXUS_MARKERS	96	Down	0.0452904570870128	0.390203576562802
C5_GO_MITOCHONDRION_LOCALIZATION	36	Down	0.0453739016025473	0.390723556751503
C5_GO_REGULATION_OF_TRANSLATION_IN_RESPONSE_TO_STRESS	19	Down	0.0454981104918344	0.391574307895184
C5_GO_ORGANIC_ACID_TRANSMEMBRANE_TRANSPORTER_ACTIVITY	130	Down	0.0455189801802392	0.391574307895184
C1_chr8p12	30	Up	0.0455713399058658	0.391706686840557
C5_GO_DIOXYGENASE_ACTIVITY	84	Up	0.0455806670048494	0.391706686840557
C2_KYNG_DNA_DAMAGE_BY_UV	60	Down	0.0456667349798992	0.392247118068465
C5_GO_POSITIVE_REGULATION_OF_AXONOGENESIS	66	Up	0.0458562635567283	0.393537381439964
C7_GSE37301_COMMON_LYMPHOID_PROGENITOR_VS_GRAN_MONO_PROGENITOR_UP	187	Up	0.0458634664735896	0.393537381439964
C5_GO_PROTEIN_AUTOPROCESSING	12	Down	0.0458992608479555	0.39364490258908
C5_GO_QUINONE_BINDING	17	Down	0.0460449453222681	0.394694285612005
C5_GO_CHROMOSOME_ORGANIZATION	945	Up	0.0461003341969638	0.394968989846493
C5_GO_INFLAMMATORY_RESPONSE	407	Down	0.0461576785471104	0.395210182705826
C7_GSE17721_0.5H_VS_4H_LPS_BMDC_UP	199	Up	0.0461751983458081	0.395210182705826
C5_GO_HIPPO_SIGNALING	27	Up	0.0462605735606423	0.395561327882878
C5_GO_REGULATION_OF_FATTY_ACID_OXIDATION	28	Down	0.0462629790130735	0.395561327882878
C7_GSE22886_NAIVE_CD4_TCELL_VS_DC_UP	189	Up	0.0463329857339388	0.395798595336977
C7_GSE43863_TH1_VS_LY6C_INT_CXCR5POS_EFFECTOR_CD4_TCELL_UP	196	Up	0.0463680264009707	0.395798595336977
C2_MODY_HIPPOCAMPUS_NEONATAL	35	Up	0.0463707114464616	0.395798595336977
C5_GO_FIBRIL	13	Up	0.0463842925685968	0.395798595336977
C2_NGO_MALIGNANT_GLIOMA_1P_LOH	15	Up	0.0464177839316618	0.395884738864743
C2_LI_AMPLIFIED_IN_LUNG_CANCER	172	Up	0.046533425056552	0.396492074161466
C7_GSE7764_IL15_TREATED_VS_CTRL_NK_CELL_24H_UP	196	Up	0.0465358583585292	0.396492074161466
C2_TONKS_TARGETS_OF_RUNX1_RUNX1T1_FUSION_SUSTAINED_IN_GRANULOCYTE_UP	15	Down	0.0465604592680176	0.396502028824421
C3_GGCNNMSMYNTTG_UNKNOWN	116	Up	0.0466017966874463	0.396610307595857
C7_GSE9988_LPS_VS_LOW_LPS_MONOCYTE_UP	155	Down	0.0466395515684386	0.396610307595857
C3_ACTGTAG_MIR139	120	Up	0.0466947015042346	0.396610307595857
C2_SERVITJA_LIVER_HNF1A_TARGETS_UP	129	Down	0.0466951499896333	0.396610307595857
C2_KAYO_CALORIE_RESTRICTION_MUSCLE_UP	91	Up	0.046707522615664	0.396610307595857
C7_GSE36078_UNTREATED_VS_AD5_INF_IL1R_KO_MOUSE_LUNG_DC_DN	192	Up	0.0467149918259943	0.396610307595857
C2_VALK_AML_CLUSTER_9	34	Down	0.0467372468143809	0.396610307595857
C2_XU_HGF_TARGETS_INDUCED_BY_AKT1_48HR_DN	27	Down	0.0467685446325316	0.396676964274219
C7_GSE37416_CTRL_VS_48H_F_TULARENSIS_LVS_NEUTROPHIL_DN	192	Up	0.0468078757923919	0.39681165645444
C3_CTCAGGG_MIR125B_MIR125A	322	Up	0.0468715635951319	0.396832542417688
C5_GO_REGULATION_OF_SYNAPSE_STRUCTURE_OR_ACTIVITY	213	Up	0.0469016782941164	0.396832542417688
C5_GO_REGULATION_OF_LIPID_KINASE_ACTIVITY	48	Up	0.046928728050836	0.396832542417688
[truncated: 14,922 more rows]
