# Supplementary material for: Genome-wide expression profiling reveals increased stability and mitochondrial energy metabolism of the human liver cell line HepaRG-CAR
Source: Cytotechnology. 2020 Mar 4;72(3):377–95. doi: 10.1007/s10616-020-00384-w (PMC7225227; doi:10.1007/s10616-020-00384-w)
Supplement: Supplementary file 6 — Supplementary material 6 (txt 1,411 kb) The complete CAMERA analysis of the differential geneset expression in HepaRG-CAR late-passage vs. HepaRG-CAR early-passage. [file 10616_2020_384_MOESM6_ESM.txt]

geneset	NGenes	Direction	PValue	FDR
C2_SOTIRIOU_BREAST_CANCER_GRADE_1_VS_3_UP	148	Up	1.2427715854723e-13	2.10289379977767e-09
H_HALLMARK_MYC_TARGETS_V1	197	Up	1.2018674423002e-12	1.01683994955809e-08
H_HALLMARK_E2F_TARGETS	199	Up	2.11912762243599e-12	1.19525861664131e-08
C2_REACTOME_SYNTHESIS_OF_DNA	90	Up	6.14836097847129e-12	2.37803282685915e-08
C7_GSE18893_TCONV_VS_TREG_24H_TNF_STIM_UP	198	Up	8.40657221213339e-12	2.37803282685915e-08
C2_SONG_TARGETS_OF_IE86_CMV_PROTEIN	60	Up	8.43224216131132e-12	2.37803282685915e-08
C2_ZHOU_CELL_CYCLE_GENES_IN_IR_RESPONSE_6HR	84	Up	1.40632090169971e-11	3.39947942538011e-08
C2_REACTOME_DNA_REPLICATION	187	Up	2.35407868277323e-11	4.97917067390072e-08
C2_MORI_LARGE_PRE_BII_LYMPHOCYTE_UP	84	Up	3.5283992463107e-11	6.63378262742481e-08
C2_REACTOME_S_PHASE	106	Up	5.71600367843529e-11	8.92395571134463e-08
C2_REACTOME_INFLUENZA_VIRAL_RNA_TRANSCRIPTION_AND_REPLICATION	96	Up	5.801283188038e-11	8.92395571134463e-08
C2_REACTOME_DNA_STRAND_ELONGATION	30	Up	1.02044420145598e-10	1.35831726311442e-07
C2_REACTOME_TRANSLATION	139	Up	1.15275994647429e-10	1.35831726311442e-07
C2_GRAHAM_NORMAL_QUIESCENT_VS_NORMAL_DIVIDING_DN	86	Up	1.18686650534384e-10	1.35831726311442e-07
C2_KEGG_RIBOSOME	82	Up	1.20411080590487e-10	1.35831726311442e-07
C2_REACTOME_PEPTIDE_CHAIN_ELONGATION	81	Up	1.32126647273319e-10	1.39732187406989e-07
C2_KAUFFMANN_MELANOMA_RELAPSE_UP	61	Up	1.58877788014061e-10	1.5262821945926e-07
C5_GO_RIBOSOMAL_SUBUNIT	152	Up	1.68556488096455e-10	1.5262821945926e-07
C5_GO_CYTOSOLIC_RIBOSOME	103	Up	1.77743548190132e-10	1.5262821945926e-07
C2_CROONQUIST_NRAS_SIGNALING_DN	71	Up	1.80400944931458e-10	1.5262821945926e-07
C2_REACTOME_SRP_DEPENDENT_COTRANSLATIONAL_PROTEIN_TARGETING_TO_MEMBRANE	104	Up	1.98146627604631e-10	1.59659004080855e-07
C2_REN_BOUND_BY_E2F	60	Up	2.12450641126097e-10	1.63403513567941e-07
C2_ISHIDA_E2F_TARGETS	52	Up	2.5568639176298e-10	1.8810736674006e-07
C2_REACTOME_M_G1_TRANSITION	78	Up	2.96587088947908e-10	2.02565231206105e-07
C2_ROSTY_CERVICAL_CANCER_PROLIFERATION_CLUSTER	140	Up	3.0386961597942e-10	2.02565231206105e-07
C2_REACTOME_MITOTIC_M_M_G1_PHASES	167	Up	3.18520670341264e-10	2.02565231206105e-07
C2_REACTOME_3_UTR_MEDIATED_TRANSLATIONAL_REGULATION	100	Up	3.23223287191351e-10	2.02565231206105e-07
C2_CROONQUIST_IL6_DEPRIVATION_DN	97	Up	3.47765142953225e-10	2.1016192799684e-07
C2_HOFFMANN_LARGE_TO_SMALL_PRE_BII_LYMPHOCYTE_UP	162	Up	3.64609443659708e-10	2.12743324005721e-07
C2_WONG_EMBRYONIC_STEM_CELL_CORE	331	Up	4.58739040033458e-10	2.58744109880205e-07
C2_REACTOME_G1_S_TRANSITION	106	Up	5.15839210833565e-10	2.81565009242411e-07
C2_REACTOME_CELL_CYCLE_CHECKPOINTS	111	Up	5.76803162224421e-10	2.99363660119149e-07
C2_KANG_DOXORUBICIN_RESISTANCE_UP	53	Up	5.83830789192833e-10	2.99363660119149e-07
C2_REACTOME_ASSEMBLY_OF_THE_PRE_REPLICATIVE_COMPLEX	63	Up	6.26230490321334e-10	3.11660180197862e-07
C2_ZHOU_CELL_CYCLE_GENES_IN_IR_RESPONSE_24HR	126	Up	8.37779046358182e-10	4.05030264097909e-07
C5_GO_ESTABLISHMENT_OF_PROTEIN_LOCALIZATION_TO_ENDOPLASMIC_RETICULUM	100	Up	1.03417982823351e-09	4.76135539010757e-07
C2_REACTOME_METABOLISM_OF_RNA	250	Up	1.05398265275188e-09	4.76135539010757e-07
C7_GSE2405_0H_VS_9H_A_PHAGOCYTOPHILUM_STIM_NEUTROPHIL_DN	193	Up	1.06927193915305e-09	4.76135539010757e-07
C2_CAIRO_HEPATOBLASTOMA_CLASSES_UP	599	Up	1.31471080946464e-09	5.57952924143209e-07
C2_WHITEFORD_PEDIATRIC_CANCER_MARKERS	113	Up	1.31895969302809e-09	5.57952924143209e-07
C2_REACTOME_METABOLISM_OF_MRNA	206	Up	1.59050481761535e-09	6.41905616442681e-07
C2_REACTOME_ORC1_REMOVAL_FROM_CHROMATIN	65	Up	1.6060218716796e-09	6.41905616442681e-07
C2_MUELLER_PLURINET	293	Up	1.63122401199901e-09	6.41905616442681e-07
C2_REACTOME_INFLUENZA_LIFE_CYCLE	130	Up	2.12736388055605e-09	8.05124147808975e-07
C5_GO_TRANSLATIONAL_INITIATION	137	Up	2.14116108098835e-09	8.05124147808975e-07
C2_KOBAYASHI_EGFR_SIGNALING_24HR_DN	248	Up	2.33446099846363e-09	8.58726403369631e-07
C2_REACTOME_ACTIVATION_OF_ATR_IN_RESPONSE_TO_REPLICATION_STRESS	35	Up	2.72599234898312e-09	9.81415245471134e-07
C5_GO_RIBOSOME	213	Up	2.89525367727428e-09	1.02063723902413e-06
C2_MORI_IMMATURE_B_LYMPHOCYTE_DN	89	Up	2.96560309055216e-09	1.02410142643333e-06
C2_REACTOME_NONSENSE_MEDIATED_DECAY_ENHANCED_BY_THE_EXON_JUNCTION_COMPLEX	102	Up	3.74543105294105e-09	1.26752877693631e-06
C7_GSE15930_NAIVE_VS_48H_IN_VITRO_STIM_CD8_TCELL_DN	199	Up	3.86549158045803e-09	1.28250947123393e-06
C2_ZHAN_MULTIPLE_MYELOMA_PR_UP	45	Up	4.54521455372188e-09	1.47903029737554e-06
C7_GSE15750_DAY6_VS_DAY10_EFF_CD8_TCELL_UP	193	Up	7.48886184294658e-09	2.39092511782074e-06
C2_KEGG_DNA_REPLICATION	36	Up	7.6895945839635e-09	2.40954870287493e-06
C2_ZHANG_TLX_TARGETS_60HR_DN	273	Up	9.3600263223505e-09	2.87944961792633e-06
C7_GSE15750_DAY6_VS_DAY10_TRAF6KO_EFF_CD8_TCELL_UP	196	Up	9.52953008710327e-09	2.87944961792633e-06
C7_GSE36476_CTRL_VS_TSST_ACT_40H_MEMORY_CD4_TCELL_OLD_DN	200	Up	1.14517706209577e-08	3.39956860837237e-06
C2_WHITFIELD_CELL_CYCLE_LITERATURE	44	Up	1.18068190337134e-08	3.44453767016317e-06
C5_GO_NUCLEAR_TRANSCRIBED_MRNA_CATABOLIC_PROCESS_NONSENSE_MEDIATED_DECAY	114	Up	1.27323593664149e-08	3.58042751515524e-06
C7_GSE14415_TCONV_VS_FOXP3_KO_INDUCED_TREG_DN	178	Up	1.29669395574306e-08	3.58042751515524e-06
C5_GO_OLFACTORY_RECEPTOR_ACTIVITY	164	Up	1.30712976001744e-08	3.58042751515524e-06
C5_GO_MULTI_ORGANISM_METABOLIC_PROCESS	134	Up	1.31189945003029e-08	3.58042751515524e-06
C7_GSE2405_0H_VS_24H_A_PHAGOCYTOPHILUM_STIM_NEUTROPHIL_UP	192	Up	1.49364173828153e-08	4.01173204023204e-06
C5_GO_RIBOSOME_BIOGENESIS	297	Up	1.81008776651736e-08	4.72149549314937e-06
C5_GO_RRNA_METABOLIC_PROCESS	247	Up	1.84157435962305e-08	4.72149549314937e-06
C7_GSE36476_CTRL_VS_TSST_ACT_40H_MEMORY_CD4_TCELL_YOUNG_DN	199	Up	1.84160925800992e-08	4.72149549314937e-06
C7_GSE21063_WT_VS_NFATC1_KO_8H_ANTI_IGM_STIM_BCELL_UP	198	Up	2.15417006971697e-08	5.44040473875834e-06
C2_DUTERTRE_ESTRADIOL_RESPONSE_24HR_UP	320	Up	2.27935300096987e-08	5.60626354703914e-06
C2_REACTOME_G2_M_CHECKPOINTS	41	Up	2.28610711391585e-08	5.60626354703914e-06
C5_GO_LARGE_RIBOSOMAL_SUBUNIT	91	Up	2.59107420509637e-08	6.26336666063366e-06
C2_KONG_E2F3_TARGETS	94	Up	3.08595044284629e-08	7.35455879484537e-06
C7_GSE14415_INDUCED_TREG_VS_TCONV_UP	169	Up	3.17949845292234e-08	7.46512748329666e-06
C2_RHODES_UNDIFFERENTIATED_CANCER	68	Up	3.22057979008721e-08	7.46512748329666e-06
C2_REACTOME_FORMATION_OF_THE_TERNARY_COMPLEX_AND_SUBSEQUENTLY_THE_43S_COMPLEX	44	Up	3.58801838618439e-08	8.20444042062515e-06
C2_CHANG_CYCLING_GENES	146	Up	4.14680339924171e-08	9.35574137580919e-06
C7_GSE36476_CTRL_VS_TSST_ACT_72H_MEMORY_CD4_TCELL_OLD_DN	200	Up	4.30596297576862e-08	9.58699993591852e-06
C2_BURTON_ADIPOGENESIS_3	101	Up	4.73494052985222e-08	1.04051855461856e-05
C2_WINNEPENNINCKX_MELANOMA_METASTASIS_UP	159	Up	5.09369091555597e-08	1.10500441002721e-05
C2_REACTOME_OLFACTORY_SIGNALING_PATHWAY	140	Up	5.32566871113025e-08	1.1257228011163e-05
C5_GO_PROTEIN_LOCALIZATION_TO_ENDOPLASMIC_RETICULUM	119	Up	5.38355524488447e-08	1.1257228011163e-05
C2_KEGG_OLFACTORY_TRANSDUCTION	185	Up	5.38878003016491e-08	1.1257228011163e-05
C5_GO_RIBONUCLEOPROTEIN_COMPLEX_BIOGENESIS	427	Up	5.80846650110115e-08	1.19859831298942e-05
C2_REACTOME_MITOTIC_G1_G1_S_PHASES	130	Up	6.11824523250375e-08	1.24731117565296e-05
C2_REACTOME_CELL_CYCLE_MITOTIC	306	Up	6.21096017039214e-08	1.25113877432387e-05
C7_GSE9006_TYPE_1_VS_TYPE_2_DIABETES_PBMC_AT_DX_UP	194	Up	7.13677875978581e-08	1.41233305473824e-05
C2_SARRIO_EPITHELIAL_MESENCHYMAL_TRANSITION_UP	174	Up	7.2448380005671e-08	1.41233305473824e-05
C7_GSE13547_CTRL_VS_ANTI_IGM_STIM_BCELL_12H_UP	176	Up	7.26156703281287e-08	1.41233305473824e-05
C2_BILANGES_SERUM_AND_RAPAMYCIN_SENSITIVE_GENES	66	Up	7.62414225821782e-08	1.45087551893784e-05
C2_REACTOME_ACTIVATION_OF_THE_MRNA_UPON_BINDING_OF_THE_CAP_BINDING_COMPLEX_AND_EIFS_AND_SUBSEQUENT_BINDING_TO_43S	52	Up	7.63122281103171e-08	1.45087551893784e-05
C5_GO_CYTOSOLIC_LARGE_RIBOSOMAL_SUBUNIT	58	Up	7.8609084175309e-08	1.47793812592267e-05
H_HALLMARK_G2M_CHECKPOINT	198	Up	8.1995685214219e-08	1.52078919005184e-05
C2_VERNELL_RETINOBLASTOMA_PATHWAY_UP	70	Up	8.26857783137932e-08	1.52078919005184e-05
H_HALLMARK_DNA_REPAIR	147	Up	8.47296651232844e-08	1.54162436940978e-05
C5_GO_STRUCTURAL_CONSTITUENT_OF_RIBOSOME	201	Up	9.79012436537741e-08	1.76232653602714e-05
C5_GO_CYTOSOLIC_PART	206	Up	1.07315484863944e-07	1.91145823092925e-05
C2_EGUCHI_CELL_CYCLE_RB1_TARGETS	23	Up	1.10392140829231e-07	1.94577647392857e-05
C7_GSE13547_2H_VS_12_H_ANTI_IGM_STIM_BCELL_DN	175	Up	1.19772690235883e-07	2.08935432111481e-05
C2_RHEIN_ALL_GLUCOCORTICOID_THERAPY_DN	359	Up	1.25351550881394e-07	2.16436080863681e-05
C2_REACTOME_CDT1_ASSOCIATION_WITH_THE_CDC6_ORC_ORIGIN_COMPLEX	54	Up	1.28093333234637e-07	2.18936090066999e-05
C7_GSE22886_UNSTIM_VS_IL2_STIM_NKCELL_DN	199	Up	1.30870427333975e-07	2.21445850091819e-05
C7_GSE33292_WT_VS_TCF1_KO_DN3_THYMOCYTE_DN	197	Up	1.33240401007805e-07	2.23223844104264e-05
C7_GSE24634_TREG_VS_TCONV_POST_DAY5_IL4_CONVERSION_UP	199	Up	1.66187443711858e-07	2.75691934808661e-05
C2_REACTOME_UNWINDING_OF_DNA	11	Up	1.71525360848239e-07	2.80198671954979e-05
C2_REACTOME_CDK_MEDIATED_PHOSPHORYLATION_AND_REMOVAL_OF_CDC6	46	Up	1.73434288705284e-07	2.80198671954979e-05
C7_GSE24634_TREG_VS_TCONV_POST_DAY7_IL4_CONVERSION_UP	191	Up	1.73871878466242e-07	2.80198671954979e-05
C7_GSE24634_TREG_VS_TCONV_POST_DAY3_IL4_CONVERSION_UP	195	Up	2.12458605979415e-07	3.39152082243177e-05
C2_LEE_EARLY_T_LYMPHOCYTE_UP	103	Up	2.31327641848264e-07	3.6582196520696e-05
C2_REACTOME_MRNA_SPLICING	105	Up	2.49624192302991e-07	3.91101014625825e-05
C2_KEGG_PROTEASOME	42	Up	2.52081430642768e-07	3.91327512651951e-05
C2_MANALO_HYPOXIA_DN	284	Up	2.56032043879188e-07	3.93210268263731e-05
C7_GSE36476_CTRL_VS_TSST_ACT_72H_MEMORY_CD4_TCELL_YOUNG_DN	198	Up	2.57941846092277e-07	3.93210268263731e-05
C5_GO_SMALL_RIBOSOMAL_SUBUNIT	61	Up	2.63372840067677e-07	3.97904627391533e-05
C7_GSE21927_SPLEEN_C57BL6_VS_EL4_TUMOR_BALBC_MONOCYTES_DN	199	Up	2.73763404691319e-07	4.02234368488205e-05
C7_GSE22886_UNSTIM_VS_IL15_STIM_NKCELL_DN	199	Up	2.74387930874055e-07	4.02234368488205e-05
C5_GO_CYTOSOLIC_SMALL_RIBOSOMAL_SUBUNIT	37	Up	2.75310721806908e-07	4.02234368488205e-05
C2_PUJANA_BRCA_CENTERED_NETWORK	116	Up	2.75747217922296e-07	4.02234368488205e-05
C7_GSE15930_NAIVE_VS_48H_IN_VITRO_STIM_IL12_CD8_TCELL_DN	199	Up	2.83964849230211e-07	4.10681129386701e-05
C2_REACTOME_DESTABILIZATION_OF_MRNA_BY_AUF1_HNRNP_D0	50	Up	2.89000590862104e-07	4.14421948981158e-05
C5_GO_PRERIBOSOME	58	Up	3.12475939678134e-07	4.43691322766525e-05
C2_HSIAO_HOUSEKEEPING_GENES	384	Up	3.146561003013e-07	4.43691322766525e-05
C2_MISSIAGLIA_REGULATED_BY_METHYLATION_DN	120	Up	3.49085889030855e-07	4.88172093247198e-05
C2_REACTOME_CELL_CYCLE	390	Up	3.53283022503359e-07	4.89991969162241e-05
C2_REACTOME_P53_INDEPENDENT_G1_S_DNA_DAMAGE_CHECKPOINT	48	Up	3.63385112090461e-07	4.99905648917292e-05
C7_GSE30962_PRIMARY_VS_SECONDARY_ACUTE_LCMV_INF_CD8_TCELL_UP	198	Up	4.35423313293263e-07	5.94177248728653e-05
C5_GO_ANAPHASE_PROMOTING_COMPLEX_DEPENDENT_CATABOLIC_PROCESS	76	Up	4.44227527736613e-07	6.01341919746498e-05
C2_GOBERT_OLIGODENDROCYTE_DIFFERENTIATION_UP	561	Up	4.88954862635722e-07	6.56635335766591e-05
C7_GSE22601_DOUBLE_POSITIVE_VS_CD4_SINGLE_POSITIVE_THYMOCYTE_DN	198	Up	5.42763466898892e-07	7.23157529401271e-05
C2_REACTOME_ACTIVATION_OF_THE_PRE_REPLICATIVE_COMPLEX	30	Up	5.49491423073569e-07	7.26401903892802e-05
C2_OXFORD_RALA_OR_RALB_TARGETS_UP	47	Up	6.01602944000866e-07	7.85083426123459e-05
C7_GSE17974_CTRL_VS_ACT_IL4_AND_ANTI_IL12_24H_CD4_TCELL_DN	196	Up	6.07469286196964e-07	7.85083426123459e-05
C2_REACTOME_PROCESSING_OF_CAPPED_INTRON_CONTAINING_PRE_MRNA	134	Up	6.0780053674235e-07	7.85083426123459e-05
C5_GO_NCRNA_PROCESSING	378	Up	6.14825234655556e-07	7.88140742091414e-05
C7_GSE45837_WT_VS_GFI1_KO_PDC_DN	198	Up	6.41459867688358e-07	8.16100933921406e-05
C2_CHNG_MULTIPLE_MYELOMA_HYPERPLOID_UP	50	Up	6.49849284508842e-07	8.2060445844583e-05
C2_ZHANG_RESPONSE_TO_CANTHARIDIN_DN	66	Up	6.673192248802e-07	8.36422859570213e-05
C2_REACTOME_VIF_MEDIATED_DEGRADATION_OF_APOBEC3G	49	Up	6.96077299390637e-07	8.61701041563208e-05
C2_KEGG_SPLICEOSOME	125	Up	6.97671784729978e-07	8.61701041563208e-05
C7_GSE3982_MEMORY_CD4_TCELL_VS_TH2_DN	196	Up	7.28536829393473e-07	8.9330229638891e-05
C2_IRITANI_MAD1_TARGETS_DN	43	Up	7.42546677062279e-07	9.03930382918765e-05
C2_MENSSEN_MYC_TARGETS	53	Up	7.64003450024337e-07	9.23407312704415e-05
C5_GO_DNA_REPLICATION	205	Up	8.02746012602787e-07	9.63352147464663e-05
C2_REACTOME_P53_DEPENDENT_G1_DNA_DAMAGE_RESPONSE	53	Up	8.201276562345e-07	9.7728028670028e-05
C7_GSE24574_BCL6_LOW_TFH_VS_TCONV_CD4_TCELL_DN	198	Up	9.14149414070929e-07	0.000108170085562896
C2_REACTOME_MRNA_PROCESSING	152	Up	9.45950516520559e-07	0.000110694667119518
C2_REACTOME_APC_C_CDC20_MEDIATED_DEGRADATION_OF_MITOTIC_PROTEINS	65	Up	9.4856844940193e-07	0.000110694667119518
C5_GO_DNA_STRAND_ELONGATION	30	Up	1.02465972821744e-06	0.000118755255213474
C2_FRASOR_RESPONSE_TO_SERM_OR_FULVESTRANT_DN	48	Up	1.04111882733253e-06	0.000119841984199278
C7_GSE28726_NAIVE_CD4_TCELL_VS_NAIVE_VA24NEG_NKTCELL_UP	197	Up	1.11347257581992e-06	0.000127304523347628
C2_REACTOME_E2F_MEDIATED_REGULATION_OF_DNA_REPLICATION	33	Up	1.17601786622674e-06	0.000133553008821628
C7_GSE14415_INDUCED_VS_NATURAL_TREG_DN	173	Up	1.24993327597302e-06	0.000140984815771946
C2_REACTOME_MRNA_SPLICING_MINOR_PATHWAY	41	Up	1.2581234667906e-06	0.000140984815771946
C7_GSE19923_WT_VS_HEB_AND_E2A_KO_DP_THYMOCYTE_UP	197	Up	1.295558836906e-06	0.0001442246781532
C7_GSE23568_CTRL_VS_ID3_TRANSDUCED_CD8_TCELL_DN	194	Up	1.3718596384211e-06	0.000151720502887081
C2_REACTOME_SCF_BETA_TRCP_MEDIATED_DEGRADATION_OF_EMI1	49	Up	1.39269888199288e-06	0.000153025050533776
C7_GSE28726_NAIVE_VS_ACTIVATED_CD4_TCELL_DN	192	Up	1.44351593683333e-06	0.000157483174133442
C2_REACTOME_EXTENSION_OF_TELOMERES	27	Up	1.45655760373614e-06	0.000157483174133442
C2_MARKEY_RB1_ACUTE_LOF_UP	226	Up	1.46119368470838e-06	0.000157483174133442
C5_GO_DNA_STRAND_ELONGATION_INVOLVED_IN_DNA_REPLICATION	25	Up	1.60603361045319e-06	0.000171998067863788
C2_MARSON_BOUND_BY_E2F4_UNSTIMULATED	705	Up	1.68712152185719e-06	0.000179545806738022
C7_GSE14415_NATURAL_TREG_VS_TCONV_DN	173	Up	1.79258279389946e-06	0.000188365098930921
C2_KAUFFMANN_DNA_REPAIR_GENES	221	Up	1.79475652397085e-06	0.000188365098930921
C2_YAO_TEMPORAL_RESPONSE_TO_PROGESTERONE_CLUSTER_10	66	Up	1.80802673365829e-06	0.000188365098930921
C2_WU_APOPTOSIS_BY_CDKN1A_VIA_TP53	53	Up	1.8233996523099e-06	0.000188365098930921
C5_GO_DNA_DEPENDENT_DNA_REPLICATION	99	Up	1.82565310706643e-06	0.000188365098930921
C7_GSE26156_DOUBLE_POSITIVE_VS_CD4_SINGLE_POSITIVE_THYMOCYTE_DN	195	Up	1.87027294204766e-06	0.00019179932395387
C7_GSE5679_CTRL_VS_PPARG_LIGAND_ROSIGLITAZONE_TREATED_DC_UP	199	Up	1.9314836136167e-06	0.000196883338710893
C2_REACTOME_REGULATION_OF_MITOTIC_CELL_CYCLE	77	Up	1.94731707505217e-06	0.000197308695969807
C2_REACTOME_G1_S_SPECIFIC_TRANSCRIPTION	17	Up	1.97597389993163e-06	0.00019902056167109
C5_GO_PRERIBOSOME_LARGE_SUBUNIT_PRECURSOR	20	Up	2.00083099959468e-06	0.000200331723929832
C2_REACTOME_SCFSKP2_MEDIATED_DEGRADATION_OF_P27_P21	53	Up	2.07827816251174e-06	0.000206862028163889
C2_PUJANA_CHEK2_PCC_NETWORK	761	Up	2.25680651089575e-06	0.000223318262987526
C2_BURTON_ADIPOGENESIS_PEAK_AT_16HR	40	Up	2.33312933567377e-06	0.000228825291830849
C2_REACTOME_REGULATION_OF_ORNITHINE_DECARBOXYLASE_ODC	48	Up	2.33950567263973e-06	0.000228825291830849
C2_DANG_MYC_TARGETS_UP	139	Up	2.46871622384468e-06	0.000240075558756757
C7_GSE13547_CTRL_VS_ANTI_IGM_STIM_ZFX_KO_BCELL_2H_UP	154	Up	2.48591931736623e-06	0.000240367090109452
C5_GO_NUCLEOLAR_PART	60	Up	2.58153126837654e-06	0.000246849628695966
C2_REACTOME_AUTODEGRADATION_OF_THE_E3_UBIQUITIN_LIGASE_COP1	47	Up	2.58213960635813e-06	0.000246849628695966
C5_GO_RIBONUCLEOPROTEIN_COMPLEX	695	Up	2.61514924273894e-06	0.000248600788406661
C2_CHANG_CORE_SERUM_RESPONSE_UP	209	Up	2.63725974522439e-06	0.000249302079044368
C7_GSE39556_CD8A_DC_VS_NK_CELL_MOUSE_3H_POST_POLYIC_INJ_UP	197	Up	2.67974146981658e-06	0.000251910585615368
C2_BURTON_ADIPOGENESIS_PEAK_AT_24HR	41	Up	2.8310632153911e-06	0.000264665307555983
C2_GRAHAM_CML_DIVIDING_VS_NORMAL_QUIESCENT_UP	173	Up	2.91476572332819e-06	0.000270993136288111
C5_GO_NCRNA_METABOLIC_PROCESS	523	Up	3.23436030641952e-06	0.000299063446693578
C2_BOYAULT_LIVER_CANCER_SUBCLASS_G3_UP	187	Up	3.31347558430103e-06	0.000304713697619336
C2_WANG_RESPONSE_TO_GSK3_INHIBITOR_SB216763_DN	353	Up	3.36199296467037e-06	0.00030720292923567
C2_YAO_TEMPORAL_RESPONSE_TO_PROGESTERONE_CLUSTER_13	170	Up	3.37685389975974e-06	0.00030720292923567
C2_REACTOME_NUCLEOTIDE_EXCISION_REPAIR	46	Up	3.43262426298683e-06	0.000310606605101605
C2_BLUM_RESPONSE_TO_SALIRASIB_DN	337	Up	3.52318729564596e-06	0.000317105596966092
C7_GSE7764_IL15_TREATED_VS_CTRL_NK_CELL_24H_UP	196	Up	3.55375048708163e-06	0.000318164084613271
C7_GSE14415_INDUCED_TREG_VS_FAILED_INDUCED_TREG_UP	180	Up	3.59740038193277e-06	0.000320376904540444
C2_REACTOME_LAGGING_STRAND_SYNTHESIS	19	Up	3.6514525434814e-06	0.000323488107268318
C5_GO_DNA_BIOSYNTHETIC_PROCESS	114	Up	3.82503477027219e-06	0.000337101111186332
C7_GSE10239_NAIVE_VS_DAY4.5_EFF_CD8_TCELL_DN	196	Up	3.89009646817961e-06	0.000341058664964079
C7_GSE24634_TEFF_VS_TCONV_DAY5_IN_CULTURE_UP	196	Up	4.01974308116246e-06	0.000350608622043041
C2_BENPORATH_PROLIFERATION	147	Up	4.34973499569558e-06	0.00037744546595982
C2_REACTOME_HIV_INFECTION	190	Up	4.38498467296268e-06	0.000378562885975518
C2_MOLENAAR_TARGETS_OF_CCND1_AND_CDK4_DN	57	Up	4.59304460304895e-06	0.000393861374873765
C2_PUJANA_BREAST_CANCER_WITH_BRCA1_MUTATED_UP	56	Up	4.6194941390103e-06	0.000393861374873765
C2_REACTOME_REGULATION_OF_MRNA_STABILITY_BY_PROTEINS_THAT_BIND_AU_RICH_ELEMENTS	81	Up	4.63202018792502e-06	0.000393861374873765
C5_GO_RIBOSOMAL_LARGE_SUBUNIT_BIOGENESIS	48	Up	4.85304260791926e-06	0.000410591669843009
C2_DAIRKEE_TERT_TARGETS_UP	366	Up	5.1278540497989e-06	0.000431683673515658
C2_CASORELLI_ACUTE_PROMYELOCYTIC_LEUKEMIA_DN	650	Up	5.29435648584536e-06	0.000443494089589056
C2_REACTOME_APC_C_CDH1_MEDIATED_DEGRADATION_OF_CDC20_AND_OTHER_APC_C_CDH1_TARGETED_PROTEINS_IN_LATE_MITOSIS_EARLY_G1	64	Up	5.35506788446245e-06	0.000446369968832458
C7_GSE43863_TH1_VS_LY6C_LOW_CXCR5NEG_EFFECTOR_CD4_TCELL_UP	194	Up	5.40874397964766e-06	0.000448634102351069
C7_GSE19888_ADENOSINE_A3R_ACT_VS_A3R_ACT_WITH_A3R_INH_PRETREATMENT_IN_MAST_CELL_UP	189	Up	5.58450692597507e-06	0.000460291889825772
C2_BERENJENO_TRANSFORMED_BY_RHOA_UP	526	Up	5.60369536694693e-06	0.000460291889825772
C5_GO_CATALYTIC_STEP_2_SPLICEOSOME	87	Up	5.91612781252707e-06	0.000483607723264592
C5_GO_MITOCHONDRIAL_TRANSLATION	105	Up	6.54705338151753e-06	0.000532609087830087
C2_KEGG_MISMATCH_REPAIR	22	Up	6.61675814974055e-06	0.000534756386873979
C5_GO_RRNA_BINDING	55	Up	6.6366551175188e-06	0.000534756386873979
C5_GO_POSITIVE_REGULATION_OF_LIGASE_ACTIVITY	108	Up	6.79724357772713e-06	0.000545100277624269
C7_GSE24634_TEFF_VS_TCONV_DAY7_IN_CULTURE_UP	189	Up	7.01639296369552e-06	0.000560020685559867
C7_GSE17974_CTRL_VS_ACT_IL4_AND_ANTI_IL12_48H_CD4_TCELL_DN	196	Up	7.10241462667097e-06	0.000564225154450233
C2_REACTOME_CYCLIN_E_ASSOCIATED_EVENTS_DURING_G1_S_TRANSITION_	62	Up	7.14116883904967e-06	0.000564652887502614
C2_ZHANG_TLX_TARGETS_DN	88	Up	7.38585315199652e-06	0.000579076183454938
C7_GSE17974_0H_VS_24H_IN_VITRO_ACT_CD4_TCELL_DN	192	Up	7.39202503553375e-06	0.000579076183454938
C2_PID_ATR_PATHWAY	39	Up	7.4466514306183e-06	0.000580667229758029
C7_GSE40274_CTRL_VS_XBP1_TRANSDUCED_ACTIVATED_CD4_TCELL_DN	157	Up	7.55650461598952e-06	0.000586530342234673
C7_GSE7568_IL4_VS_IL4_AND_DEXAMETHASONE_TREATED_MACROPHAGE_UP	164	Up	7.59899100250456e-06	0.000587134825357898
C2_CHEMNITZ_RESPONSE_TO_PROSTAGLANDIN_E2_UP	140	Up	7.64711318508219e-06	0.000588167282748981
C7_GSE13547_WT_VS_ZFX_KO_BCELL_ANTI_IGM_STIM_2H_UP	169	Up	7.98407776790462e-06	0.000611305791451195
C2_REACTOME_REGULATION_OF_APOPTOSIS	56	Up	8.29942678745662e-06	0.000632588291308799
C7_GSE15930_NAIVE_VS_24H_IN_VITRO_STIM_IL12_CD8_TCELL_DN	197	Up	8.39150132163652e-06	0.000636738089073595
C7_GSE15930_NAIVE_VS_48H_IN_VITRO_STIM_IFNAB_CD8_TCELL_DN	198	Up	8.93055441033847e-06	0.000674615674898827
C7_GSE21546_WT_VS_ELK1_KO_ANTI_CD3_STIM_DP_THYMOCYTES_DN	187	Up	8.97738499581152e-06	0.000675139251173897
C2_PID_PLK1_PATHWAY	46	Up	9.40306002296421e-06	0.000704022914374236
C2_REACTOME_TRANSCRIPTION_COUPLED_NER_TC_NER	41	Up	1.0051464293703e-05	0.000749254745875544
C1_chr6q22	60	Down	1.01987853836599e-05	0.000756901962618019
C2_ODONNELL_TARGETS_OF_MYC_AND_TFRC_DN	44	Up	1.0350961423332e-05	0.000762963805421787
C2_FUJII_YBX1_TARGETS_DN	197	Up	1.04003438044146e-05	0.000762963805421787
C7_GSE19941_LPS_VS_LPS_AND_IL10_STIM_IL10_KO_MACROPHAGE_UP	179	Up	1.0415734238664e-05	0.000762963805421787
C2_REACTOME_SIGNALING_BY_WNT	63	Up	1.08597566765888e-05	0.000792060097950684
C2_PENG_GLUTAMINE_DEPRIVATION_DN	326	Up	1.10450612865547e-05	0.000802117948625714
C2_MALONEY_RESPONSE_TO_17AAG_DN	78	Up	1.11126246161728e-05	0.000803575731325898
C7_GSE37532_WT_VS_PPARG_KO_VISCERAL_ADIPOSE_TISSUE_TREG_UP	191	Up	1.12059055305585e-05	0.0008068728829046
C2_LI_WILMS_TUMOR_VS_FETAL_KIDNEY_1_DN	159	Up	1.13704907844549e-05	0.000815254553236278
C5_GO_TRANSLATIONAL_TERMINATION	91	Up	1.16941580165248e-05	0.00083492340842876
C7_GSE23568_ID3_KO_VS_WT_CD8_TCELL_UP	194	Up	1.21193083045412e-05	0.000861642083282111
C2_SHEDDEN_LUNG_CANCER_POOR_SURVIVAL_A6	443	Up	1.2511994415884e-05	0.000882566785036258
C2_REACTOME_MITOTIC_PROMETAPHASE	85	Up	1.25179379710834e-05	0.000882566785036258
C7_GSE22886_UNSTIM_VS_STIM_MEMORY_TCELL_DN	196	Up	1.32739955286452e-05	0.00093198870680583
C7_GSE15930_NAIVE_VS_24H_IN_VITRO_STIM_INFAB_CD8_TCELL_DN	196	Up	1.33519243909842e-05	0.00093358641578448
C2_CHIANG_LIVER_CANCER_SUBCLASS_UNANNOTATED_DN	192	Up	1.35891565858883e-05	0.000946263862509534
C2_KAUFFMANN_DNA_REPLICATION_GENES	143	Up	1.51003364025399e-05	0.00104718357486631
C2_YAO_TEMPORAL_RESPONSE_TO_PROGESTERONE_CLUSTER_17	179	Up	1.51890201469298e-05	0.00104903432614775
C5_GO_RIBOSOMAL_SMALL_SUBUNIT_BIOGENESIS	54	Up	1.62127318212491e-05	0.00111464300603004
C5_GO_SPLICEOSOMAL_TRI_SNRNP_COMPLEX	26	Up	1.62707181897891e-05	0.00111464300603004
C5_GO_PROTEIN_TARGETING_TO_MEMBRANE	150	Up	1.63432451694504e-05	0.00111509698190431
C2_ABRAMSON_INTERACT_WITH_AIRE	44	Up	1.6708626807974e-05	0.00113544849083425
C7_GSE14000_TRANSLATED_RNA_VS_MRNA_DC_DN	178	Up	1.70092581120778e-05	0.00115125462605787
C7_GSE17974_1H_VS_72H_UNTREATED_IN_VITRO_CD4_TCELL_DN	195	Up	1.71418841106808e-05	0.00115560884875231
C2_REACTOME_TELOMERE_MAINTENANCE	69	Up	1.89614859917578e-05	0.00127320358915291
C5_GO_RNA_CATABOLIC_PROCESS	222	Up	1.91734641121226e-05	0.00128234856221829
C2_STARK_PREFRONTAL_CORTEX_22Q11_DELETION_DN	501	Up	1.93854618932083e-05	0.0012914228373818
C5_GO_CYTOPLASMIC_TRANSLATION	40	Up	1.95072592939402e-05	0.00129444052750103
C2_MARTENS_TRETINOIN_RESPONSE_DN	768	Up	1.97237681275996e-05	0.00129727413000537
C2_BIOCARTA_MCM_PATHWAY	18	Up	1.97351011470896e-05	0.00129727413000537
C2_TIEN_INTESTINE_PROBIOTICS_6HR_UP	52	Up	1.97799613226988e-05	0.00129727413000537
C7_GSE15930_NAIVE_VS_24H_IN_VITRO_STIM_CD8_TCELL_DN	197	Up	1.99236537506609e-05	0.00130165306994182
C2_PUJANA_XPRSS_INT_NETWORK	167	Up	2.01318536742529e-05	0.00131019652316166
C2_KALMA_E2F1_TARGETS	11	Up	2.13740174427865e-05	0.00138570785114709
C1_chr9q21	47	Down	2.15740310712542e-05	0.00139333656395684
C2_FERRANDO_T_ALL_WITH_MLL_ENL_FUSION_DN	84	Up	2.19046244604836e-05	0.00140930855701841
C2_REACTOME_DNA_REPAIR	102	Up	2.24028050570546e-05	0.00142990991856968
C2_MORI_PRE_BI_LYMPHOCYTE_UP	76	Up	2.24467867970932e-05	0.00142990991856968
C7_GSE19888_CTRL_VS_A3R_INHIBITOR_TREATED_MAST_CELL_UP	194	Up	2.24783427894057e-05	0.00142990991856968
C7_GSE3982_EOSINOPHIL_VS_TH1_DN	195	Up	2.31019239113458e-05	0.00146407361237409
C5_GO_PROTEASOME_COMPLEX	75	Up	2.44959365820229e-05	0.00154372492491898
C2_PUJANA_BRCA2_PCC_NETWORK	412	Up	2.45412212518886e-05	0.00154372492491898
C2_REACTOME_RNA_POL_II_TRANSCRIPTION	100	Up	2.49364475119213e-05	0.00156277640129341
C5_GO_TRANSCRIPTION_COUPLED_NUCLEOTIDE_EXCISION_REPAIR	70	Up	2.625397529768e-05	0.0016392749668341
C5_GO_METHYLOSOME	12	Up	2.67210467150658e-05	0.00166230452744716
C5_GO_ODORANT_BINDING	27	Up	2.73260369252955e-05	0.00169371381250156
C2_REACTOME_GLOBAL_GENOMIC_NER_GG_NER	32	Up	2.75489083769511e-05	0.00170129590746858
C2_REACTOME_ER_PHAGOSOME_PATHWAY	58	Up	2.83939076574564e-05	0.00174710295080661
C5_GO_PROTEASOME_ACCESSORY_COMPLEX	24	Up	2.86230018080359e-05	0.00175481816519484
C2_REACTOME_FORMATION_OF_THE_HIV1_EARLY_ELONGATION_COMPLEX	31	Up	2.8867983615958e-05	0.00176344819770984
C2_MOREAUX_B_LYMPHOCYTE_MATURATION_BY_TACI_DN	73	Up	2.9083264430046e-05	0.00177020833604607
C7_KAECH_DAY8_EFF_VS_DAY15_EFF_CD8_TCELL_UP	195	Up	3.01229273955063e-05	0.00182691775791886
C2_PECE_MAMMARY_STEM_CELL_UP	138	Up	3.05825447172105e-05	0.00184816871128543
C5_GO_CONDENSED_CHROMOSOME_CENTROMERIC_REGION	100	Up	3.12730273075384e-05	0.00188317044509202
C7_GSE41867_LCMV_ARMSTRONG_VS_CLONE13_DAY6_EFFECTOR_CD8_TCELL_DN	197	Up	3.14488940429373e-05	0.0018870451634771
C2_PENG_LEUCINE_DEPRIVATION_DN	183	Up	3.21474475187905e-05	0.00192214473309348
C2_KAMMINGA_EZH2_TARGETS	41	Up	3.29325157286363e-05	0.00196215175578963
C5_GO_DAMAGED_DNA_BINDING	62	Up	3.3762538927208e-05	0.00200454709188521
C5_GO_CHROMOSOMAL_REGION	320	Up	3.40628938347031e-05	0.002015308484535
C5_GO_UNFOLDED_PROTEIN_BINDING	89	Up	3.44231308066332e-05	0.00202952542292349
C7_GSE5679_CTRL_VS_RARA_AGONIST_AM580_TREATED_DC_UP	198	Up	3.4702759625721e-05	0.00203686460860925
C2_BASAKI_YBX1_TARGETS_UP	281	Up	3.47883619105297e-05	0.00203686460860925
C2_REACTOME_POL_SWITCHING	13	Up	3.49725327557707e-05	0.00204058698882895
C7_GSE39110_DAY3_VS_DAY6_POST_IMMUNIZATION_CD8_TCELL_DN	194	Up	3.54415262433782e-05	0.00206084558613128
C7_GSE21546_ELK1_KO_VS_SAP1A_KO_AND_ELK1_KO_DP_THYMOCYTES_DN	190	Up	3.56805771002372e-05	0.00206764056545587
C2_RHODES_CANCER_META_SIGNATURE	63	Up	3.82018638083025e-05	0.0022061902303764
C7_GSE22886_NAIVE_CD4_TCELL_VS_48H_ACT_TH1_DN	194	Up	3.99401264165425e-05	0.00229873088127318
C2_TIEN_INTESTINE_PROBIOTICS_24HR_UP	554	Up	4.07029454498035e-05	0.00233469335578348
C2_REACTOME_AUTODEGRADATION_OF_CDH1_BY_CDH1_APC_C	56	Up	4.10728352601505e-05	0.00234795082917908
C5_GO_RNA_PROCESSING	805	Up	4.35618589843287e-05	0.00248185257869975
C5_GO_RNA_SPLICING_VIA_TRANSESTERIFICATION_REACTIONS	261	Up	4.46098422588058e-05	0.00253303067403105
C7_GSE24634_NAIVE_CD4_TCELL_VS_DAY5_IL4_CONV_TREG_DN	199	Up	4.48985435579354e-05	0.00253771021167789
C7_GSE24634_NAIVE_CD4_TCELL_VS_DAY7_IL4_CONV_TREG_DN	197	Up	4.49922027955421e-05	0.00253771021167789
C3_CTGRYYYNATT_UNKNOWN	104	Up	4.56492873963277e-05	0.00256621791373177
C7_GSE16450_IMMATURE_VS_MATURE_NEURON_CELL_LINE_DN	186	Up	4.71214770496862e-05	0.00264020699721106
C5_GO_SPLICEOSOMAL_SNRNP_ASSEMBLY	37	Up	4.80060645448845e-05	0.0026808931292541
C2_REACTOME_METABOLISM_OF_PROTEINS	410	Up	5.12510772019151e-05	0.0028526956491237
C7_GSE24574_BCL6_HIGH_VS_LOW_TFH_CD4_TCELL_DN	196	Up	5.1706043519501e-05	0.00286134178425511
C5_GO_REGULATION_OF_PROTEIN_UBIQUITINATION_INVOLVED_IN_UBIQUITIN_DEPENDENT_PROTEIN_CATABOLIC_PROCESS	101	Up	5.17999236717818e-05	0.00286134178425511
C7_GSE25123_WT_VS_PPARG_KO_MACROPHAGE_DN	194	Up	5.20174665423352e-05	0.00286134178425511
C5_GO_REPLICATION_FORK	62	Up	5.22455497174381e-05	0.00286134178425511
C2_REACTOME_FORMATION_OF_RNA_POL_II_ELONGATION_COMPLEX_	41	Up	5.22519124954099e-05	0.00286134178425511
C2_LU_EZH2_TARGETS_UP	268	Up	5.38769856747655e-05	0.00294081443420228
C7_GSE21546_UNSTIM_VS_ANTI_CD3_STIM_DP_THYMOCYTES_DN	191	Up	5.43255759215336e-05	0.00295576549893334
C2_REACTOME_HOST_INTERACTIONS_OF_HIV_FACTORS	119	Up	5.54264153054359e-05	0.00300599478648488
C7_GSE37532_VISCERAL_ADIPOSE_TISSUE_VS_LN_DERIVED_PPARG_KO_TCONV_CD4_TCELL_UP	163	Up	5.56390092835599e-05	0.00300788394916012
C7_GSE41867_DAY6_VS_DAY8_LCMV_ARMSTRONG_EFFECTOR_CD8_TCELL_DN	196	Up	5.61963577177845e-05	0.00302833939153705
C7_GSE3337_4H_VS_16H_IFNG_IN_CD8POS_DC_UP	194	Up	5.68034536983702e-05	0.0030421063023838
C7_GSE9006_HEALTHY_VS_TYPE_2_DIABETES_PBMC_AT_DX_UP	195	Up	5.68113936264571e-05	0.0030421063023838
C2_RODRIGUES_THYROID_CARCINOMA_DN	77	Down	5.75059752683386e-05	0.00306958551266737
C5_GO_TRANSLATIONAL_ELONGATION	107	Up	5.79901839968379e-05	0.00308569780946696
C2_FOURNIER_ACINAR_DEVELOPMENT_LATE_2	276	Up	5.8726573785497e-05	0.00311508575242757
C2_REACTOME_HIV_LIFE_CYCLE	112	Up	5.96646039517625e-05	0.00315436611974287
C2_ZAMORA_NOS2_TARGETS_UP	68	Up	5.98399340723043e-05	0.00315436611974287
C2_SCIAN_CELL_CYCLE_TARGETS_OF_TP53_AND_TP73_DN	22	Up	6.0087670794833e-05	0.00315758843950115
C5_GO_DNA_DAMAGE_RESPONSE_DETECTION_OF_DNA_DAMAGE	36	Up	6.20831168156023e-05	0.00324518580451006
C2_GRADE_COLON_AND_RECTAL_CANCER_UP	278	Up	6.21381833615779e-05	0.00324518580451006
C5_GO_NUCLEOTIDE_EXCISION_REPAIR	108	Up	6.27842224080872e-05	0.00326883639189921
C7_GSE21360_SECONDARY_VS_TERTIARY_MEMORY_CD8_TCELL_UP	198	Up	6.3347856571617e-05	0.00328748119260484
C1_chr9p24	37	Down	6.35308994729497e-05	0.00328748119260484
C2_REACTOME_ACTIVATION_OF_NF_KAPPAB_IN_B_CELLS	61	Up	6.38539065908958e-05	0.00329412180922118
C2_REACTOME_FORMATION_OF_TUBULIN_FOLDING_INTERMEDIATES_BY_CCT_TRIC	20	Up	6.41745095644847e-05	0.00329959602445944
C7_GSE24634_IL4_VS_CTRL_TREATED_NAIVE_CD4_TCELL_DAY7_UP	191	Up	6.46099834718409e-05	0.00329959602445944
C7_GSE22432_MULTIPOTENT_VS_COMMON_DC_PROGENITOR_UNTREATED_UP	198	Up	6.46597279026869e-05	0.00329959602445944
C2_REACTOME_CROSS_PRESENTATION_OF_SOLUBLE_EXOGENOUS_ANTIGENS_ENDOSOMES	46	Up	6.47400201004984e-05	0.00329959602445944
C7_GSE13547_2H_VS_12_H_ANTI_IGM_STIM_ZFX_KO_BCELL_DN	164	Up	6.50483730925714e-05	0.00330535591921742
C7_GSE22601_CD4_SINGLE_POSITIVE_VS_CD8_SINGLE_POSITIVE_THYMOCYTE_UP	196	Up	6.5342774069682e-05	0.00331037449111703
C5_GO_MCM_COMPLEX	11	Up	6.70808717105281e-05	0.00338828486630999
H_HALLMARK_MYC_TARGETS_V2	58	Up	6.85928415373271e-05	0.00345434366563426
C5_GO_DNA_CONFORMATION_CHANGE	240	Up	6.90195027314571e-05	0.00346551633744506
C2_FINETTI_BREAST_CANCER_KINOME_RED	16	Up	7.11462922430631e-05	0.00356173494391974
C2_REACTOME_PROTEIN_FOLDING	50	Up	7.32528914520173e-05	0.00365637810106072
C5_GO_REGULATION_OF_LIGASE_ACTIVITY	128	Up	7.53548613343302e-05	0.00375023414305353
C7_GSE37532_TREG_VS_TCONV_CD4_TCELL_FROM_LN_UP	192	Up	7.58770205735967e-05	0.00376514681855082
C6_RB_P107_DN.V1_UP	136	Up	7.63897719468205e-05	0.0037795068161174
C2_HONMA_DOCETAXEL_RESISTANCE	34	Up	7.704492220403e-05	0.00379833434637721
C5_GO_U12_TYPE_SPLICEOSOMAL_COMPLEX	26	Up	7.72192550767543e-05	0.00379833434637721
C5_GO_AMIDE_BIOSYNTHETIC_PROCESS	478	Up	8.02750647571843e-05	0.00393720107465599
C2_ZHAN_MULTIPLE_MYELOMA_SUBGROUPS	30	Up	8.06790595643138e-05	0.00394557909505131
C5_GO_SISTER_CHROMATID_SEGREGATION	174	Up	8.09904116024153e-05	0.00394939122398982
C7_GSE11386_NAIVE_VS_MEMORY_BCELL_UP	176	Up	8.25845071248113e-05	0.00401555300304291
C2_TARTE_PLASMA_CELL_VS_PLASMABLAST_DN	305	Up	8.42365545915773e-05	0.00407811031273149
C5_GO_SENSORY_PERCEPTION_OF_CHEMICAL_STIMULUS	237	Up	8.43530884378005e-05	0.00407811031273149
C7_GSE22886_NAIVE_TCELL_VS_NEUTROPHIL_UP	197	Up	8.47370435882226e-05	0.00407988482643417
C2_ACEVEDO_LIVER_TUMOR_VS_NORMAL_ADJACENT_TISSUE_UP	846	Up	8.48720205014378e-05	0.00407988482643417
C7_GSE10239_NAIVE_VS_KLRG1HIGH_EFF_CD8_TCELL_DN	198	Up	8.55438111879146e-05	0.00410052926093684
C7_GSE2770_UNTREATED_VS_IL4_TREATED_ACT_CD4_TCELL_48H_DN	196	Up	8.60791067544601e-05	0.00411453267059949
C2_REACTOME_LATE_PHASE_OF_HIV_LIFE_CYCLE	99	Up	8.73208142338416e-05	0.00416212816239671
C2_VECCHI_GASTRIC_CANCER_EARLY_UP	409	Up	8.79001678978404e-05	0.00417797399157123
C2_SHIPP_DLBCL_VS_FOLLICULAR_LYMPHOMA_UP	45	Up	9.4634358141606e-05	0.00448247739492862
C5_GO_MATURATION_OF_SSU_RRNA	40	Up	9.48364108140444e-05	0.00448247739492862
C7_GSE5142_HTERT_TRANSDUCED_VS_CTRL_CD8_TCELL_LATE_PASSAGE_CLONE_UP	198	Up	9.55625632543314e-05	0.00450421764018535
C6_CSR_LATE_UP.V1_UP	166	Up	9.9774238534142e-05	0.00468966636176727
C2_REACTOME_PROCESSIVE_SYNTHESIS_ON_THE_LAGGING_STRAND	15	Up	0.000103302077673879	0.00483239948350083
C2_LINDGREN_BLADDER_CANCER_CLUSTER_3_UP	322	Up	0.000103382105846422	0.00483239948350083
C5_GO_SMALL_NUCLEAR_RIBONUCLEOPROTEIN_COMPLEX	59	Up	0.000105273933625426	0.00490727336329433
C7_GSE43863_TH1_VS_LY6C_INT_CXCR5POS_EFFECTOR_CD4_TCELL_UP	196	Up	0.000106169570769206	0.00493542666754324
C5_GO_MATURATION_OF_SSU_RRNA_FROM_TRICISTRONIC_RRNA_TRANSCRIPT_SSU_RRNA_5_8S_RRNA_LSU_RRNA_	31	Up	0.000109026129331234	0.00505084644505265
C5_GO_CELLULAR_PROTEIN_COMPLEX_DISASSEMBLY	121	Up	0.000109249441456727	0.00505084644505265
C7_GSE24210_CTRL_VS_IL35_TREATED_TCONV_CD4_TCELL_DN	197	Up	0.000109563896908652	0.0050515822877147
C5_GO_DNA_REPLICATION_INITIATION	29	Up	0.000110288706628709	0.00507118262191409
C2_KEGG_NUCLEOTIDE_EXCISION_REPAIR	43	Up	0.000112211854199582	0.00514562814339061
C3_NRF2_01	268	Up	0.000112593471317127	0.00514909062797309
C2_BOYAULT_LIVER_CANCER_SUBCLASS_G23_UP	52	Up	0.000112895964953491	0.00514909062797309
C2_REACTOME_ABORTIVE_ELONGATION_OF_HIV1_TRANSCRIPT_IN_THE_ABSENCE_OF_TAT	22	Up	0.000113496036013505	0.00516254415425944
C5_GO_SPLICEOSOMAL_COMPLEX	169	Up	0.000115435580191166	0.005236690220951
C7_GSE41867_NAIVE_VS_EFFECTOR_CD8_TCELL_DN	194	Up	0.000121817409834666	0.00551142350751975
C5_GO_SISTER_CHROMATID_COHESION	109	Up	0.000125160348303006	0.00564756867636046
C7_GSE23505_IL6_IL1_VS_IL6_IL1_TGFB_TREATED_CD4_TCELL_DN	197	Up	0.000126823616791305	0.00570740005246187
C2_FEVR_CTNNB1_TARGETS_DN	547	Up	0.000128455187182366	0.00576549130586953
C2_REACTOME_PREFOLDIN_MEDIATED_TRANSFER_OF_SUBSTRATE_TO_CCT_TRIC	26	Up	0.000130137602934208	0.00582283139153643
C2_GRADE_COLON_CANCER_UP	830	Up	0.000130420961963968	0.00582283139153643
C2_YAO_TEMPORAL_RESPONSE_TO_PROGESTERONE_CLUSTER_14	140	Up	0.00013443037456792	0.00597051209739637
C5_GO_REGULATION_OF_TELOMERASE_RNA_LOCALIZATION_TO_CAJAL_BODY	15	Up	0.000134495350344767	0.00597051209739637
C2_KIM_BIPOLAR_DISORDER_OLIGODENDROCYTE_DENSITY_CORR_UP	668	Up	0.000134787283328728	0.00597051209739637
C5_GO_NUCLEAR_CHROMOSOME_TELOMERIC_REGION	125	Up	0.000140935356737429	0.00622654613930558
C2_REACTOME_MRNA_CAPPING	27	Up	0.000148270299908813	0.00653354621030474
C5_GO_KINETOCHORE	118	Up	0.000150247402189887	0.00658801809273213
C5_GO_CHROMOSOME_CENTROMERIC_REGION	172	Up	0.000150540149177199	0.00658801809273213
C7_GSE17721_0.5H_VS_8H_GARDIQUIMOD_BMDC_UP	200	Up	0.000150674487434982	0.00658801809273213
C5_GO_PEPTIDE_METABOLIC_PROCESS	535	Up	0.000152488395823535	0.00665014470548978
C7_GSE40274_CTRL_VS_FOXP3_TRANSDUCED_ACTIVATED_CD4_TCELL_UP	197	Up	0.000156967738030084	0.00682789484629064
C5_GO_SINGLE_STRANDED_DNA_BINDING	86	Up	0.000157884829311809	0.00685017742765415
C7_GSE41978_KLRG1_HIGH_VS_LOW_EFFECTOR_CD8_TCELL_DN	191	Up	0.000160374715988567	0.00694041066302439
C7_GSE41978_ID2_KO_VS_ID2_KO_AND_BIM_KO_KLRG1_LOW_EFFECTOR_CD8_TCELL_DN	191	Up	0.000161121713397034	0.00695495028671229
C7_GSE37605_TREG_VS_TCONV_C57BL6_FOXP3_IRES_GFP_DN	144	Up	0.000164382743293746	0.00707766004904192
C7_GSE31082_DN_VS_CD4_SP_THYMOCYTE_UP	198	Up	0.000165108204595142	0.00708066561428703
C7_GSE21927_BALBC_VS_C57BL6_MONOCYTE_TUMOR_UP	197	Up	0.000165289457930582	0.00708066561428703
C5_GO_NUCLEOTIDE_EXCISION_REPAIR_DNA_GAP_FILLING	24	Up	0.000167394514866848	0.00715161691824808
C2_REACTOME_RNA_POL_II_PRE_TRANSCRIPTION_EVENTS	57	Up	0.000168016700684795	0.00715161691824808
C7_GSE25085_FETAL_LIVER_VS_ADULT_BM_SP4_THYMIC_IMPLANT_DN	195	Up	0.000168213671382468	0.00715161691824808
C2_KIM_ALL_DISORDERS_OLIGODENDROCYTE_NUMBER_CORR_UP	731	Up	0.000168818842553184	0.00715935748080809
C7_GSE17974_0H_VS_6H_IN_VITRO_ACT_CD4_TCELL_DN	196	Up	0.000174829071675289	0.00739570680454393
C7_GSE3982_NEUTROPHIL_VS_TH1_DN	194	Up	0.000176022335989676	0.00742761582863169
C5_GO_DNA_INTEGRITY_CHECKPOINT	144	Up	0.000179245473526952	0.00754480760584465
C2_NADERI_BREAST_CANCER_PROGNOSIS_UP	45	Up	0.000181031275165171	0.00759504359799323
C2_SCHLOSSER_MYC_TARGETS_REPRESSED_BY_SERUM	158	Up	0.000181336659393018	0.00759504359799323
C2_RUIZ_TNC_TARGETS_DN	142	Up	0.000183850423296433	0.00768131608049121
C7_GSE21063_CTRL_VS_ANTI_IGM_STIM_BCELL_NFATC1_KO_8H_DN	196	Up	0.000184955400464307	0.00770844909176488
C5_GO_REGULATION_OF_RNA_STABILITY	136	Up	0.000188543866650758	0.00783869967468669
C5_GO_CHROMOSOME_TELOMERIC_REGION	154	Up	0.000192400589438855	0.00797943719091878
C5_GO_NEGATIVE_REGULATION_OF_PROTEIN_MODIFICATION_BY_SMALL_PROTEIN_CONJUGATION_OR_REMOVAL	138	Up	0.000199049962999812	0.00823502304136875
C5_GO_FORMATION_OF_TRANSLATION_PREINITIATION_COMPLEX	21	Up	0.000200283691819275	0.00826585451042426
C5_GO_U5_SNRNP	16	Up	0.000201934476065404	0.00831370625183137
C5_GO_NUCLEOTIDE_EXCISION_REPAIR_DNA_INCISION	39	Up	0.000204119080988423	0.00838324992574053
C5_GO_RIBONUCLEOPROTEIN_COMPLEX_SUBUNIT_ORGANIZATION	191	Up	0.000205571738196553	0.00842246823734595
C2_PUJANA_BRCA1_PCC_NETWORK	1584	Up	0.000208246330773197	0.00851144000727843
C5_GO_DNA_REPAIR	457	Up	0.000209798405451594	0.00855421402083477
C7_GSE411_100MIN_VS_400MIN_IL6_STIM_MACROPHAGE_DN	199	Up	0.000210905524862088	0.0085786836206524
C2_PENG_RAPAMYCIN_RESPONSE_DN	240	Up	0.00021821766362575	0.00885482274870821
C7_GSE31082_DN_VS_DP_THYMOCYTE_UP	195	Up	0.000221782177373879	0.00896916487112533
C5_GO_CELL_CYCLE_PHASE_TRANSITION	251	Up	0.000222542400554127	0.00896916487112533
C7_GSE37605_FOXP3_FUSION_GFP_VS_IRES_GFP_TREG_NOD_UP	194	Up	0.000222818424596964	0.00896916487112533
C7_GSE22432_CONVENTIONAL_CDC_VS_PLASMACYTOID_PDC_UP	196	Up	0.000223155747931196	0.00896916487112533
C7_GSE41867_DAY8_EFFECTOR_VS_DAY30_MEMORY_CD8_TCELL_LCMV_ARMSTRONG_UP	197	Up	0.000226451127437131	0.00908004627337368
C2_FURUKAWA_DUSP6_TARGETS_PCI35_DN	70	Up	0.000231447923566926	0.00925846410088879
C3_TGCCAAR_NF1_Q6	1185	Up	0.000237560026421081	0.00946408314813689
C7_GSE24634_TEFF_VS_TCONV_DAY3_IN_CULTURE_UP	197	Up	0.000237706715794467	0.00946408314813689
C2_REACTOME_METABOLISM_OF_NON_CODING_RNA	47	Up	0.000239040019197068	0.0094948266780131
C7_GSE4142_NAIVE_VS_GC_BCELL_DN	189	Up	0.000239614449816327	0.00949535387667931
C5_GO_U4_U6_X_U5_TRI_SNRNP_COMPLEX	21	Up	0.000241998808835861	0.00956743421568131
C7_GSE36826_WT_VS_IL1R_KO_SKIN_STAPH_AUREUS_INF_UP	197	Up	0.000244289422348263	0.00961341875264331
C5_GO_ESTABLISHMENT_OF_PROTEIN_LOCALIZATION_TO_ORGANELLE	353	Up	0.000244298213086497	0.00961341875264331
C7_GSE14415_ACT_VS_CTRL_NATURAL_TREG_UP	163	Up	0.000246079361598892	0.00966104147938479
C2_WONG_MITOCHONDRIA_GENE_MODULE	214	Up	0.000250145854148029	0.00979795832879353
C2_YU_MYC_TARGETS_UP	42	Up	0.000252389559547846	0.00984586566787692
C7_GSE25088_WT_VS_STAT6_KO_MACROPHAGE_IL4_STIM_DN	189	Up	0.000252532693094887	0.00984586566787692
C5_GO_POLY_A_RNA_BINDING	1149	Up	0.000254687883367621	0.00988581549911011
C2_SPIELMAN_LYMPHOBLAST_EUROPEAN_VS_ASIAN_UP	468	Up	0.000254725817481946	0.00988581549911011
C2_HU_GENOTOXIC_DAMAGE_4HR	35	Up	0.000256907113807995	0.00994765508637319
C5_GO_DNA_METABOLIC_PROCESS	717	Up	0.00026079510663013	0.01006250210445
C5_GO_CHROMOSOME_SEGREGATION	266	Up	0.000261062491806249	0.01006250210445
C7_GSE21927_GMCSF_IL6_VS_GMCSF_GCSF_TREATED_BONE_MARROW_DN	199	Up	0.000264656017894768	0.0101778283609031
C7_GSE20727_CTRL_VS_ROS_INH_AND_DNFB_ALLERGEN_TREATED_DC_DN	190	Up	0.00026607364880522	0.0102091433365831
C2_LY_AGING_OLD_DN	56	Up	0.000266715982464385	0.0102106360617191
C7_GSE40274_FOXP3_VS_FOXP3_AND_EOS_TRANSDUCED_ACTIVATED_CD4_TCELL_DN	193	Up	0.000274627246956744	0.010489768952043
C7_GSE17974_CTRL_VS_ACT_IL4_AND_ANTI_IL12_12H_CD4_TCELL_DN	196	Up	0.000277057650687464	0.0105587669082941
C2_GABRIELY_MIR21_TARGETS	284	Down	0.000280555567208917	0.0106503956322187
C7_GSE33162_UNTREATED_VS_4H_LPS_STIM_HDAC3_KO_MACROPHAGE_DN	195	Up	0.000280720787894896	0.0106503956322187
C7_GSE27859_DC_VS_CD11C_INT_F480_INT_DC_DN	197	Up	0.000281737301195009	0.0106650489340509
C5_GO_DNA_SYNTHESIS_INVOLVED_IN_DNA_REPAIR	73	Up	0.000283297566715901	0.0107001743892852
C5_GO_TELOMERE_ORGANIZATION	98	Up	0.000298092155195335	0.0112146349614392
C2_REACTOME_POST_CHAPERONIN_TUBULIN_FOLDING_PATHWAY	17	Up	0.000298243941412899	0.0112146349614392
C2_KEGG_BASE_EXCISION_REPAIR	33	Up	0.000307864379296403	0.0115301781246638
C5_GO_RNA_CAPPING	36	Up	0.00030799837553029	0.0115301781246638
C7_GSE22886_CTRL_VS_LPS_24H_DC_UP	198	Up	0.000310405110434002	0.0115946244451518
C5_GO_DNA_SECONDARY_STRUCTURE_BINDING	23	Up	0.000312545861666632	0.0116488734036588
C2_AMUNDSON_GAMMA_RADIATION_RESPONSE	40	Up	0.000316093740475138	0.0117552135880875
C7_GSE10239_NAIVE_VS_KLRG1INT_EFF_CD8_TCELL_DN	195	Up	0.000320097475492131	0.0118780030324613
C2_REACTOME_REPAIR_SYNTHESIS_FOR_GAP_FILLING_BY_DNA_POL_IN_TC_NER	14	Up	0.000323944329585518	0.0119944463915023
C7_GSE42021_CD24LO_TREG_VS_CD24LO_TCONV_THYMUS_DN	199	Up	0.000326099532872697	0.0120478825234474
C7_GSE42724_NAIVE_VS_B1_BCELL_DN	190	Up	0.000327461559340808	0.0120718454152632
C7_GSE12845_IGD_POS_BLOOD_VS_PRE_GC_TONSIL_BCELL_DN	200	Up	0.000329706882143201	0.0121281959842285
C7_GSE27241_WT_VS_RORGT_KO_TH17_POLARIZED_CD4_TCELL_UP	152	Up	0.000331294576608575	0.0121601638412011
C7_GSE28408_LY6G_POS_VS_NEG_DC_DN	193	Up	0.000335947323464429	0.0123042525115619
C2_SCHMIDT_POR_TARGETS_IN_LIMB_BUD_UP	26	Down	0.000337019275535123	0.012316853480194
C5_GO_DNA_GEOMETRIC_CHANGE	80	Up	0.000338027805275622	0.0123270872695448
C2_PELLICCIOTTA_HDAC_IN_ANTIGEN_PRESENTATION_UP	64	Up	0.000342818513437401	0.0124749076685468
C5_GO_U2_SNRNP	18	Up	0.00034633678647006	0.0125758900512015
C2_LI_DCP2_BOUND_MRNA	86	Up	0.000349937799839162	0.0126589249187042
C2_BILANGES_RAPAMYCIN_SENSITIVE_VIA_TSC1_AND_TSC2	70	Up	0.000350119783816179	0.0126589249187042
C1_chr2q24	37	Down	0.000353663546560073	0.012759788638258
C5_GO_CONDENSED_CHROMOSOME	191	Up	0.000363168784855732	0.0130748489543486
C2_REACTOME_TRANSCRIPTION	187	Up	0.000368692808717241	0.0132455435590328
C2_WEI_MYCN_TARGETS_WITH_E_BOX	776	Up	0.000370827944503531	0.0132940246799666
C5_GO_ORGANELLAR_RIBOSOME	71	Up	0.000373515450867017	0.0133406637323488
C5_GO_VIRAL_LIFE_CYCLE	283	Up	0.000373705727151664	0.0133406637323488
C7_GSE3982_EOSINOPHIL_VS_TH2_DN	193	Up	0.000378281169944715	0.0134620546804875
C5_GO_MITOTIC_CELL_CYCLE	753	Up	0.000378697359961708	0.0134620546804875
C5_GO_TELOMERASE_HOLOENZYME_COMPLEX	19	Up	0.000387997177217235	0.01374759817608
C5_GO_PRECATALYTIC_SPLICEOSOME	22	Up	0.000388354821119688	0.01374759817608
C7_GSE16266_CTRL_VS_HEATSHOCK_AND_LPS_STIM_MEF_DN	192	Up	0.000405520354274397	0.0143252816590335
C5_GO_CELL_CYCLE_CHECKPOINT	191	Up	0.000410380438841485	0.0144667654284099
C2_POMEROY_MEDULLOBLASTOMA_PROGNOSIS_DN	40	Up	0.000413008200542047	0.0145291304810228
C7_GSE3982_MEMORY_CD4_TCELL_VS_TH1_DN	195	Up	0.000419473609700719	0.0147259604766512
C7_GSE24634_NAIVE_CD4_TCELL_VS_DAY3_IL4_CONV_TREG_DN	196	Up	0.000421093499046964	0.0147522217336929
C5_GO_SNORNA_BINDING	24	Up	0.000423557085048016	0.0148078707357386
C2_DACOSTA_UV_RESPONSE_VIA_ERCC3_XPCS_DN	86	Down	0.000424480320665199	0.0148095494968574
C2_WONG_PROTEASOME_GENE_MODULE	49	Up	0.000427369928573518	0.0148796842827006
C2_REACTOME_CHROMOSOME_MAINTENANCE	111	Up	0.000428919386994937	0.0149029670376619
C7_GSE33162_UNTREATED_VS_4H_LPS_STIM_HDAC3_KO_MACROPHAGE_UP	195	Up	0.000441092848025187	0.0152661110533374
C5_GO_TRNA_METABOLIC_PROCESS	175	Up	0.00044117536227658	0.0152661110533374
C7_GSE22432_PDC_VS_TGFB1_TREATEDCOMMON_DC_PROGENITOR_UP	191	Up	0.000445547597509364	0.0153859406070529
C7_GSE3982_CENT_MEMORY_CD4_TCELL_VS_TH2_DN	195	Up	0.000446713412504303	0.0153947813706422
C2_CHIANG_LIVER_CANCER_SUBCLASS_CTNNB1_DN	168	Down	0.000452584450643786	0.0155108641921746
C2_YAMASHITA_LIVER_CANCER_WITH_EPCAM_UP	51	Up	0.000452702364313277	0.0155108641921746
C5_GO_DNA_PACKAGING	162	Up	0.000453114355903252	0.0155108641921746
C2_REACTOME_RESOLUTION_OF_AP_SITES_VIA_THE_MULTIPLE_NUCLEOTIDE_PATCH_REPLACEMENT_PATHWAY	17	Up	0.000453748464932712	0.0155108641921746
C7_GSE30962_PRIMARY_VS_SECONDARY_CHRONIC_LCMV_INF_CD8_TCELL_UP	193	Up	0.000456999702258209	0.0155905079877241
C2_REACTOME_CDC6_ASSOCIATION_WITH_THE_ORC_ORIGIN_COMPLEX	11	Up	0.000458990162741107	0.0156269065266444
C7_GSE15930_STIM_VS_STIM_AND_IFNAB_48H_CD8_T_CELL_UP	195	Up	0.000462355900868084	0.0156961893253898
C2_PUJANA_BREAST_CANCER_LIT_INT_NETWORK	100	Up	0.000462880354197122	0.0156961893253898
C7_GSE1460_INTRATHYMIC_T_PROGENITOR_VS_NAIVE_CD4_TCELL_CORD_BLOOD_UP	201	Up	0.000468911623443974	0.015868907160591
C2_WELCSH_BRCA1_TARGETS_DN	137	Up	0.000474659756330632	0.0160313727282847
C7_GSE3720_UNSTIM_VS_PMA_STIM_VD2_GAMMADELTA_TCELL_UP	167	Up	0.000477330686188187	0.0160894672131281
C5_GO_NUCLEOLUS	821	Up	0.000479411171697442	0.0161007006559652
C7_GSE3720_UNSTIM_VS_PMA_STIM_VD1_GAMMADELTA_TCELL_UP	167	Up	0.000479566995485282	0.0161007006559652
C7_GSE24671_BAKIMULC_VS_SENDAI_VIRUS_INFECTED_MOUSE_SPLENOCYTES_UP	191	Up	0.000487921316556384	0.0163487457375259
C5_GO_REGULATION_OF_CELLULAR_AMINO_ACID_METABOLIC_PROCESS	64	Up	0.000490948170304922	0.016417656106185
C5_GO_ESTABLISHMENT_OF_PROTEIN_LOCALIZATION_TO_CHROMOSOME	13	Up	0.000498549979936663	0.0166389826637244
C1_chr6q24	40	Down	0.000502839829679337	0.0167491196023702
C5_GO_NUCLEAR_CHROMOSOME_SEGREGATION	223	Up	0.00050539581275963	0.0168011837872411
C7_GSE2770_IL12_AND_TGFB_VS_IL4_TREATED_ACT_CD4_TCELL_6H_UP	196	Up	0.000511010517919609	0.0169545273994465
C7_GSE17974_0.5H_VS_72H_IL4_AND_ANTI_IL12_ACT_CD4_TCELL_DN	187	Up	0.000513207209857309	0.0169615340362527
C2_TAKAO_RESPONSE_TO_UVB_RADIATION_UP	83	Up	0.000513226489365959	0.0169615340362527
C7_GSE41867_LCMV_ARMSTRONG_VS_CLONE13_DAY6_EFFECTOR_CD8_TCELL_UP	196	Up	0.000517258574355871	0.0170614665432275
C2_MACAEVA_PBMC_RESPONSE_TO_IR	94	Up	0.000521507428100959	0.0171681462857905
C5_GO_MRNA_METABOLIC_PROCESS	585	Up	0.000523991934860688	0.0171894772197387
C1_chr6q25	51	Down	0.000525047006641435	0.0171894772197387
C2_KIM_ALL_DISORDERS_DURATION_CORR_DN	140	Up	0.000525202985793093	0.0171894772197387
C2_TANG_SENESCENCE_TP53_TARGETS_DN	56	Up	0.000527523042540538	0.0172320799282402
C2_LUI_THYROID_CANCER_CLUSTER_3	28	Up	0.000541429824195638	0.0176522814165981
C2_REACTOME_APOPTOSIS	143	Up	0.000543735356278537	0.0176933576222868
C2_LI_LUNG_CANCER	39	Up	0.000548096398908781	0.0178010348674385
C7_GSE22443_IL2_VS_IL12_TREATED_ACT_CD8_TCELL_DN	199	Up	0.000549388555695273	0.0178088194462064
C7_GSE19825_NAIVE_VS_DAY3_EFF_CD8_TCELL_DN	199	Up	0.000552663254111035	0.017880716869623
C5_GO_MITOTIC_RECOMBINATION	41	Up	0.000559880934685432	0.0180796665950614
C7_KAECH_DAY8_EFF_VS_MEMORY_CD8_TCELL_UP	194	Up	0.000563517205657408	0.0181624278798648
C2_WALLACE_JAK2_TARGETS_UP	26	Up	0.000568463307153865	0.0182870106850771
C2_BORCZUK_MALIGNANT_MESOTHELIOMA_UP	303	Up	0.000571532636214119	0.018350860981744
C7_GSE46606_IRF4HIGH_VS_IRF4MID_CD40L_IL2_IL5_DAY3_STIMULATED_BCELL_UP	196	Up	0.000575760257476814	0.0184515896150855
C5_GO_RNA_BINDING	1529	Up	0.000582492324970389	0.0186320465611039
C5_GO_DNA_RECOMBINATION	202	Up	0.000584169755462422	0.0186504460984522
C5_GO_MACROMOLECULAR_COMPLEX_DISASSEMBLY	177	Up	0.000598413057710278	0.019069204048052
C5_GO_CELL_CYCLE_G1_S_PHASE_TRANSITION	108	Up	0.000609094665037762	0.0193475284740181
C7_GSE24210_RESTING_TREG_VS_TCONV_DN	195	Up	0.000609433997792782	0.0193475284740181
C7_GSE22886_NAIVE_CD4_TCELL_VS_12H_ACT_TH1_DN	195	Up	0.000624451947915955	0.019787174926378
C2_CROSBY_E2F4_TARGETS	6	Up	0.000629699445088732	0.0199055745701734
C2_REACTOME_SLBP_DEPENDENT_PROCESSING_OF_REPLICATION_DEPENDENT_HISTONE_PRE_MRNAS	11	Up	0.00063054121917221	0.0199055745701734
C2_REACTOME_ELONGATION_ARREST_AND_RECOVERY	30	Up	0.000643550777878262	0.0202784408053595
C1_chr1q44	44	Up	0.000648407803491961	0.0203935101168912
C5_GO_PROTEIN_DNA_COMPLEX_SUBUNIT_ORGANIZATION	201	Up	0.000654740608292675	0.0205544820647873
C2_GARCIA_TARGETS_OF_FLI1_AND_DAX1_DN	164	Up	0.000659730700789909	0.0206727836816038
C2_GAVIN_FOXP3_TARGETS_CLUSTER_P6	89	Up	0.000664892329023323	0.0207362309921152
C5_GO_NUCLEAR_REPLICATION_FORK	39	Up	0.000665288118649668	0.0207362309921152
C7_GSE17974_1.5H_VS_72H_IL4_AND_ANTI_IL12_ACT_CD4_TCELL_DN	191	Up	0.00066543191470472	0.0207362309921152
C5_GO_SMALL_SUBUNIT_PROCESSOME	32	Up	0.000680676482371482	0.0211600041320323
C7_GSE13522_CTRL_VS_T_CRUZI_Y_STRAIN_INF_SKIN_BALBC_MOUSE_UP	131	Up	0.000681787017968445	0.0211600041320323
C7_GOLDRATH_EFF_VS_MEMORY_CD8_TCELL_UP	195	Up	0.000682782474799932	0.0211600041320323
C7_GSE3982_NKCELL_VS_TH2_DN	196	Up	0.000686086536973138	0.0212205048767893
C7_GSE29614_CTRL_VS_DAY7_TIV_FLU_VACCINE_PBMC_DN	174	Up	0.000687242874090214	0.0212205048767893
C7_GSE17721_CTRL_VS_POLYIC_8H_BMDC_UP	193	Up	0.000695591913080038	0.0214391817144396
C5_GO_SMALL_NUCLEOLAR_RIBONUCLEOPROTEIN_COMPLEX	19	Up	0.000700281559752801	0.0215444804955948
C5_GO_TRANSLATION_PREINITIATION_COMPLEX	16	Up	0.000707596545229694	0.0217300202211101
C7_GSE22886_NEUTROPHIL_VS_MONOCYTE_DN	197	Up	0.000712715494008979	0.0218409842861756
C2_GAVIN_FOXP3_TARGETS_CLUSTER_T7	96	Up	0.00071379140182348	0.0218409842861756
C5_GO_TRANSCRIPTION_ELONGATION_FROM_RNA_POLYMERASE_II_PROMOTER	78	Up	0.000725409318230451	0.0221337320563739
C5_GO_SMN_SM_PROTEIN_COMPLEX	16	Up	0.00072625903580886	0.0221337320563739
C2_KEGG_CELL_CYCLE	124	Up	0.000727282963379463	0.0221337320563739
C5_GO_PROTEIN_LOCALIZATION_TO_CHROMOSOME	45	Up	0.000730931576860827	0.0221887108421359
C7_GSE22432_MULTIPOTENT_PROGENITOR_VS_CDC_DN	197	Up	0.000731712112163101	0.0221887108421359
C2_FERREIRA_EWINGS_SARCOMA_UNSTABLE_VS_STABLE_UP	160	Up	0.000736853382715901	0.0223046441662536
C7_GSE1460_INTRATHYMIC_T_PROGENITOR_VS_NAIVE_CD4_TCELL_ADULT_BLOOD_UP	196	Up	0.000740435200380162	0.0223730429029156
C1_chr9p13	56	Down	0.000751071469582558	0.0226539756449313
C5_GO_NUCLEOTIDE_EXCISION_REPAIR_PREINCISION_COMPLEX_ASSEMBLY	29	Up	0.000771555690816797	0.0232304160930801
C2_KEGG_PYRIMIDINE_METABOLISM	96	Up	0.00078648375420395	0.0236378181259059
C2_FERRANDO_HOX11_NEIGHBORS	23	Up	0.000791858418615483	0.0237571565627528
C5_GO_TELOMERE_MAINTENANCE_VIA_RECOMBINATION	32	Up	0.000812704744368228	0.0243394282822209
C7_GSE37532_TREG_VS_TCONV_PPARG_KO_CD4_TCELL_FROM_LN_DN	195	Up	0.000819015460075025	0.0244850893991687
C5_GO_TUMOR_NECROSIS_FACTOR_MEDIATED_SIGNALING_PATHWAY	112	Up	0.000832338738809902	0.0248395128737255
C7_GSE22432_MULTIPOTENT_VS_COMMON_DC_PROGENITOR_UNTREATED_DN	194	Up	0.000835230870096293	0.0248819393536961
C2_KEGG_HOMOLOGOUS_RECOMBINATION	28	Up	0.00083844027696676	0.0249336518920115
C7_GSE3982_EFF_MEMORY_CD4_TCELL_VS_TH1_DN	194	Up	0.000840562258119677	0.0249480841306079
C2_PEDERSEN_METASTASIS_BY_ERBB2_ISOFORM_6	28	Down	0.000841874359587323	0.0249480841306079
C2_KINSEY_TARGETS_OF_EWSR1_FLII_FUSION_UP	1247	Up	0.000843439953623305	0.0249507822644405
C7_GSE8921_UNSTIM_0H_VS_TLR1_2_STIM_MONOCYTE_12H_UP	194	Up	0.000845384370771749	0.0249548656096828
C2_WILCOX_RESPONSE_TO_PROGESTERONE_DN	60	Down	0.000846527561016367	0.0249548656096828
C5_GO_RNA_DNA_HYBRID_RIBONUCLEASE_ACTIVITY	7	Up	0.000852077149452242	0.0250422314860224
C7_GSE42021_CD24HI_TREG_VS_CD24HI_TCONV_THYMUS_UP	197	Up	0.000852451116124869	0.0250422314860224
C1_chr9p21	29	Down	0.00085947050216647	0.025204680012407
C2_SMIRNOV_RESPONSE_TO_IR_6HR_UP	164	Up	0.000871374384901964	0.025509560496412
C2_NUYTTEN_EZH2_TARGETS_DN	1000	Up	0.000876213543709132	0.0256069246512992
C7_GSE35543_IN_VITRO_ITREG_VS_CONVERTED_EX_ITREG_UP	193	Up	0.000879561825441031	0.0256604580142891
C5_GO_AMINO_ACID_IMPORT	15	Down	0.000889126828450258	0.0258698981919312
C2_REACTOME_REMOVAL_OF_THE_FLAP_INTERMEDIATE_FROM_THE_C_STRAND	10	Up	0.000889798519455349	0.0258698981919312
C2_RIZ_ERYTHROID_DIFFERENTIATION	73	Up	0.000901622844472948	0.0261163181501069
C5_GO_POSITIVE_REGULATION_OF_PROTEIN_MODIFICATION_BY_SMALL_PROTEIN_CONJUGATION_OR_REMOVAL	193	Up	0.00090290664454852	0.0261163181501069
C2_DAZARD_UV_RESPONSE_CLUSTER_G1	60	Up	0.000903242311123476	0.0261163181501069
C2_LEE_LIVER_CANCER_SURVIVAL_DN	171	Up	0.000904447871636584	0.0261163181501069
C2_CAFFAREL_RESPONSE_TO_THC_DN	31	Up	0.000917936495313487	0.0264606532149906
C5_GO_TELOMERASE_RNA_BINDING	14	Up	0.000928975198218958	0.0267333151854813
C5_GO_ESTABLISHMENT_OF_PROTEIN_LOCALIZATION_TO_MEMBRANE	255	Up	0.000930810300645573	0.0267402893529688
C5_GO_REPLISOME	29	Up	0.00093283748637432	0.0267402893529688
C2_PLASARI_TGFB1_SIGNALING_VIA_NFIC_1HR_DN	103	Down	0.000933958454441496	0.0267402893529688
C7_GSE15930_NAIVE_VS_72H_IN_VITRO_STIM_TRICHOSTATINA_CD8_TCELL_DN	198	Up	0.000936383167901717	0.0267644249730827
C5_GO_MHC_CLASS_II_PROTEIN_COMPLEX_BINDING	16	Up	0.000941830770555498	0.0268296279264147
C5_GO_90S_PRERIBOSOME	22	Up	0.000941835529123003	0.0268296279264147
C3_ELK1_02	246	Up	0.000944451346669771	0.0268589264487381
C2_KRIGE_RESPONSE_TO_TOSEDOSTAT_24HR_DN	965	Up	0.000948797924052586	0.0269372645518353
C5_GO_PRP19_COMPLEX	12	Up	0.000957723206846912	0.0271010889284485
C7_GSE3982_EFF_MEMORY_CD4_TCELL_VS_TH2_DN	195	Up	0.000957771477998476	0.0271010889284485
C3_E2F_Q4	227	Up	0.000971037412085087	0.0274255881106733
C5_GO_REGULATION_OF_DNA_DEPENDENT_DNA_REPLICATION	41	Up	0.000972481110241948	0.0274255881106733
C5_GO_NIK_NF_KAPPAB_SIGNALING	82	Up	0.000980425420343959	0.0276036248546425
C7_GSE3982_CENT_MEMORY_CD4_TCELL_VS_TH1_DN	193	Up	0.000987790220016242	0.0277647812506559
C6_EGFR_UP.V1_UP	184	Down	0.000995245990204125	0.0279082837352536
C2_PICCALUGA_ANGIOIMMUNOBLASTIC_LYMPHOMA_UP	204	Down	0.000996722329132427	0.0279082837352536
C7_GSE22432_CDC_VS_COMMON_DC_PROGENITOR_DN	197	Up	0.000997843606159709	0.0279082837352536
C5_GO_CELLULAR_RESPONSE_TO_DNA_DAMAGE_STIMULUS	689	Up	0.00100248358717616	0.0279917900637091
C7_GSE3982_NKCELL_VS_TH1_DN	190	Up	0.00102017609674183	0.0284388792964884
C2_HORIUCHI_WTAP_TARGETS_DN	307	Up	0.00102690908215996	0.0285389846489409
C2_LI_AMPLIFIED_IN_LUNG_CANCER	172	Up	0.00102714033752172	0.0285389846489409
C2_GARGALOVIC_RESPONSE_TO_OXIDIZED_PHOSPHOLIPIDS_TURQUOISE_DN	51	Up	0.00103097979942504	0.0285987035837232
C2_WANG_TUMOR_INVASIVENESS_UP	371	Up	0.00104304337811556	0.0288859852718387
C2_MITSIADES_RESPONSE_TO_APLIDIN_DN	246	Up	0.00104914601508686	0.0290075158844521
C2_PAL_PRMT5_TARGETS_UP	201	Up	0.00105305922738643	0.0290682140075134
C5_GO_TASTE_RECEPTOR_ACTIVITY	22	Down	0.00105754786587108	0.0291445723752518
C7_GSE9509_10MIN_VS_30MIN_LPS_AND_IL10_STIM_IL10_KO_MACROPHAGE_UP	168	Up	0.00106954169680988	0.0294271789458861
C7_GSE2770_UNTREATED_VS_IL4_TREATED_ACT_CD4_TCELL_2H_DN	197	Up	0.0010842081262333	0.0297822819870027
C2_DACOSTA_UV_RESPONSE_VIA_ERCC3_TTD_DN	84	Down	0.00109136948429524	0.0299304101195459
C7_GSE31082_DN_VS_CD8_SP_THYMOCYTE_UP	199	Up	0.00109595080414477	0.0300074167587923
C2_RAHMAN_TP53_TARGETS_PHOSPHORYLATED	21	Up	0.00111261075185264	0.0304041465469286
C7_GSE5679_PPARG_LIGAND_ROSIGLITAZONE_VS_RARA_AGONIST_AM580_TREATED_DC_UP	195	Up	0.00111403409131232	0.0304041465469286
C7_GSE24634_TEFF_VS_TCONV_DAY10_IN_CULTURE_UP	196	Up	0.00111670246238349	0.0304118091532303
C5_GO_RIBONUCLEOPROTEIN_COMPLEX_LOCALIZATION	116	Up	0.00111790941985162	0.0304118091532303
C2_PID_AURORA_A_PATHWAY	31	Up	0.00112519273452163	0.0305608126177215
C3_ATATGCA_MIR448	209	Down	0.00113026372536319	0.030649346950113
C2_BIOCARTA_LECTIN_PATHWAY	11	Down	0.00114810496037757	0.0310833344552782
C7_GSE43955_1H_VS_20H_ACT_CD4_TCELL_WITH_TGFB_IL6_UP	194	Up	0.0011562846414004	0.0312111878943905
C3_E2F_Q6	226	Up	0.00115651644759665	0.0312111878943905
C7_GSE12845_NAIVE_VS_PRE_GC_TONSIL_BCELL_DN	199	Up	0.00115845384821038	0.0312136903910317
C5_GO_ENDOCHONDRAL_BONE_MORPHOGENESIS	40	Down	0.00116717109189333	0.0313491157272232
C2_CHARAFE_BREAST_CANCER_BASAL_VS_MESENCHYMAL_DN	50	Down	0.00116863897290403	0.0313491157272232
C5_GO_RNA_SPLICING	353	Up	0.00116903800152933	0.0313491157272232
C7_GSE17721_0.5H_VS_8H_LPS_BMDC_UP	195	Up	0.00117370336864005	0.0314244219948707
C2_ODONNELL_TFRC_TARGETS_DN	127	Up	0.00118148675516909	0.0315828394695358
C2_REACTOME_E2F_ENABLED_INHIBITION_OF_PRE_REPLICATION_COMPLEX_FORMATION	10	Up	0.0011973848166592	0.0319573319916251
C2_CHAUHAN_RESPONSE_TO_METHOXYESTRADIOL_UP	49	Up	0.0012100744107657	0.0322451481961677
C2_TURASHVILI_BREAST_LOBULAR_CARCINOMA_VS_DUCTAL_NORMAL_UP	66	Down	0.0012160836361233	0.0322575253865092
C5_GO_DNA_TEMPLATED_TRANSCRIPTION_ELONGATION	92	Up	0.00121674276587251	0.0322575253865092
C7_GSE14000_TRANSLATED_RNA_VS_MRNA_4H_LPS_DC_DN	176	Up	0.00121676125249183	0.0322575253865092
C2_REACTOME_PROCESSING_OF_CAPPED_INTRONLESS_PRE_MRNA	23	Up	0.00121816433555815	0.0322575253865092
C7_GSE18791_CTRL_VS_NEWCASTLE_VIRUS_DC_18H_UP	196	Up	0.00122043497741486	0.0322671566450576
C2_DACOSTA_UV_RESPONSE_VIA_ERCC3_UP	301	Up	0.00122822703920889	0.0324225112799588
C2_MOOTHA_VOXPHOS	87	Up	0.00123440953661157	0.0324626229760326
C5_GO_MITOTIC_SISTER_CHROMATID_SEGREGATION	91	Up	0.00123559494134418	0.0324626229760326
C5_GO_PROTEIN_TARGETING_TO_MITOCHONDRION	51	Up	0.0012360138976465	0.0324626229760326
C7_GSE45365_WT_VS_IFNAR_KO_BCELL_MCMV_INFECTION_DN	175	Up	0.00123742047275817	0.0324626229760326
C2_REACTOME_BMAL1_CLOCK_NPAS2_ACTIVATES_CIRCADIAN_EXPRESSION	36	Down	0.001242723455067	0.032551274896577
C2_LIU_VAV3_PROSTATE_CARCINOGENESIS_UP	80	Down	0.00126635084256451	0.0331188912009801
C7_GSE14415_TCONV_VS_FOXP3_KO_INDUCED_TREG_UP	164	Up	0.0012697396672266	0.0331562730079341
C7_GSE17974_0H_VS_12H_IN_VITRO_ACT_CD4_TCELL_DN	196	Up	0.0012726423055184	0.0331808635619059
C2_REACTOME_PURINE_METABOLISM	33	Up	0.00129380166397417	0.0336806430093954
C2_LEE_BMP2_TARGETS_DN	870	Up	0.00130210210938407	0.0338446540597356
C2_BIOCARTA_PROTEASOME_PATHWAY	28	Up	0.00131456243313018	0.0341161210598095
C2_SU_LIVER	53	Down	0.00132248800848799	0.0342692489917693
C7_GSE16451_CTRL_VS_WEST_EQUINE_ENC_VIRUS_IMMATURE_NEURON_CELL_LINE_DN	196	Up	0.00132455931449773	0.0342704406125628
C5_GO_LIGASE_ACTIVITY_FORMING_CARBON_OXYGEN_BONDS	44	Up	0.00132744894435056	0.0342927688356577
C5_GO_REGULATION_OF_CELLULAR_AMINE_METABOLIC_PROCESS	86	Up	0.00132971338832883	0.0342989028108416
C2_PID_E2F_PATHWAY	73	Up	0.00133472464994411	0.0343757622552576
C2_REACTOME_DOWNSTREAM_SIGNALING_EVENTS_OF_B_CELL_RECEPTOR_BCR	92	Up	0.00134232143005537	0.0345188767750256
C7_GSE17301_ACD3_ACD28_VS_ACD3_ACD28_AND_IFNA2_STIM_CD8_TCELL_UP	183	Up	0.00134451855098535	0.0345229110792461
C7_GSE6259_DEC205_POS_DC_VS_CD8_TCELL_UP	172	Up	0.00134867006326247	0.0345347307560905
C5_GO_DETECTION_OF_STIMULUS	379	Up	0.00134906075467028	0.0345347307560905
C7_GSE42088_UNINF_VS_LEISHMANIA_INF_DC_4H_DN	186	Up	0.00135541248150445	0.0346449163134996
C2_FU_INTERACT_WITH_ALKBH8	13	Up	0.00135986683014859	0.0347063448460699
C7_GSE23505_UNTREATED_VS_4DAY_IL6_IL1_TREATED_CD4_TCELL_UP	195	Up	0.00136220217675348	0.034713588904888
C2_REACTOME_CLEAVAGE_OF_GROWING_TRANSCRIPT_IN_THE_TERMINATION_REGION_	43	Up	0.00136847300420884	0.0348209499311545
C7_GSE12366_GC_VS_NAIVE_BCELL_UP	192	Up	0.0013797998034751	0.0350564451570603
C7_GSE3720_VD1_VS_VD2_GAMMADELTA_TCELL_UP	176	Up	0.00138821245858666	0.035217305864685
C2_PID_ATM_PATHWAY	34	Up	0.00140085233562375	0.0354847640285771
C5_GO_ANTIGEN_PROCESSING_AND_PRESENTATION_OF_EXOGENOUS_PEPTIDE_ANTIGEN_VIA_MHC_CLASS_I	62	Up	0.00140906188580714	0.0356393664719621
C7_GSE25085_FETAL_LIVER_VS_ADULT_BM_SP4_THYMIC_IMPLANT_UP	196	Up	0.00142043000827427	0.035832589338785
C3_GTATTAT_MIR3693P	207	Down	0.00142093655495093	0.035832589338785
C7_GSE12366_GC_VS_MEMORY_BCELL_UP	193	Up	0.00143243880004422	0.0360688942493278
C5_GO_AMINO_ACID_ACTIVATION	52	Up	0.00143953020412734	0.0361935967073383
C6_MYC_UP.V1_UP	174	Up	0.0014444277504459	0.0362628515805565
C2_AMIT_SERUM_RESPONSE_60_MCF10A	56	Down	0.00146940185377104	0.036835183359496
C5_GO_BASE_EXCISION_REPAIR	38	Up	0.00149310815529008	0.0373740874196206
C5_GO_CHROMOSOME	831	Up	0.00151362237984406	0.0377940644455131
C5_GO_PROTEINACEOUS_EXTRACELLULAR_MATRIX	331	Down	0.00151435350712475	0.0377940644455131
C5_GO_L_AMINO_ACID_IMPORT	12	Down	0.0015172508619292	0.0378106065312282
C7_GSE369_IFNG_KO_VS_WT_LIVER_DN	193	Up	0.00154417836088212	0.0384250618301269
C5_GO_HEAD_MORPHOGENESIS	33	Down	0.00154795838747118	0.0384625607553596
C5_GO_NEGATIVE_REGULATION_OF_TRANSCRIPTION_ELONGATION_FROM_RNA_POLYMERASE_II_PROMOTER	11	Up	0.00155603212171326	0.038606480251481
C5_GO_INTRINSIC_COMPONENT_OF_MITOCHONDRIAL_MEMBRANE	52	Up	0.00156118548267008	0.0386498972299095
C7_GSE2405_S_AUREUS_VS_UNTREATED_NEUTROPHIL_DN	186	Up	0.00156235031648591	0.0386498972299095
C2_KRIGE_RESPONSE_TO_TOSEDOSTAT_6HR_DN	873	Up	0.00156762102862767	0.0387042127458482
C7_GSE17721_12H_VS_24H_LPS_BMDC_DN	195	Up	0.00156912061601867	0.0387042127458482
C5_GO_REGULATION_OF_RHODOPSIN_MEDIATED_SIGNALING_PATHWAY	23	Up	0.00157281154636881	0.0387387833713342
C2_ANASTASSIOU_MULTICANCER_INVASIVENESS_SIGNATURE	63	Down	0.00157593131277532	0.0387592060224872
C5_GO_RNA_DEPENDENT_DNA_BIOSYNTHETIC_PROCESS	21	Up	0.00158458730207472	0.0389155322763516
C2_REACTOME_RNA_POL_II_TRANSCRIPTION_PRE_INITIATION_AND_PROMOTER_OPENING	38	Up	0.00162809546585544	0.0399023624145647
C2_COLLIS_PRKDC_SUBSTRATES	18	Up	0.00162948598950796	0.0399023624145647
C7_GSE36476_CTRL_VS_TSST_ACT_16H_MEMORY_CD4_TCELL_OLD_DN	196	Up	0.00163959413963468	0.0400918676831769
C7_GSE7509_FCGRIIB_VS_TNFA_IL1B_IL6_PGE_STIM_DC_UP	184	Up	0.00164760283807235	0.0402295636695848
C2_CASORELLI_ACUTE_PROMYELOCYTIC_LEUKEMIA_UP	165	Down	0.00165432190576936	0.0403354192615609
C5_GO_ACUTE_PHASE_RESPONSE	40	Down	0.00165788567711781	0.0403641489820294
C7_GSE9509_LPS_VS_LPS_AND_IL10_STIM_IL10_KO_MACROPHAGE_20MIN_DN	190	Up	0.00166542625019309	0.0404381704355234
C7_GSE27434_WT_VS_DNMT1_KO_TREG_UP	193	Up	0.00166570561985461	0.0404381704355234
C2_STONER_ESOPHAGEAL_CARCINOGENESIS_UP	38	Up	0.0016764837709492	0.0406415213298444
C2_BIOCARTA_RANMS_PATHWAY	10	Up	0.00168732276267951	0.0407767487922147
C2_REACTOME_ASSOCIATION_OF_LICENSING_FACTORS_WITH_THE_PRE_REPLICATIVE_COMPLEX	13	Up	0.00168784313411884	0.0407767487922147
C7_GSE15624_CTRL_VS_6H_HALOFUGINONE_TREATED_CD4_TCELL_DN	157	Up	0.00168929146642294	0.0407767487922147
C5_GO_IMMUNOGLOBULIN_PRODUCTION_INVOLVED_IN_IMMUNOGLOBULIN_MEDIATED_IMMUNE_RESPONSE	20	Up	0.00170807944280571	0.0411715274240959
C7_GSE22886_NAIVE_CD4_TCELL_VS_48H_ACT_TH2_DN	195	Up	0.00173560618850441	0.0417367131930405
C2_REACTOME_BASE_EXCISION_REPAIR	19	Up	0.00173646037987711	0.0417367131930405
C5_GO_PROTEIN_DNA_COMPLEX	146	Up	0.00174134503576247	0.0417947508512579
C7_GSE37301_HEMATOPOIETIC_STEM_CELL_VS_PRO_BCELL_DN	155	Up	0.0017505760432421	0.0419567949400845
C5_GO_REGULATION_OF_PROTEIN_LOCALIZATION_TO_CHROMOSOME_TELOMERIC_REGION	14	Up	0.00175998345856803	0.0421226026908481
C5_GO_CELLULAR_MACROMOLECULAR_COMPLEX_ASSEMBLY	681	Up	0.00179315959064517	0.0428499023144427
C2_PATIL_LIVER_CANCER	724	Up	0.00179680396193856	0.0428499023144427
C5_GO_MITOTIC_DNA_INTEGRITY_CHECKPOINT	98	Up	0.00179850621978005	0.0428499023144427
C5_GO_SINGLE_STRANDED_DNA_DEPENDENT_ATPASE_ACTIVITY	13	Up	0.00180050118465627	0.0428499023144427
C7_GSE16385_MONOCYTE_VS_12H_ROSIGLITAZONE_TREATED_MACROPHAGE_DN	197	Up	0.00180896176314502	0.0429907893176642
C5_GO_ORGANELLE_ENVELOPE_LUMEN	82	Up	0.00181309231193555	0.0430285203509978
C5_GO_EUKARYOTIC_TRANSLATION_INITIATION_FACTOR_3_COMPLEX	16	Up	0.00182273772754802	0.0431647059481828
C2_DANG_BOUND_BY_MYC	1068	Up	0.00182393267259327	0.0431647059481828
C2_BENPORATH_MYC_MAX_TARGETS	757	Up	0.00182819928700079	0.0432052515856709
C2_RODRIGUES_NTN1_AND_DCC_TARGETS	33	Down	0.00183386363048837	0.0432786701415533
C7_GSE21033_3H_VS_24H_POLYIC_STIM_DC_DN	118	Up	0.00183800072102499	0.0433158916441
C5_GO_INNATE_IMMUNE_RESPONSE_ACTIVATING_CELL_SURFACE_RECEPTOR_SIGNALING_PATHWAY	100	Up	0.00185521516338756	0.0436479797798053
C7_GSE10239_KLRG1INT_VS_KLRG1HIGH_EFF_CD8_TCELL_UP	191	Up	0.00186138769865843	0.0436479797798053
C1_chr9p22	22	Down	0.00186158138663395	0.0436479797798053
C2_FARMER_BREAST_CANCER_CLUSTER_2	33	Up	0.00186241010584596	0.0436479797798053
C5_GO_CHROMATIN_ASSEMBLY_OR_DISASSEMBLY	148	Up	0.00186986227874683	0.0437620188363417
C5_GO_ORGANELLAR_LARGE_RIBOSOMAL_SUBUNIT	31	Up	0.00190310345480492	0.0444784717662348
C7_GSE6674_PL2_3_VS_ANTI_IGM_AND_CPG_STIM_BCELL_UP	194	Up	0.0019150146039672	0.0446309491701264
C5_GO_MISMATCH_REPAIR	26	Up	0.00191617525013635	0.0446309491701264
C5_GO_ACIDIC_AMINO_ACID_TRANSPORT	18	Down	0.00191754033725441	0.0446309491701264
C7_GSE38681_WT_VS_LYL1_KO_LYMPHOID_PRIMED_MULTIPOTENT_PROGENITOR_UP	195	Up	0.00195033484308666	0.0453318899448755
C5_GO_SODIUM_AMINO_ACID_SYMPORTER_ACTIVITY	11	Down	0.00196050016593346	0.0455056561148972
C5_GO_3_5_DNA_HELICASE_ACTIVITY	12	Up	0.00197015261713846	0.0456670581295888
C5_GO_BODY_MORPHOGENESIS	41	Down	0.00198122419515355	0.0458608681343272
C2_MODY_HIPPOCAMPUS_PRENATAL	39	Up	0.00200183263258071	0.0462354331632343
C5_GO_MITOCHONDRIAL_TRANSPORT	175	Up	0.00200287054598728	0.0462354331632343
C7_GSE22601_DOUBLE_POSITIVE_VS_CD8_SINGLE_POSITIVE_THYMOCYTE_DN	197	Up	0.00201425592599189	0.0464349107952435
C5_GO_POSTREPLICATION_REPAIR	53	Up	0.00202091854510349	0.0465251193220356
C2_LUI_THYROID_CANCER_PAX8_PPARG_DN	45	Up	0.0020237791132099	0.0465276717046531
C7_GSE6674_ANTI_IGM_VS_ANTI_IGM_AND_CPG_STIM_BCELL_DN	195	Up	0.00202818933850876	0.046565796196617
C2_TAKEDA_TARGETS_OF_NUP98_HOXA9_FUSION_16D_DN	126	Down	0.00203585008694002	0.0466567559561046
C7_GSE24634_TREG_VS_TCONV_POST_DAY10_IL4_CONVERSION_UP	197	Up	0.00203766577930154	0.0466567559561046
C5_GO_ACUTE_INFLAMMATORY_RESPONSE	69	Down	0.00204200800899434	0.0466929966489098
C5_GO_NUCLEAR_CHROMOSOME	489	Up	0.00205352736778218	0.0468930318356845
C5_GO_MITOCHONDRIAL_MEMBRANE_ORGANIZATION	91	Up	0.00205654312484334	0.0468986067593991
C5_GO_INTRINSIC_COMPONENT_OF_MITOCHONDRIAL_OUTER_MEMBRANE	22	Up	0.00206066552711702	0.0469293692925265
C2_LUI_TARGETS_OF_PAX8_PPARG_FUSION	34	Up	0.00207285158918244	0.0471400176901343
C7_GSE20500_CTRL_VS_RARA_ANTAGONIST_TREATED_CD4_TCELL_DN	192	Up	0.00207548686124639	0.0471400176901343
C2_REACTOME_MEIOTIC_RECOMBINATION	70	Up	0.00208618393556515	0.0472095757586193
C2_REACTOME_ANTIGEN_PROCESSING_CROSS_PRESENTATION	71	Up	0.00208860043695855	0.0472095757586193
C7_GSE40666_WT_VS_STAT1_KO_CD8_TCELL_WITH_IFNA_STIM_90MIN_DN	197	Up	0.00208957346246657	0.0472095757586193
C7_GSE17721_PAM3CSK4_VS_CPG_12H_BMDC_UP	194	Up	0.00208970936961207	0.0472095757586193
C2_SA_G1_AND_S_PHASES	15	Up	0.00210989503700925	0.0475596951464952
C7_GSE16451_IMMATURE_VS_MATURE_NEURON_CELL_LINE_WEST_EQUINE_ENC_VIRUS_DN	195	Up	0.00211082861858152	0.0475596951464952
C7_GSE6674_CPG_VS_CPG_AND_ANTI_IGM_STIM_BCELL_UP	195	Up	0.00213619994077483	0.0480352489818074
C5_GO_TELOMERE_MAINTENANCE_VIA_TELOMERASE	17	Up	0.00213761258101182	0.0480352489818074
C5_GO_DNA_PACKAGING_COMPLEX	81	Up	0.00215665968452397	0.0483989900820027
C1_chr11q11	24	Up	0.00217899864257015	0.0488355444118272
C7_GSE18791_CTRL_VS_NEWCASTLE_VIRUS_DC_10H_UP	196	Up	0.00218683710382611	0.0489057526987373
C7_GSE2770_IL4_ACT_VS_ACT_CD4_TCELL_2H_UP	198	Up	0.00218791175420744	0.0489057526987373
C2_SANSOM_APC_TARGETS_REQUIRE_MYC	201	Up	0.0022070839560028	0.0492252691476189
C5_GO_MITOCHONDRION_ORGANIZATION	580	Up	0.00220802430607191	0.0492252691476189
C6_RB_DN.V1_UP	134	Up	0.00222108470749937	0.0494512820205222
C7_GSE22589_HEALTHY_VS_HIV_AND_SIV_INFECTED_DC_UP	196	Up	0.00224079898706767	0.0498246513274272
C5_GO_PROTEIN_FOLDING	205	Up	0.00224961956415667	0.0499551347048491
C7_GSE7509_UNSTIM_VS_TNFA_IL1B_IL6_PGE_STIM_DC_UP	186	Up	0.00226106867465801	0.0501435688648599
C2_RODRIGUES_THYROID_CARCINOMA_POORLY_DIFFERENTIATED_UP	622	Up	0.00230046455351743	0.0509504721335974
C7_GSE5589_WT_VS_IL6_KO_LPS_AND_IL10_STIM_MACROPHAGE_45MIN_UP	196	Up	0.00230915702449342	0.051076138577063
C1_chr6p22	89	Up	0.00231807898095782	0.0512065462621244
C5_GO_PROTEIN_LOCALIZATION_TO_ORGANELLE	545	Up	0.00233281172859773	0.0514648073788816
C5_GO_CONDENSED_CHROMOSOME_OUTER_KINETOCHORE	12	Up	0.00235148637071593	0.0518092459360471
C2_REACTOME_FORMATION_OF_TRANSCRIPTION_COUPLED_NER_TC_NER_REPAIR_COMPLEX	26	Up	0.00236120273529795	0.0519556716306587
C2_IIZUKA_LIVER_CANCER_PROGRESSION_L1_G1_DN	11	Up	0.00236640515929246	0.0520025216888152
C2_CHIANG_LIVER_CANCER_SUBCLASS_UNANNOTATED_UP	83	Down	0.0023790331361665	0.0522122175059316
C2_BIOCARTA_SRCRPTP_PATHWAY	11	Up	0.00239904766069133	0.0525831324069302
C5_GO_DNA_TEMPLATED_TRANSCRIPTION_TERMINATION	99	Up	0.00240214888898747	0.0525831324069302
C5_GO_G2_DNA_DAMAGE_CHECKPOINT	33	Up	0.00242830008697975	0.053086906681892
C2_MOOTHA_MITOCHONDRIA	441	Up	0.00244156394366053	0.053308004504103
C7_GSE13547_CTRL_VS_ANTI_IGM_STIM_BCELL_2H_UP	174	Up	0.00244906437053219	0.0534028585229063
C5_GO_MITOTIC_NUCLEAR_DIVISION	355	Up	0.0024660878493697	0.0537048552113059
C5_GO_REGULATION_OF_MITOCHONDRIAL_OUTER_MEMBRANE_PERMEABILIZATION_INVOLVED_IN_APOPTOTIC_SIGNALING_PATHWAY	43	Up	0.00247279946663815	0.053731378185457
C7_GSE27786_LIN_NEG_VS_NKTCELL_UP	196	Up	0.00247365661642166	0.053731378185457
C5_GO_NUCLEIC_ACID_PHOSPHODIESTER_BOND_HYDROLYSIS	237	Up	0.00252110033499323	0.0546464139676704
C5_GO_REGULATION_OF_CELL_CYCLE_PHASE_TRANSITION	315	Up	0.00252224155243488	0.0546464139676704
C2_SIMBULAN_PARP1_TARGETS_DN	17	Up	0.00254153413660023	0.0549939886514226
C7_GSE22886_NAIVE_CD4_TCELL_VS_12H_ACT_TH2_DN	198	Up	0.0025486406763638	0.0550457270974332
C3_E2F_03	239	Up	0.00255043141920617	0.0550457270974332
C5_GO_THREONINE_TYPE_PEPTIDASE_ACTIVITY	19	Up	0.00256871584429991	0.0553326685625145
C7_GSE14769_40MIN_VS_360MIN_LPS_BMDM_UP	196	Up	0.00257026638438251	0.0553326685625145
C7_GSE15271_CXCR4_POS_VS_NEG_GC_BCELL_UP	169	Up	0.00258432239974802	0.0555645734766661
C5_GO_MATURATION_OF_5_8S_RRNA	27	Up	0.00260096460522815	0.0558089277947903
C5_GO_CELL_CYCLE_PROCESS	1049	Up	0.00260228379115239	0.0558089277947903
C7_GSE360_CTRL_VS_L_DONOVANI_MAC_UP	196	Up	0.00261006215120619	0.055904888177924
C5_GO_NEGATIVE_REGULATION_OF_DNA_TEMPLATED_TRANSCRIPTION_ELONGATION	12	Up	0.0026154313568452	0.0559490695185558
C2_DEN_INTERACT_WITH_LCA5	26	Up	0.00262931562340848	0.0561750627066855
C2_BOQUEST_STEM_CELL_UP	255	Down	0.00264551036410245	0.0564497867225443
C2_BIDUS_METASTASIS_UP	211	Up	0.00270582171997371	0.0576639915915303
C7_GSE3982_EOSINOPHIL_VS_MAST_CELL_DN	190	Up	0.00271536025768747	0.0577944791450688
C2_DANG_REGULATED_BY_MYC_UP	70	Up	0.00272994465673292	0.0579335887221272
C2_GRAHAM_NORMAL_QUIESCENT_VS_NORMAL_DIVIDING_UP	63	Down	0.00273121241482961	0.0579335887221272
C2_GALIE_TUMOR_ANGIOGENESIS	8	Down	0.00273216735419051	0.0579335887221272
C5_GO_RNA_MODIFICATION	118	Up	0.00273943634583676	0.0580150217871136
C7_GSE2770_UNTREATED_VS_ACT_CD4_TCELL_6H_UP	190	Up	0.00274350764073871	0.0580286159861746
C7_GSE18791_CTRL_VS_NEWCASTLE_VIRUS_DC_8H_UP	197	Up	0.00274867023224461	0.0580471128766957
C5_GO_REGULATION_OF_TRANSCRIPTION_INVOLVED_IN_G1_S_TRANSITION_OF_MITOTIC_CELL_CYCLE	25	Up	0.00275124310189173	0.0580471128766957
C7_GSE5455_EX_VIVO_VS_POST_24H_INCUBATION_MONOCYTES_FROM_TUMOR_BEARING_MOUSE_UP	193	Up	0.0027689142824814	0.0583471962314667
C5_GO_RNA_LOCALIZATION	178	Up	0.0027748240802456	0.0583990028132286
C5_GO_CELL_CYCLE_G2_M_PHASE_TRANSITION	136	Up	0.00277902919407629	0.0584148484384657
C2_SCHLOSSER_MYC_AND_SERUM_RESPONSE_SYNERGY	32	Up	0.00279481745294981	0.0586738289346946
C5_GO_PROTEIN_LOCALIZATION_TO_MITOCHONDRION	69	Up	0.00280980801552028	0.05881911492086
C7_GSE15330_MEGAKARYOCYTE_ERYTHROID_PROGENITOR_VS_PRO_BCELL_DN	194	Up	0.0028117363987536	0.05881911492086
C5_GO_TRNA_PROCESSING	113	Up	0.0028121661823164	0.05881911492086
C5_GO_TRANSLATION_INITIATION_FACTOR_ACTIVITY	47	Up	0.00281772739386624	0.0588626731254453
C2_REACTOME_RORA_ACTIVATES_CIRCADIAN_EXPRESSION	24	Down	0.00282432029757916	0.0589276495133625
C7_GSE7509_UNSTIM_VS_FCGRIIB_STIM_MONOCYTE_UP	162	Up	0.0028459251122938	0.0593052941196101
C5_GO_REGULATION_OF_HISTONE_H3_K9_METHYLATION	17	Up	0.00285965821414008	0.0595181754507556
C2_BENPORATH_CYCLING_GENES	637	Up	0.00286497373011495	0.0595311389934466
C2_THUM_SYSTOLIC_HEART_FAILURE_DN	221	Down	0.00286731743275569	0.0595311389934466
C2_LOPEZ_MESOTELIOMA_SURVIVAL_TIME_UP	13	Up	0.00287104835998518	0.0595355506118985
C2_SCHUHMACHER_MYC_TARGETS_UP	80	Up	0.00287941081836501	0.0596358757130408
C7_GSE7568_IL4_TGFB_DEXAMETHASONE_VS_IL4_TGFB_TREATED_MACROPHAGE_UP	164	Up	0.00289227702087672	0.0598291191567909
C7_GSE22103_UNSTIM_VS_GMCSF_AND_IFNG_STIM_NEUTROPHIL_DN	191	Up	0.00291155544980036	0.0601543708987447
C7_GSE36476_CTRL_VS_TSST_ACT_16H_MEMORY_CD4_TCELL_YOUNG_DN	195	Up	0.00291799091052786	0.0602138099963926
C2_PHESSE_TARGETS_OF_APC_AND_MBD2_UP	18	Down	0.00295916520916167	0.0609890797859008
C7_GSE15930_NAIVE_VS_72H_IN_VITRO_STIM_IFNAB_CD8_TCELL_DN	199	Up	0.0029722280066056	0.0611837835763666
C7_GSE21033_CTRL_VS_POLYIC_STIM_DC_24H_DN	144	Up	0.002978055718343	0.0612292597935381
C7_GSE40225_WT_VS_RIP_B7X_DIABETIC_MOUSE_PANCREATIC_CD8_TCELL_DN	192	Up	0.00298697757008378	0.0613381643973151
C2_REACTOME_METABOLISM_OF_NUCLEOTIDES	71	Up	0.00299146920062354	0.0613559398106071
C2_MOOTHA_HUMAN_MITODB_6_2002	423	Up	0.00299681977779386	0.0613912681114406
C7_GSE32986_UNSTIM_VS_GMCSF_AND_CURDLAN_LOWDOSE_STIM_DC_UP	197	Up	0.00300837936966425	0.0615045178348089
C5_GO_CELLULAR_AMIDE_METABOLIC_PROCESS	682	Up	0.00300961768023295	0.0615045178348089
C2_REACTOME_VIRAL_MESSENGER_RNA_SYNTHESIS	13	Up	0.0030275496309101	0.0616944251197855
C2_DAZARD_RESPONSE_TO_UV_NHEK_DN	316	Down	0.00302901405692421	0.0616944251197855
C5_GO_MITOTIC_CELL_CYCLE_CHECKPOINT	136	Up	0.00302984854763558	0.0616944251197855
C5_GO_SIGNAL_TRANSDUCTION_IN_RESPONSE_TO_DNA_DAMAGE	93	Up	0.00308086517014789	0.062572369546177
C2_ENK_UV_RESPONSE_KERATINOCYTE_UP	506	Up	0.0030830376450699	0.062572369546177
C7_GSE29617_CTRL_VS_DAY3_TIV_FLU_VACCINE_PBMC_2008_DN	197	Up	0.00308405863728571	0.062572369546177
C7_GSE9601_UNTREATED_VS_PI3K_INHIBITOR_TREATED_HCMV_INF_MONOCYTE_UP	166	Up	0.00309389197566832	0.0626967019404594
C5_GO_NUCLEOTIDE_EXCISION_REPAIR_DNA_DUPLEX_UNWINDING	22	Up	0.00312128483449703	0.0631417847288598
C7_GSE40274_CTRL_VS_FOXP3_AND_HELIOS_TRANSDUCED_ACTIVATED_CD4_TCELL_DN	194	Up	0.00312331858743902	0.0631417847288598
H_HALLMARK_EPITHELIAL_MESENCHYMAL_TRANSITION	197	Down	0.0031295055379123	0.0631432731873887
C5_GO_DNA_HELICASE_ACTIVITY	51	Up	0.00313085551706277	0.0631432731873887
C2_REACTOME_TRNA_AMINOACYLATION	42	Up	0.0031587414048508	0.0635516065126273
C2_YU_BAP1_TARGETS	29	Up	0.00316049676712092	0.0635516065126273
C5_GO_MATURATION_OF_LSU_RRNA	13	Up	0.0031623694039142	0.0635516065126273
C7_GSE411_WT_VS_SOCS3_KO_MACROPHAGE_UP	193	Up	0.00316984283179096	0.0635725188348971
C2_PEDERSEN_TARGETS_OF_611CTF_ISOFORM_OF_ERBB2	72	Down	0.00317146190805332	0.0635725188348971
C2_VANTVEER_BREAST_CANCER_METASTASIS_DN	117	Up	0.00317468107177401	0.0635725188348971
C7_GSE7764_IL15_NK_CELL_24H_VS_SPLENOCYTE_UP	195	Up	0.00318494764335335	0.0636980467000687
C2_BOYLAN_MULTIPLE_MYELOMA_PCA1_UP	91	Down	0.0031884785506151	0.0636980467000687
C7_GSE17301_CTRL_VS_48H_ACD3_ACD28_IFNA2_STIM_CD8_TCELL_DN	191	Up	0.00320913114878467	0.0639765264896785
C7_GSE41867_NAIVE_VS_DAY8_LCMV_EFFECTOR_CD8_TCELL_UP	198	Up	0.00321010630984344	0.0639765264896785
C2_CHUNG_BLISTER_CYTOTOXICITY_UP	129	Up	0.00321433459060213	0.0639765264896785
C7_GSE17974_2H_VS_72H_UNTREATED_IN_VITRO_CD4_TCELL_DN	194	Up	0.00321815611151859	0.0639765264896785
C5_GO_TERMINATION_OF_RNA_POLYMERASE_II_TRANSCRIPTION	62	Up	0.00322132265050565	0.0639765264896785
C5_GO_SPINDLE_MIDZONE	26	Up	0.00323097251955637	0.0640929495936849
C7_GSE46606_UNSTIM_VS_CD40L_IL2_IL5_DAY1_STIMULATED_BCELL_DN	191	Up	0.00324966766125123	0.0642704681159456
C7_GSE28726_NAIVE_VS_ACTIVATED_VA24NEG_NKTCELL_UP	197	Up	0.00325675907737267	0.0642704681159456
C5_GO_COPI_COATED_VESICLE	23	Up	0.00325788574017763	0.0642704681159456
C2_HAN_JNK_SINGALING_DN	35	Down	0.00325928257238537	0.0642704681159456
C2_NATSUME_RESPONSE_TO_INTERFERON_BETA_DN	52	Up	0.00326170725608134	0.0642704681159456
C2_LE_EGR2_TARGETS_UP	107	Up	0.00326271095748462	0.0642704681159456
C1_chr17q12	66	Up	0.0032674132592359	0.064288255534338
C2_SMID_BREAST_CANCER_LUMINAL_A_DN	17	Up	0.00330922283593505	0.0650352608674298
C2_DUTERTRE_ESTRADIOL_RESPONSE_24HR_DN	501	Down	0.00331431288647439	0.0650597312668599
C2_REACTOME_FORMATION_OF_INCISION_COMPLEX_IN_GG_NER	20	Up	0.0033589708856821	0.0658599610157901
C2_REACTOME_CIRCADIAN_REPRESSION_OF_EXPRESSION_BY_REV_ERBA	23	Down	0.00338887336377536	0.0663693590144016
C5_GO_DNA_LIGATION	16	Up	0.00339329955788454	0.0663792159756813
C2_GARY_CD5_TARGETS_DN	427	Up	0.00342195308104291	0.0668624342775139
C7_GSE26030_TH1_VS_TH17_RESTIMULATED_DAY5_POST_POLARIZATION_UP	193	Up	0.00346038668096986	0.0675354129512007
C5_GO_ERROR_FREE_TRANSLESION_SYNTHESIS	19	Up	0.00349000621544559	0.0680350174787497
C2_MORI_EMU_MYC_LYMPHOMA_BY_ONSET_TIME_UP	109	Up	0.00351368000523264	0.0684176977773781
C5_GO_CELL_CYCLE	1279	Up	0.00352691666354553	0.0685272830680185
C2_MATTIOLI_MGUS_VS_PCL	102	Up	0.00352858990669481	0.0685272830680185
C5_GO_STRUCTURE_SPECIFIC_DNA_BINDING	110	Up	0.0035314574100415	0.0685272830680185
C2_ALONSO_METASTASIS_UP	194	Up	0.00353994183349184	0.0686132368436604
C5_GO_PROTEIN_BINDING_INVOLVED_IN_PROTEIN_FOLDING	14	Up	0.00357680947224466	0.0691960455443364
C2_INAMURA_LUNG_CANCER_SCC_UP	14	Up	0.00357818922352665	0.0691960455443364
C5_GO_REGULATION_OF_ESTABLISHMENT_OF_PROTEIN_LOCALIZATION_TO_CHROMOSOME	11	Up	0.00360624248105562	0.06965893723966
C2_JIANG_HYPOXIA_VIA_VHL	34	Up	0.00362138604811223	0.0698716913570206
C5_GO_MITOCHONDRIAL_MEMBRANE_PART	165	Up	0.00367386943475501	0.0708035816691225
C7_GSE17974_CTRL_VS_ACT_IL4_AND_ANTI_IL12_72H_CD4_TCELL_DN	193	Up	0.00369136608744424	0.0710598470598908
C7_GSE24574_NAIVE_VS_TCONV_CD4_TCELL_DN	198	Up	0.00371582048051591	0.0714493163077384
C7_GSE22886_NAIVE_BCELL_VS_NEUTROPHIL_UP	190	Up	0.00375096010410706	0.0720431281743423
C7_GSE22432_MULTIPOTENT_PROGENITOR_VS_PDC_DN	193	Up	0.00376326533241833	0.0721690011443452
C5_GO_CELL_DIVISION	453	Up	0.00376604385145422	0.0721690011443452
C5_GO_POSITIVE_REGULATION_OF_MULTICELLULAR_ORGANISMAL_METABOLIC_PROCESS	22	Down	0.00377938392951127	0.0723427098091178
C5_GO_PROTEIN_TARGETING	395	Up	0.0038173916095273	0.0729876648867926
C5_GO_RIBOSOME_ASSEMBLY	48	Up	0.00383389677685519	0.07322050492231
C7_GSE14000_TRANSLATED_RNA_VS_MRNA_DC_UP	198	Up	0.00385966043477406	0.0736140887651081
C6_STK33_UP	276	Down	0.00386680946331333	0.0736140887651081
C2_WU_CELL_MIGRATION	182	Down	0.00386755658130022	0.0736140887651081
C7_GSE21678_WT_VS_FOXO1_FOXO3_KO_TREG_DN	180	Up	0.00387860014001581	0.0737413404148399
C5_GO_LAMIN_BINDING	17	Up	0.00388552450397178	0.0737900787112306
C5_GO_EXTRACELLULAR_MATRIX	395	Down	0.00391242763466295	0.0742001046423304
C5_GO_BRANCHING_INVOLVED_IN_SALIVARY_GLAND_MORPHOGENESIS	14	Down	0.00391588519860534	0.0742001046423304
C2_REACTOME_TETRAHYDROBIOPTERIN_BH4_SYNTHESIS_RECYCLING_SALVAGE_AND_REGULATION	12	Up	0.00395447047693346	0.0748474216333234
C2_MANN_RESPONSE_TO_AMIFOSTINE_UP	20	Up	0.0039901839727205	0.0754316499410083
C7_GSE17721_0.5H_VS_12H_GARDIQUIMOD_BMDC_UP	194	Up	0.00399425319704175	0.0754316499410083
C2_WHITFIELD_CELL_CYCLE_G1_S	136	Up	0.00407219242986692	0.0768178016786824
C7_GSE32164_RESTING_DIFFERENTIATED_VS_ALTERNATIVELY_ACT_M2_MACROPHAGE_UP	187	Up	0.00407839642633772	0.0768491602784638
C2_JIANG_HYPOXIA_CANCER	82	Up	0.00409204164140808	0.077020507913533
C1_chr11q	7	Down	0.0041090781560363	0.0772552349758781
C1_chr6q23	44	Down	0.00411546700954252	0.0772894753257147
C7_GSE9988_ANTI_TREM1_VS_ANTI_TREM1_AND_LPS_MONOCYTE_UP	195	Up	0.00413398608093631	0.0774827856438384
C7_GSE17721_0.5H_VS_24H_GARDIQUIMOD_BMDC_UP	197	Up	0.00413491847032599	0.0774827856438384
C7_GSE17721_POLYIC_VS_PAM3CSK4_12H_BMDC_DN	191	Up	0.00415481741023241	0.0777695413700692
C7_GSE23114_PERITONEAL_CAVITY_B1A_BCELL_VS_SPLEEN_BCELL_DN	199	Up	0.00418886607401278	0.0783202241307958
C2_ZWANG_CLASS_3_TRANSIENTLY_INDUCED_BY_EGF	210	Down	0.00420215408711273	0.0784819528786253
C2_BONOME_OVARIAN_CANCER_POOR_SURVIVAL_UP	31	Down	0.00422199721400568	0.0787314586691739
C3_CETS1P54_01	254	Up	0.0042289688466763	0.0787314586691739
C5_GO_DOUBLE_STRAND_BREAK_REPAIR	160	Up	0.00422947201289989	0.0787314586691739
C6_E2F1_UP.V1_UP	183	Up	0.0042752734370222	0.0794965954152226
C2_TONKS_TARGETS_OF_RUNX1_RUNX1T1_FUSION_ERYTHROCYTE_UP	151	Down	0.00429202007902013	0.0796642038215677
C7_GSE17974_0H_VS_48H_IN_VITRO_ACT_CD4_TCELL_DN	194	Up	0.00429370332044617	0.0796642038215677
C7_GSE27859_DC_VS_CD11C_INT_F480_HI_MACROPHAGE_UP	194	Up	0.00431002977289837	0.0798795331732894
C7_GSE22432_MULTIPOTENT_VS_COMMON_DC_PROGENITOR_UP	192	Up	0.00431620348141797	0.0799064322856383
C2_XU_RESPONSE_TO_TRETINOIN_AND_NSC682994_DN	15	Up	0.00432607099272812	0.0800015817136093
C7_GSE18893_TCONV_VS_TREG_24H_TNF_STIM_DN	191	Up	0.00434252106671062	0.0801896502945036
C2_SESTO_RESPONSE_TO_UV_C7	64	Up	0.00434571888895809	0.0801896502945036
C2_KEGG_AMINOACYL_TRNA_BIOSYNTHESIS	41	Up	0.00435900184563673	0.0803339816763266
C2_MOREAUX_MULTIPLE_MYELOMA_BY_TACI_DN	172	Up	0.00436303582297407	0.0803339816763266
C5_GO_GAMMA_TUBULIN_BINDING	24	Up	0.00438655682446747	0.0806792695943632
C7_GSE17974_2.5H_VS_72H_IL4_AND_ANTI_IL12_ACT_CD4_TCELL_DN	189	Up	0.00440770233154833	0.0809565863996948
C5_GO_REPLACEMENT_OSSIFICATION	25	Down	0.00441120339581104	0.0809565863996948
C5_GO_REGULATION_OF_PROTEIN_MODIFICATION_BY_SMALL_PROTEIN_CONJUGATION_OR_REMOVAL	276	Up	0.00442179106471848	0.0810629757379213
C5_GO_RETINA_VASCULATURE_DEVELOPMENT_IN_CAMERA_TYPE_EYE	16	Down	0.00445722808287331	0.0815962064404697
C2_BASSO_B_LYMPHOCYTE_NETWORK	140	Up	0.00446052189335349	0.0815962064404697
C7_GSE22033_UNTREATED_VS_MRL24_TREATED_MEF_UP	194	Up	0.00447002401974752	0.0816817240152784
C5_GO_TRANSLESION_SYNTHESIS	41	Up	0.00449226092931185	0.0819995115263062
C5_GO_MITOCHONDRIAL_RESPIRATORY_CHAIN_COMPLEX_ASSEMBLY	76	Up	0.00449838870343152	0.0820228828133241
C5_GO_GENE_SILENCING_BY_RNA	130	Up	0.00452297340445637	0.0823304592991096
C5_GO_DEVELOPMENTAL_GROWTH_INVOLVED_IN_MORPHOGENESIS	100	Down	0.0045249883073206	0.0823304592991096
C5_GO_MRNA_PROCESSING	411	Up	0.00453866128951165	0.0824905345647976
C7_GSE3039_CD4_TCELL_VS_NKT_CELL_DN	195	Up	0.0045481215025333	0.0825092773281246
C5_GO_REGULATION_OF_DNA_TEMPLATED_TRANSCRIPTION_ELONGATION	42	Up	0.00454944481692218	0.0825092773281246
C5_GO_TRANSLATION_FACTOR_ACTIVITY_RNA_BINDING	82	Up	0.0046127260526759	0.0834245355580108
C3_GABP_B	259	Up	0.00461810410187894	0.0834245355580108
C7_GSE17721_CTRL_VS_LPS_8H_BMDC_UP	192	Up	0.00461957256576816	0.0834245355580108
C7_GSE6259_FLT3L_INDUCED_33D1_POS_DC_VS_BCELL_UP	198	Up	0.00461963180768608	0.0834245355580108
C2_TOOKER_GEMCITABINE_RESISTANCE_UP	78	Up	0.00462724391214884	0.0834729149653204
C2_BIOCARTA_P53_PATHWAY	16	Up	0.00463635982743669	0.0835482903514975
C2_VECCHI_GASTRIC_CANCER_ADVANCED_VS_EARLY_UP	172	Down	0.00465812869016855	0.0838074199823469
C2_DODD_NASOPHARYNGEAL_CARCINOMA_DN	1316	Up	0.00466252789365939	0.0838074199823469
C5_GO_RETROGRADE_VESICLE_MEDIATED_TRANSPORT_GOLGI_TO_ER	77	Up	0.00466559834663263	0.0838074199823469
C5_GO_REGULATION_OF_MITOTIC_CELL_CYCLE	456	Up	0.00468585675362409	0.0839977486140083
C7_GSE41867_NAIVE_VS_DAY15_LCMV_EFFECTOR_CD8_TCELL_UP	196	Up	0.00468774625470968	0.0839977486140083
C2_WARTERS_IR_RESPONSE_5GY	43	Up	0.004691086368432	0.0839977486140083
C5_GO_PROTEIN_LIPID_COMPLEX	39	Down	0.00471719697709575	0.0843759937097645
C5_GO_MITOCHONDRIAL_PROTEIN_COMPLEX	132	Up	0.00474981298635415	0.0848211996950425
C7_GSE2770_IL12_AND_TGFB_ACT_VS_ACT_CD4_TCELL_48H_DN	194	Up	0.00475265212936029	0.0848211996950425
C5_GO_REGULATION_OF_DNA_REPLICATION	157	Up	0.00475712537737695	0.0848211996950425
C2_REACTOME_DOUBLE_STRAND_BREAK_REPAIR	22	Up	0.00476582049131854	0.0848576504869389
C5_GO_NEGATIVE_REGULATION_OF_RETINOIC_ACID_RECEPTOR_SIGNALING_PATHWAY	12	Up	0.00476919955162691	0.0848576504869389
C5_GO_GENE_SILENCING	188	Up	0.00477663791738166	0.0849007250000158
C2_JUBAN_TARGETS_OF_SPI1_AND_FLI1_DN	89	Up	0.00480346110669422	0.0852079628820366
C7_GSE32423_IL7_VS_IL7_IL4_MEMORY_CD8_TCELL_DN	189	Up	0.00480399483419792	0.0852079628820366
C7_GSE17721_CTRL_VS_POLYIC_6H_BMDC_UP	196	Up	0.00484460531530566	0.0858382895709812
C5_GO_COLLAGEN_BINDING	62	Down	0.00485178690671732	0.0858756132307153
C5_GO_PROTEIN_O_LINKED_MANNOSYLATION	16	Up	0.00486207182891211	0.0859085049941362
C7_GSE26351_UNSTIM_VS_BMP_PATHWAY_STIM_HEMATOPOIETIC_PROGENITORS_UP	196	Up	0.00486379928989909	0.0859085049941362
C5_GO_NUCLEOTIDE_EXCISION_REPAIR_DNA_DAMAGE_RECOGNITION	23	Up	0.00487078309692551	0.0859421488874625
C5_GO_TELOMERE_MAINTENANCE_VIA_TELOMERE_LENGTHENING	26	Up	0.00489193085962739	0.0862253771622449
C2_DIRMEIER_LMP1_RESPONSE_LATE_DN	30	Up	0.00493417332088258	0.0868174425154219
C2_MA_MYELOID_DIFFERENTIATION_UP	38	Up	0.00493578273741717	0.0868174425154219
C7_GSE39110_DAY3_VS_DAY6_POST_IMMUNIZATION_CD8_TCELL_WITH_IL2_TREATMENT_UP	195	Up	0.00494338741995904	0.0868609122877747
C2_SLEBOS_HEAD_AND_NECK_CANCER_WITH_HPV_UP	78	Up	0.00497934683327241	0.0873602843276703
C7_GSE19941_UNSTIM_VS_LPS_AND_IL10_STIM_IL10_KO_MACROPHAGE_DN	195	Up	0.00498278094021965	0.0873602843276703
C5_GO_FACE_DEVELOPMENT	47	Down	0.00498807173808673	0.0873602843276703
C5_GO_CHROMOSOME_ORGANIZATION	945	Up	0.00499245877577313	0.0873602843276703
C7_GSE15624_CTRL_VS_3H_HALOFUGINONE_TREATED_CD4_TCELL_DN	151	Up	0.00501552701098488	0.0876732774306561
C7_GSE14769_UNSTIM_VS_240MIN_LPS_BMDM_UP	197	Up	0.00502440833758165	0.087737888008482
C2_REACTOME_G0_AND_EARLY_G1	23	Up	0.00503525029103782	0.087764385045981
C7_GSE18203_CTRL_VS_INTRATUMORAL_CPG_INJ_MC38_TUMOR_DN	196	Up	0.00504406936722099	0.087764385045981
C5_GO_EXTRACELLULAR_MATRIX_COMPONENT	120	Down	0.00504415665643672	0.087764385045981
C2_GAUSSMANN_MLL_AF4_FUSION_TARGETS_F_UP	182	Down	0.00504667257548251	0.087764385045981
C1_chr11q12	123	Up	0.00508870950895903	0.0883399392557174
C7_GSE33424_CD161_HIGH_VS_NEG_CD8_TCELL_DN	193	Up	0.00509118414553625	0.0883399392557174
C7_GSE29617_CTRL_VS_DAY7_TIV_FLU_VACCINE_PBMC_2008_DN	182	Up	0.00509543057228179	0.0883399392557174
C7_GSE40274_CTRL_VS_EOS_TRANSDUCED_ACTIVATED_CD4_TCELL_UP	162	Up	0.00518448241973138	0.0897918393288379
C5_GO_POSITIVE_REGULATION_OF_MITOCHONDRIAL_OUTER_MEMBRANE_PERMEABILIZATION_INVOLVED_IN_APOPTOTIC_SIGNALING_PATHWAY	36	Up	0.00526578712649235	0.0910252049552048
C5_GO_ORGANIC_CYCLIC_COMPOUND_CATABOLIC_PROCESS	413	Up	0.00526645444424948	0.0910252049552048
C2_REACTOME_DARPP_32_EVENTS	23	Up	0.00530144667235548	0.0915365093295173
C5_GO_RESPONSE_TO_UV	118	Up	0.00533425384201703	0.0920090818152601
C2_SCHAVOLT_TARGETS_OF_TP53_AND_TP63	16	Up	0.00534134988663152	0.0920376592990753
H_HALLMARK_ANGIOGENESIS	35	Down	0.00536091105183964	0.092280748634973
C5_GO_METAPHASE_PLATE_CONGRESSION	42	Up	0.00538992428655593	0.092594208468093
C5_GO_G1_DNA_DAMAGE_CHECKPOINT	71	Up	0.00539006532362577	0.092594208468093
C3_E2F1_Q6	226	Up	0.00540332456856598	0.0927278448526419
C2_SHEPARD_CRUSH_AND_BURN_MUTANT_UP	191	Up	0.00541326251613164	0.0928042705526479
C2_ELVIDGE_HYPOXIA_DN	144	Up	0.00544294332776068	0.0932186680658284
C7_GSE36392_EOSINOPHIL_VS_NEUTROPHIL_IL25_TREATED_LUNG_DN	197	Up	0.00546590411084399	0.0935172532452894
C7_GSE25088_CTRL_VS_ROSIGLITAZONE_STIM_STAT6_KO_MACROPHAGE_DN	198	Up	0.00548851361492808	0.093809231190099
C7_GSE9878_CTRL_VS_EBF_TRANSDUCED_PAX5_KO_PRO_BCELL_DN	196	Up	0.00550147879699791	0.0939359462401631
C2_BILANGES_SERUM_RESPONSE_TRANSLATION	34	Up	0.00553989991126363	0.0944966193533185
C2_BIOCARTA_ATM_PATHWAY	20	Up	0.00555462161913326	0.0945873150569762
C2_GREENBAUM_E2A_TARGETS_UP	33	Up	0.00555639685400593	0.0945873150569762
C7_GSE17974_0H_VS_72H_IN_VITRO_ACT_CD4_TCELL_DN	196	Up	0.00557427169794686	0.0947962325637778
C5_GO_KERATIN_FILAMENT	40	Up	0.00557999277951187	0.0947982508254221
C3_E2F1DP1RB_01	221	Up	0.0055923687954879	0.0949132120245242
C5_GO_REGULATION_OF_TELOMERE_MAINTENANCE_VIA_TELOMERE_LENGTHENING	50	Up	0.00560858237153379	0.0950930083253739
H_HALLMARK_MTORC1_SIGNALING	199	Up	0.0056372701371101	0.0954837317217618
C5_GO_ORGANELLE_INNER_MEMBRANE	511	Up	0.00565747936360496	0.0957302083115594
C2_LY_AGING_PREMATURE_DN	30	Up	0.00568736069474799	0.096051564950231
C5_GO_FOUR_WAY_JUNCTION_DNA_BINDING	15	Up	0.00568782389221272	0.096051564950231
C7_GSE3720_LPS_VS_PMA_STIM_VD1_GAMMADELTA_TCELL_DN	166	Up	0.00569892663823896	0.0961431083206794
C5_GO_POSITIVE_REGULATION_OF_ACTION_POTENTIAL	10	Down	0.00572047861650711	0.096410576364459
C7_GSE17721_12H_VS_24H_GARDIQUIMOD_BMDC_DN	197	Up	0.00573107922671716	0.0964931259654537
C5_GO_ENDORIBONUCLEASE_ACTIVITY_PRODUCING_5_PHOSPHOMONOESTERS	26	Up	0.00577939933141166	0.0972027494836976
C7_GSE26030_TH1_VS_TH17_RESTIMULATED_DAY15_POST_POLARIZATION_DN	193	Up	0.00578471536730001	0.0972027494836976
C2_REACTOME_DEADENYLATION_DEPENDENT_MRNA_DECAY	44	Up	0.00580565750972463	0.0974578677798119
C5_GO_PLATELET_ALPHA_GRANULE_LUMEN	53	Down	0.0058168062804689	0.0975482448680022
C5_GO_RIBONUCLEOPROTEIN_COMPLEX_BINDING	93	Up	0.00585239489411749	0.0978719340703798
C5_GO_IMMUNOGLOBULIN_PRODUCTION	38	Up	0.00585937666795042	0.0978719340703798
C2_SANA_RESPONSE_TO_IFNG_DN	83	Up	0.00586343092424829	0.0978719340703798
C7_GSE35543_IN_VIVO_NTREG_VS_CONVERTED_EX_ITREG_UP	173	Up	0.00586469949902162	0.0978719340703798
C2_KEGG_RNA_POLYMERASE	28	Up	0.00586502813943414	0.0978719340703798
C7_GSE40274_CTRL_VS_FOXP3_AND_LEF1_TRANSDUCED_ACTIVATED_CD4_TCELL_DN	156	Up	0.00595291839717661	0.0992407213779561
C2_ZHONG_SECRETOME_OF_LUNG_CANCER_AND_FIBROBLAST	129	Up	0.00597922958193792	0.0995812438543027
C3_E2F_Q6_01	228	Up	0.00598697068172024	0.0996121247840592
C7_GSE10239_MEMORY_VS_KLRG1INT_EFF_CD8_TCELL_DN	196	Up	0.00603583131453719	0.10032642600519
C7_GSE20152_SPHK1_KO_VS_WT_HTNFA_OVERXPRESS_ANKLE_DN	198	Up	0.00606178412313704	0.100658929487342
C7_GSE22935_UNSTIM_VS_12H_MBOVIS_BCG_STIM_MYD88_KO_MACROPHAGE_DN	196	Up	0.00617586893601399	0.102452821829699
C2_HERNANDEZ_ABERRANT_MITOSIS_BY_DOCETACEL_2NM_UP	74	Down	0.00618739906987559	0.102543564800553
C5_GO_DNA_DEPENDENT_ATPASE_ACTIVITY	77	Up	0.00619531411599348	0.102574276082902
C2_PID_FANCONI_PATHWAY	47	Up	0.0062110443076655	0.102734194261982
C5_GO_REGULATION_OF_TRANSLATIONAL_INITIATION	79	Up	0.00622347266796394	0.102839239272088
C5_GO_RRNA_MODIFICATION	26	Up	0.00625527886305037	0.103210054826455
C7_GSE11057_EFF_MEM_VS_CENT_MEM_CD4_TCELL_DN	176	Down	0.00625811218320091	0.103210054826455
C7_GSE9960_HEALTHY_VS_GRAM_POS_SEPSIS_PBMC_UP	186	Up	0.00628604345242471	0.103569757797934
C1_chr9q13	12	Down	0.00630459849591912	0.103774427188178
C2_LI_WILMS_TUMOR_VS_FETAL_KIDNEY_1_UP	181	Down	0.00635441895294046	0.104492831003601
C2_SAKAI_TUMOR_INFILTRATING_MONOCYTES_DN	80	Up	0.00638772227088117	0.10488149870796
C7_GSE45365_HEALTHY_VS_MCMV_INFECTION_CD8A_DC_IFNAR_KO_UP	188	Up	0.00639045122439023	0.10488149870796
C5_GO_EXTRACELLULAR_STRUCTURE_ORGANIZATION	280	Down	0.00640649732919988	0.105042966383131
C7_GSE20500_CTRL_VS_RETINOIC_ACID_TREATED_CD4_TCELL_UP	197	Up	0.0064139037043466	0.105062598820183
C5_GO_U1_SNRNP	17	Up	0.0064244788661481	0.105124061159049
C7_GSE36392_TYPE_2_MYELOID_VS_NEUTROPHIL_IL25_TREATED_LUNG_DN	192	Up	0.00643353004691019	0.105124061159049
C7_GSE13493_DP_VS_CD4INTCD8POS_THYMOCYTE_DN	189	Up	0.00643629379828465	0.105124061159049
C2_WHITFIELD_CELL_CYCLE_G2_M	212	Up	0.0064567326617092	0.10534924834981
C5_GO_ORGANELLE_FISSION	481	Up	0.00646253293464354	0.10534924834981
C2_REACTOME_MITOTIC_G2_G2_M_PHASES	77	Up	0.00648470331691177	0.105608917060119
C5_GO_REGULATION_OF_RETINOIC_ACID_RECEPTOR_SIGNALING_PATHWAY	17	Up	0.00650494716946152	0.105836741398518
C5_GO_BRANCH_ELONGATION_OF_AN_EPITHELIUM	17	Down	0.00652004239961091	0.105980439427297
C2_YANAGIHARA_ESX1_TARGETS	29	Down	0.00655569308064552	0.106457660861423
C5_GO_CENTROSOME_CYCLE	45	Up	0.00663064572984316	0.107553818767853
C5_GO_NUCLEAR_TRANSCRIBED_MRNA_CATABOLIC_PROCESS_EXONUCLEOLYTIC	31	Up	0.00663672380264108	0.107553818767853
C2_CUI_TCF21_TARGETS_2_DN	816	Down	0.00664226349579851	0.107553818767853
C7_GSE369_SOCS3_KO_VS_WT_LIVER_UP	194	Up	0.00664963811500852	0.107570293063154
C1_chr15q21	82	Down	0.00670571424580242	0.108373821158761
C7_GSE5542_IFNG_VS_IFNA_TREATED_EPITHELIAL_CELLS_6H_UP	194	Up	0.00673226984872301	0.108603937445128
C2_CHIANG_LIVER_CANCER_SUBCLASS_PROLIFERATION_UP	172	Up	0.00673278945570235	0.108603937445128
C2_PRAMOONJAGO_SOX4_TARGETS_DN	50	Up	0.00674962166290998	0.108771760150571
C2_CHEN_ETV5_TARGETS_TESTIS	18	Up	0.00676577818743346	0.108928385070943
C2_TONKS_TARGETS_OF_RUNX1_RUNX1T1_FUSION_SUSTAINED_IN_MONOCYTE_UP	20	Down	0.00677534253759243	0.108978679732511
C7_GSE3982_NEUTROPHIL_VS_BCELL_DN	190	Up	0.00680303548092633	0.109180732425179
C7_GSE20727_CTRL_VS_ROS_INHIBITOR_TREATED_DC_UP	190	Up	0.00680691079712602	0.109180732425179
C7_GSE30962_ACUTE_VS_CHRONIC_LCMV_PRIMARY_INF_CD8_TCELL_DN	195	Up	0.00680726155124185	0.109180732425179
C2_BENPORATH_ES_1	364	Up	0.0068242367580895	0.109335724467409
C2_BOYAULT_LIVER_CANCER_SUBCLASS_G56_DN	17	Down	0.00683618522973306	0.109335724467409
C2_BIOCARTA_AKAP95_PATHWAY	12	Up	0.0068363097031215	0.109335724467409
C2_VALK_AML_CLUSTER_10	30	Down	0.00684484170027995	0.109368806808722
C7_GSE3982_EOSINOPHIL_VS_BCELL_DN	186	Up	0.00685492962875808	0.109426664385109
C7_GSE28726_ACT_CD4_TCELL_VS_ACT_NKTCELL_UP	197	Up	0.00686222171107633	0.10943982429135
C7_GSE32986_UNSTIM_VS_GMCSF_AND_CURDLAN_HIGHDOSE_STIM_DC_UP	194	Up	0.00690785694211671	0.109920093291886
C5_GO_POSITIVE_REGULATION_OF_CELLULAR_PROTEIN_CATABOLIC_PROCESS	190	Up	0.00690793619469424	0.109920093291886
C2_BUCKANOVICH_T_LYMPHOCYTE_HOMING_ON_TUMOR_UP	22	Down	0.00691182431668146	0.109920093291886
C5_GO_RIBOSOMAL_SMALL_SUBUNIT_ASSEMBLY	13	Up	0.00692121697723318	0.10996611499696
C7_GSE9650_EFFECTOR_VS_MEMORY_CD8_TCELL_UP	191	Up	0.00693847509893489	0.110058536740342
C5_GO_PROTEIN_LOCALIZATION_TO_CHROMATIN	13	Up	0.00694004247396399	0.110058536740342
C5_GO_PLATELET_ALPHA_GRANULE	73	Down	0.00694830740680865	0.110086432238398
C5_GO_STRAND_DISPLACEMENT	25	Up	0.00696072662945581	0.11013765890979
C5_GO_INTERMEDIATE_FILAMENT	109	Up	0.00697044424425434	0.11013765890979
C7_GSE6259_FLT3L_INDUCED_33D1_POS_DC_VS_CD4_TCELL_DN	164	Up	0.00697106747192157	0.11013765890979
C5_GO_REGULATION_OF_CELLULAR_PROTEIN_CATABOLIC_PROCESS	271	Up	0.00698788723532108	0.11030041036275
C2_DAUER_STAT3_TARGETS_UP	48	Down	0.0069993994695744	0.110315469003004
C5_GO_NEGATIVE_REGULATION_OF_DNA_REPLICATION	53	Up	0.0070018801317432	0.110315469003004
C5_GO_HEPARIN_BINDING	146	Down	0.00705745079209353	0.111087558002804
C7_GSE17721_0.5H_VS_12H_POLYIC_BMDC_UP	188	Up	0.00708107012854244	0.11127299300192
C2_BOYLAN_MULTIPLE_MYELOMA_C_CLUSTER_DN	31	Down	0.0070823836335363	0.11127299300192
C2_WEST_ADRENOCORTICAL_TUMOR_UP	291	Up	0.00711873405485361	0.111740351523356
C5_GO_INNER_MITOCHONDRIAL_MEMBRANE_PROTEIN_COMPLEX	103	Up	0.00712597515765055	0.111750348139578
C5_GO_FC_RECEPTOR_SIGNALING_PATHWAY	181	Up	0.00715001092841061	0.112023458258922
C5_GO_OXIDOREDUCTASE_ACTIVITY_ACTING_ON_A_SULFUR_GROUP_OF_DONORS	47	Up	0.00716894570485846	0.112216216717771
C5_GO_ANION_CATION_SYMPORTER_ACTIVITY	49	Down	0.00718935332874116	0.112376725700356
C2_GRADE_COLON_VS_RECTAL_CANCER_UP	37	Up	0.00719248235526777	0.112376725700356
C7_GSE29614_DAY3_VS_DAY7_TIV_FLU_VACCINE_PBMC_DN	173	Up	0.00723853442813482	0.112964610512914
C2_KUMAMOTO_RESPONSE_TO_NUTLIN_3A_DN	10	Up	0.00724346093058988	0.112964610512914
C5_GO_MITOCHONDRIAL_ENVELOPE	672	Up	0.00726622572836636	0.113215290561406
C7_GSE28237_FOLLICULAR_VS_EARLY_GC_BCELL_DN	197	Up	0.00728426382662371	0.113391930276265
C5_GO_NEGATIVE_REGULATION_OF_HISTONE_METHYLATION	16	Up	0.00732753856000496	0.113960735270077
C2_NADLER_HYPERGLYCEMIA_AT_OBESITY	53	Up	0.00733875333445135	0.114030344510791
C2_STEIN_ESRRA_TARGETS_RESPONSIVE_TO_ESTROGEN_DN	40	Up	0.00735805839234219	0.114225418400754
C5_GO_SPLICEOSOMAL_COMPLEX_ASSEMBLY	52	Up	0.00740675604931508	0.114876002851018
H_HALLMARK_UV_RESPONSE_DN	143	Down	0.00743232634509019	0.115167027550615
C5_GO_NEGATIVE_REGULATION_OF_CELL_CYCLE_PHASE_TRANSITION	142	Up	0.00744881581432644	0.115316937231672
C7_GSE3982_MAST_CELL_VS_NEUTROPHIL_UP	195	Up	0.00746284877448174	0.115358479179809
C5_GO_GLAND_MORPHOGENESIS	91	Down	0.00746513413521014	0.115358479179809
C7_GSE29617_CTRL_VS_TIV_FLU_VACCINE_PBMC_2008_DN	191	Up	0.00750807922765927	0.115916248732867
C7_GSE12198_CTRL_VS_LOW_IL2_STIM_NK_CELL_DN	194	Up	0.00755352113801105	0.116511514290141
C5_GO_POSITIVE_REGULATION_OF_MRNA_SPLICING_VIA_SPLICEOSOME	13	Up	0.00757718016432357	0.116770005064225
C7_GSE19923_HEB_KO_VS_HEB_AND_E2A_KO_DP_THYMOCYTE_UP	195	Up	0.00760614023625212	0.117088693247748
C7_GSE7568_IL4_VS_IL4_AND_TGFB_TREATED_MACROPHAGE_24H_DN	180	Up	0.00761169922419023	0.117088693247748
C5_GO_REGULATION_OF_MULTICELLULAR_ORGANISMAL_METABOLIC_PROCESS	37	Down	0.0076423146955655	0.117452867360276
C2_GUTIERREZ_WALDENSTROEMS_MACROGLOBULINEMIA_2	12	Up	0.00765831640545853	0.117591989017027
C5_GO_INTERSTITIAL_MATRIX	12	Down	0.00773488351148005	0.118659985401409
C2_DACOSTA_UV_RESPONSE_VIA_ERCC3_DN	843	Down	0.00776485706505093	0.119011907968955
C5_GO_SEX_CHROMOSOME	26	Up	0.00780444902407255	0.119510481390345
C2_COLLER_MYC_TARGETS_UP	25	Up	0.00781555138352533	0.119572282966214
C2_TURASHVILI_BREAST_LOBULAR_CARCINOMA_VS_LOBULAR_NORMAL_DN	71	Down	0.00786462225886024	0.120145652740025
C2_REACTOME_SIGNALING_BY_THE_B_CELL_RECEPTOR_BCR	120	Up	0.0078733812519129	0.120145652740025
C7_GSE22886_IL2_VS_IL15_STIM_NKCELL_DN	192	Up	0.00787432946567508	0.120145652740025
H_HALLMARK_UNFOLDED_PROTEIN_RESPONSE	113	Up	0.0078919688527981	0.12017896147766
C2_BHAT_ESR1_TARGETS_VIA_AKT1_DN	82	Down	0.00789456602629786	0.12017896147766
C7_GSE17301_IFNA2_VS_IFNA5_STIM_ACD3_ACD28_ACT_CD8_TCELL_DN	189	Up	0.00789781958295358	0.12017896147766
C2_LASTOWSKA_NEUROBLASTOMA_COPY_NUMBER_UP	173	Up	0.00791487725691417	0.120330312726186
C2_PEART_HDAC_PROLIFERATION_CLUSTER_UP	55	Up	0.00792574482495855	0.120387368207472
C2_REACTOME_PURINE_RIBONUCLEOSIDE_MONOPHOSPHATE_BIOSYNTHESIS	11	Up	0.00793665877100356	0.120445025169642
C2_REACTOME_UNFOLDED_PROTEIN_RESPONSE	75	Up	0.00801413495852187	0.121415445070436
C2_MOREIRA_RESPONSE_TO_TSA_UP	28	Up	0.00801495491659339	0.121415445070436
C5_GO_MITOCHONDRIAL_MATRIX	407	Up	0.00806741191623897	0.122100784467513
C5_GO_POSITIVE_REGULATION_OF_DNA_BIOSYNTHETIC_PROCESS	59	Up	0.00807859138608843	0.122160719252906
C7_GSE17974_0H_VS_12H_IN_VITRO_ACT_CD4_TCELL_UP	181	Down	0.00811209106125686	0.122557761471007
C2_MAHADEVAN_GIST_MORPHOLOGICAL_SWITCH	15	Down	0.0081239479579476	0.122627407133302
C7_GSE411_WT_VS_SOCS3_KO_MACROPHAGE_IL6_STIM_100MIN_UP	197	Up	0.00813765765532503	0.122724870932045
C7_GSE21670_IL6_VS_TGFB_AND_IL6_TREATED_STAT3_KO_CD4_TCELL_UP	195	Up	0.0081470796065013	0.122757554783267
C2_HOLLEMAN_VINCRISTINE_RESISTANCE_ALL_DN	18	Up	0.00817175184412169	0.12292263610935
C7_GSE12845_NAIVE_VS_DARKZONE_GC_TONSIL_BCELL_DN	196	Up	0.00817256460156131	0.12292263610935
C5_GO_DISULFIDE_OXIDOREDUCTASE_ACTIVITY	29	Up	0.00820258684895892	0.123264628837685
C3_E2F_Q3	222	Up	0.00822788617889471	0.123439770783783
C5_GO_NUCLEOSOMAL_DNA_BINDING	30	Up	0.00823546545904429	0.123439770783783
C2_LIANG_HEMATOPOIESIS_STEM_CELL_NUMBER_SMALL_VS_HUGE_DN	33	Up	0.00824210165819767	0.123439770783783
C7_GSE14908_ATOPIC_VS_NONATOPIC_PATIENT_HDM_STIM_CD4_TCELL_DN	187	Up	0.00825180753988524	0.123439770783783
C2_PUIFFE_INVASION_INHIBITED_BY_ASCITES_UP	80	Up	0.00825332397142524	0.123439770783783
C6_EIF4E_DN	99	Down	0.0082580119689878	0.123439770783783
C7_GSE339_EX_VIVO_VS_IN_CULTURE_CD4POS_DC_UP	199	Up	0.0082832697636081	0.123599015254866
C7_GSE17301_ACD3_ACD28_VS_ACD3_ACD28_AND_IFNA5_STIM_CD8_TCELL_UP	186	Up	0.00828327423314334	0.123599015254866
C7_GSE18893_TCONV_VS_TREG_2H_TNF_STIM_DN	184	Down	0.00831605988835529	0.123916409838742
C5_GO_NUCLEOSIDE_MONOPHOSPHATE_METABOLIC_PROCESS	235	Up	0.00831919163032984	0.123916409838742
C5_GO_PROTEASOMAL_PROTEIN_CATABOLIC_PROCESS	266	Up	0.00835402853620182	0.124325872349227
C5_GO_ANTIGEN_PROCESSING_AND_PRESENTATION_OF_PEPTIDE_ANTIGEN	170	Up	0.00836501650604063	0.124380003777428
C2_WORSCHECH_TUMOR_REJECTION_UP	50	Down	0.00837343654534104	0.124395890942683
C2_WANG_SMARCE1_TARGETS_UP	273	Down	0.00838972923228571	0.124397013518952
C7_GSE43863_NAIVE_VS_LY6C_LOW_CXCR5NEG_CD4_EFF_TCELL_D6_LCMV_DN	188	Up	0.00839562190678565	0.124397013518952
C7_GSE17974_0.5H_VS_72H_UNTREATED_IN_VITRO_CD4_TCELL_DN	193	Up	0.00839743642834468	0.124397013518952
C7_GSE3982_DC_VS_TH1_DN	186	Up	0.00840291864855285	0.124397013518952
C5_GO_DNA_LIGATION_INVOLVED_IN_DNA_REPAIR	12	Up	0.0084209025939958	0.124554276916961
C7_GSE25085_FETAL_LIVER_VS_FETAL_BM_SP4_THYMIC_IMPLANT_UP	196	Up	0.00842837671699284	0.124555949718983
C2_NAKAMURA_TUMOR_ZONE_PERIPHERAL_VS_CENTRAL_UP	277	Up	0.00844403455314969	0.124571921178432
C2_REACTOME_GLYCOLYSIS	26	Up	0.00844418140722546	0.124571921178432
C2_KEGG_SYSTEMIC_LUPUS_ERYTHEMATOSUS	107	Up	0.00846007448974129	0.124697665889297
C2_REACTOME_PLATELET_CALCIUM_HOMEOSTASIS	13	Down	0.00846997263318603	0.124734905940941
C2_FLOTHO_PEDIATRIC_ALL_THERAPY_RESPONSE_UP	51	Up	0.0084926938287746	0.124960758501474
C5_GO_HOMOPHILIC_CELL_ADHESION_VIA_PLASMA_MEMBRANE_ADHESION_MOLECULES	150	Down	0.00850239745223907	0.124994845603247
C2_REACTOME_TRANSPORT_OF_MATURE_TRANSCRIPT_TO_CYTOPLASM	53	Up	0.00852774244846665	0.125205882424244
C2_HALMOS_CEBPA_TARGETS_UP	48	Down	0.00853155147066685	0.125205882424244
C7_GSE15930_NAIVE_VS_72H_IN_VITRO_STIM_CD8_TCELL_DN	197	Up	0.00854967199685597	0.125363084799653
C7_GSE37532_TREG_VS_TCONV_PPARG_KO_CD4_TCELL_FROM_VISCERAL_ADIPOSE_TISSUE_UP	192	Up	0.00858426015435854	0.125757898183189
C7_GSE10500_ARTHRITIC_SYNOVIAL_FLUID_VS_HEALTHY_MACROPHAGE_UP	142	Up	0.00859146210624473	0.125757898183189
C7_GSE18791_CTRL_VS_NEWCASTLE_VIRUS_DC_6H_UP	196	Up	0.00861994505481948	0.125883133544716
C2_NAKAMURA_CANCER_MICROENVIRONMENT_DN	45	Up	0.00862098749153758	0.125883133544716
C5_GO_IMP_BIOSYNTHETIC_PROCESS	11	Up	0.00863100029711088	0.125883133544716
C2_DAIRKEE_CANCER_PRONE_RESPONSE_BPA_E2	114	Up	0.00863190159859872	0.125883133544716
C2_SARRIO_EPITHELIAL_MESENCHYMAL_TRANSITION_DN	147	Down	0.00863721517909196	0.125883133544716
C2_HU_ANGIOGENESIS_DN	36	Up	0.00869921646867824	0.126669339465633
C2_CROONQUIST_STROMAL_STIMULATION_UP	58	Down	0.00870613094962069	0.126669339465633
C7_GSE24671_BAKIMULC_VS_SENDAI_VIRUS_INFECTED_MOUSE_SPLENOCYTES_DN	192	Up	0.0087465392268271	0.127147929774176
C7_GSE10273_HIGH_IL7_VS_HIGH_IL7_AND_IRF4_IN_IRF4_8_NULL_PRE_BCELL_DN	191	Up	0.00875450228422432	0.127154449056961
C7_GSE3039_B2_VS_B1_BCELL_DN	193	Up	0.00883542723254056	0.128219780619056
C7_GSE24026_PD1_LIGATION_VS_CTRL_IN_ACT_TCELL_LINE_DN	198	Up	0.00890868473275782	0.129126742994009
C5_GO_CYTOSOLIC_PROTEASOME_COMPLEX	11	Up	0.00891318691667176	0.129126742994009
C2_FURUKAWA_DUSP6_TARGETS_PCI35_UP	72	Down	0.00893504422960594	0.129332663309805
C7_GSE7509_UNSTIM_VS_FCGRIIB_STIM_MONOCYTE_DN	157	Down	0.00895386225541886	0.129469888780104
C2_CHICAS_RB1_TARGETS_LOW_SERUM	94	Up	0.00895982741927203	0.129469888780104
C7_GSE40666_UNTREATED_VS_IFNA_STIM_STAT4_KO_EFFECTOR_CD8_TCELL_90MIN_DN	189	Down	0.00898393354251861	0.129621786459674
C2_WANG_TARGETS_OF_MLL_CBP_FUSION_DN	45	Up	0.0089856601570355	0.129621786459674
C7_GSE10273_LOW_IL7_VS_HIGH_IL7_AND_IRF4_IN_IRF4_8_NULL_PRE_BCELL_UP	195	Up	0.0090094684104566	0.129854527234528
C5_GO_RNA_POLYMERASE_COMPLEX	118	Up	0.0090279243156303	0.130009793484919
C7_GSE21033_CTRL_VS_POLYIC_STIM_DC_6H_DN	145	Down	0.00905062293963679	0.130225842484349
C7_GSE7348_UNSTIM_VS_LPS_STIM_MACROPHAGE_DN	163	Down	0.00906627786860385	0.130340261524763
C7_GSE17721_CTRL_VS_LPS_24H_BMDC_DN	196	Up	0.0090808634345109	0.130439125785534
C7_GSE21670_UNTREATED_VS_TGFB_IL6_TREATED_CD4_TCELL_UP	187	Up	0.00911234575433895	0.130780324435258
C7_GSE9006_TYPE_1_DIABETES_AT_DX_VS_1MONTH_POST_DX_PBMC_UP	198	Up	0.00912336167129706	0.130827460033913
C2_NABA_CORE_MATRISOME	259	Down	0.00915112044213694	0.13100494846174
C5_GO_PROTEIN_LOCALIZATION_TO_MEMBRANE	366	Up	0.00915122327768905	0.13100494846174
C7_GSE14699_DELETIONAL_TOLERANCE_VS_ACTIVATED_CD8_TCELL_DN	173	Up	0.00920536638565183	0.131668642951492
C2_LIANG_SILENCED_BY_METHYLATION_DN	10	Up	0.00922997003515518	0.131702991488596
C2_WINTER_HYPOXIA_UP	91	Up	0.00924227323175895	0.131702991488596
C2_CONCANNON_APOPTOSIS_BY_EPOXOMICIN_DN	166	Up	0.00925735614464687	0.131702991488596
C2_SCHLOSSER_MYC_TARGETS_AND_SERUM_RESPONSE_DN	46	Up	0.00926502403671343	0.131702991488596
C7_GSE40666_UNTREATED_VS_IFNA_STIM_EFFECTOR_CD8_TCELL_90MIN_DN	198	Up	0.00926740474322337	0.131702991488596
C2_CHIARADONNA_NEOPLASTIC_TRANSFORMATION_KRAS_CDC25_DN	51	Down	0.00927017496833944	0.131702991488596
C2_BIOCARTA_P27_PATHWAY	13	Up	0.00927323843638338	0.131702991488596
C2_FOURNIER_ACINAR_DEVELOPMENT_LATE_DN	21	Up	0.00927618266251694	0.131702991488596
C5_GO_TRANSLATION_INITIATION_FACTOR_BINDING	28	Up	0.00927781844184189	0.131702991488596
C2_PIONTEK_PKD1_TARGETS_DN	16	Up	0.00928695449655244	0.131722176895359
C5_GO_NUCLEOTIDYLTRANSFERASE_ACTIVITY	122	Up	0.00931257110631498	0.131974887512526
C7_GSE15330_GRANULOCYTE_MONOCYTE_PROGENITOR_VS_PRO_BCELL_UP	192	Up	0.00942821341512257	0.133501924014468
C1_chrxq23	16	Up	0.00944572276810623	0.133638022541075
C5_GO_ENDONUCLEASE_ACTIVITY	117	Up	0.00947454962447352	0.133933879862754
C5_GO_RNA_POLYMERASE_ACTIVITY	42	Up	0.00953222037349192	0.134636645191867
C7_GSE5960_TH1_VS_ANERGIC_TH1_UP	196	Up	0.00954728995974185	0.134737025361795
C3_TGASTMAGC_NFE2_01	160	Up	0.00959595019716237	0.135269322896032
C2_DAZARD_RESPONSE_TO_UV_NHEK_UP	226	Up	0.00960099620578778	0.135269322896032
C7_GSE17721_CTRL_VS_GARDIQUIMOD_8H_BMDC_UP	194	Up	0.00960945492445293	0.135275862542985
C2_HESS_TARGETS_OF_HOXA9_AND_MEIS1_UP	62	Up	0.00963062653571427	0.135461206659037
C5_GO_PROSTANOID_METABOLIC_PROCESS	27	Up	0.00969482763473136	0.135926139669117
C7_GSE36888_UNTREATED_VS_IL2_TREATED_TCELL_6H_DN	191	Up	0.00969602919155256	0.135926139669117
C1_chr9p23	3	Down	0.00969820648571814	0.135926139669117
C2_ZIRN_TRETINOIN_RESPONSE_UP	20	Down	0.00970134560411594	0.135926139669117
C2_GENTLES_LEUKEMIC_STEM_CELL_UP	29	Down	0.00970476332458342	0.135926139669117
C2_REACTOME_DEPOSITION_OF_NEW_CENPA_CONTAINING_NUCLEOSOMES_AT_THE_CENTROMERE	56	Up	0.00971187889958999	0.135926139669117
C3_E2F_Q3_01	228	Up	0.00980478027031727	0.137081884925282
C7_GSE25146_UNSTIM_VS_HELIOBACTER_PYLORI_LPS_STIM_AGS_CELL_UP	175	Up	0.00981065910079291	0.137081884925282
C7_GSE20366_EX_VIVO_VS_HOMEOSTATIC_CONVERSION_TREG_DN	195	Up	0.00984902748592309	0.137423205885626
C5_GO_OXIDOREDUCTASE_ACTIVITY_ACTING_ON_NAD_P_H_QUINONE_OR_SIMILAR_COMPOUND_AS_ACCEPTOR	50	Up	0.00985550953420318	0.137423205885626
C7_GSE18791_CTRL_VS_NEWCASTLE_VIRUS_DC_4H_UP	193	Up	0.0098670239160061	0.137423205885626
C7_GSE14000_TRANSLATED_RNA_VS_MRNA_16H_LPS_DC_DN	177	Up	0.00987093503647703	0.137423205885626
C5_GO_SIGNAL_TRANSDUCTION_BY_P53_CLASS_MEDIATOR	125	Up	0.00988581903339772	0.137423205885626
C2_NABA_ECM_GLYCOPROTEINS	185	Down	0.00988841962614707	0.137423205885626
C5_GO_NUCLEAR_UBIQUITIN_LIGASE_COMPLEX	42	Up	0.00989193692859123	0.137423205885626
C2_DUNNE_TARGETS_OF_AML1_MTG8_FUSION_DN	19	Down	0.00992207042035172	0.137605809964744
C5_GO_INTERSTRAND_CROSS_LINK_REPAIR	42	Up	0.00992924824511018	0.137605809964744
C2_HUANG_FOXA2_TARGETS_UP	45	Down	0.00992947780668708	0.137605809964744
C7_GSE17721_CTRL_VS_PAM3CSK4_4H_BMDC_UP	195	Up	0.00994140103524046	0.137658303532982
C5_GO_LAGGING_STRAND_ELONGATION	11	Up	0.00995752961354181	0.137746911983076
C5_GO_CHROMOSOME_LOCALIZATION	60	Up	0.00996408133486704	0.137746911983076
C5_GO_ORGAN_GROWTH	60	Down	0.00997647056881038	0.137805598771298
C5_GO_SOMATIC_DIVERSIFICATION_OF_IMMUNE_RECEPTORS	37	Up	0.00999379384050671	0.137932288397401
C5_GO_RETINOIC_ACID_METABOLIC_PROCESS	19	Down	0.0100078921819346	0.138009896620903
C5_GO_BITTER_TASTE_RECEPTOR_ACTIVITY	17	Down	0.0100210490325467	0.138009896620903
C2_JAZAERI_BREAST_CANCER_BRCA1_VS_BRCA2_UP	47	Up	0.0100238852873406	0.138009896620903
C2_PID_AURORA_B_PATHWAY	39	Up	0.0100474126653375	0.138221357487948
C5_GO_REGULATION_OF_CELL_CYCLE_PROCESS	532	Up	0.0100666440625325	0.138373423381083
C5_GO_MITOCHONDRIAL_PART	932	Up	0.0100799381288756	0.138443695680766
C5_GO_INTERSPECIES_INTERACTION_BETWEEN_ORGANISMS	644	Up	0.0100895745739434	0.138463658852957
C2_REACTOME_CIRCADIAN_CLOCK	52	Down	0.0101183960454053	0.138494310032736
C2_BOYAULT_LIVER_CANCER_SUBCLASS_G123_UP	45	Up	0.0101292090352763	0.138494310032736
C5_GO_GLYCOSAMINOGLYCAN_BINDING	190	Down	0.0101334073287048	0.138494310032736
C7_GSE30971_2H_VS_4H_LPS_STIM_MACROPHAGE_WBP7_HET_UP	172	Up	0.0101361460513897	0.138494310032736
C2_NIKOLSKY_BREAST_CANCER_5P15_AMPLICON	21	Up	0.0101394953183073	0.138494310032736
C2_KEGG_RNA_DEGRADATION	56	Up	0.010141398592137	0.138494310032736
C5_GO_SOMATIC_CELL_DNA_RECOMBINATION	31	Up	0.0101491013793861	0.138494310032736
C5_GO_SOMATIC_DIVERSIFICATION_OF_IMMUNE_RECEPTORS_VIA_SOMATIC_MUTATION	11	Up	0.0101809676555017	0.138519356603651
C2_CHAUHAN_RESPONSE_TO_METHOXYESTRADIOL_DN	99	Up	0.0101893588545205	0.138519356603651
C7_GSE13484_UNSTIM_VS_YF17D_VACCINE_STIM_PBMC_UP	199	Up	0.0102049696463745	0.138519356603651
C3_E2F1DP1_01	225	Up	0.0102069432051427	0.138519356603651
C3_E2F1DP2_01	225	Up	0.0102069432051427	0.138519356603651
C3_E2F4DP2_01	225	Up	0.0102069432051427	0.138519356603651
C5_GO_OXIDATIVE_PHOSPHORYLATION	82	Up	0.010208240510889	0.138519356603651
C7_GSE2405_0H_VS_12H_A_PHAGOCYTOPHILUM_STIM_NEUTROPHIL_DN	194	Up	0.010244275064019	0.138896937787072
C5_GO_MITOCHONDRIAL_RESPIRATORY_CHAIN_COMPLEX_I_BIOGENESIS	56	Up	0.010260492111895	0.139005433967475
C2_REACTOME_GABA_A_RECEPTOR_ACTIVATION	11	Up	0.010290268504045	0.139297306685557
C2_GRADE_METASTASIS_DN	45	Up	0.0103045908667368	0.139379681899324
C2_MARIADASON_RESPONSE_TO_BUTYRATE_SULINDAC_4	21	Up	0.0103603568270538	0.140022043027618
C7_GSE37532_VISCERAL_ADIPOSE_TISSUE_VS_LN_DERIVED_PPARG_KO_TCONV_CD4_TCELL_DN	87	Down	0.010369307514786	0.140031167164959
C5_GO_ATP_DEPENDENT_DNA_HELICASE_ACTIVITY	33	Up	0.010389744378246	0.140195266845535
C2_MOHANKUMAR_TLX1_TARGETS_DN	168	Down	0.0104042617549459	0.140279293350947
C2_KIM_MYC_AMPLIFICATION_TARGETS_DN	95	Down	0.0104371478298996	0.140610651616028
C5_GO_CYTOPLASMIC_SEQUESTERING_OF_TRANSCRIPTION_FACTOR	19	Up	0.0104488225116659	0.140655947271201
C2_DIAZ_CHRONIC_MEYLOGENOUS_LEUKEMIA_UP	1366	Up	0.0104586419409541	0.140676216441085
C2_HASLINGER_B_CLL_WITH_MUTATED_VH_GENES	17	Down	0.010475895042501	0.140796362203462
C5_GO_REGULATION_OF_SIGNAL_TRANSDUCTION_BY_P53_CLASS_MEDIATOR	160	Up	0.0104911503063525	0.140889487566501
C5_GO_NEGATIVE_REGULATION_OF_CELL_CYCLE_PROCESS	203	Up	0.0105073630395644	0.140995313237486
H_HALLMARK_KRAS_SIGNALING_UP	195	Down	0.0105517615934258	0.141478889003453
C7_GSE2405_HEAT_KILLED_LYSATE_VS_LIVE_A_PHAGOCYTOPHILUM_STIM_NEUTROPHIL_9H_UP	193	Up	0.0105854245666978	0.141817869432378
C5_GO_COPI_COATED_VESICLE_MEMBRANE	17	Up	0.0106264886681185	0.142146884195557
C7_GSE1460_CD4_THYMOCYTE_VS_NAIVE_CD4_TCELL_CORD_BLOOD_UP	196	Up	0.0106267837898102	0.142146884195557
C5_GO_ANTIGEN_PROCESSING_AND_PRESENTATION_OF_PEPTIDE_ANTIGEN_VIA_MHC_CLASS_I	87	Up	0.0106497679171873	0.142341803259657
C7_GSE27241_WT_VS_RORGT_KO_TH17_POLARIZED_CD4_TCELL_DN	163	Up	0.0106660676467696	0.142447143370945
C7_GSE22886_IGM_MEMORY_BCELL_VS_BLOOD_PLASMA_CELL_DN	194	Up	0.0107611734705512	0.143603956068767
C7_GSE17721_0.5H_VS_4H_GARDIQUIMOD_BMDC_UP	198	Up	0.0107933887555964	0.143820612878421
C5_GO_GLYCOSIDE_METABOLIC_PROCESS	16	Up	0.0107996440599761	0.143820612878421
C5_GO_MITOTIC_CHROMOSOME_CONDENSATION	14	Up	0.0108029075686114	0.143820612878421
C2_IKEDA_MIR30_TARGETS_UP	116	Down	0.0108679041465474	0.144572174578402
C2_TOMIDA_METASTASIS_UP	26	Up	0.0109085516835656	0.144947916077243
C2_REACTOME_ENOS_ACTIVATION_AND_REGULATION	19	Up	0.0109132820212994	0.144947916077243
C2_DACOSTA_UV_RESPONSE_VIA_ERCC3_COMMON_DN	478	Down	0.0109220466578633	0.144950550194279
C7_GSE20198_UNTREATED_VS_IFNA_TREATED_ACT_CD4_TCELL_DN	192	Up	0.0109505752067732	0.145215268866622
C2_BILD_HRAS_ONCOGENIC_SIGNATURE	251	Down	0.0109670773358412	0.145320215818143
C2_BERENJENO_ROCK_SIGNALING_NOT_VIA_RHOA_DN	47	Down	0.0109882945120028	0.145366034904533
C5_GO_NEUROTRANSMITTER_TRANSPORTER_ACTIVITY	21	Down	0.010991310848883	0.145366034904533
C2_RORIE_TARGETS_OF_EWSR1_FLI1_FUSION_UP	29	Down	0.0109993777235508	0.145366034904533
C2_REACTOME_TRANSPORT_OF_MATURE_MRNA_DERIVED_FROM_AN_INTRONLESS_TRANSCRIPT	33	Up	0.0110048986887717	0.145366034904533
C7_GSE40274_CTRL_VS_FOXP3_AND_XBP1_TRANSDUCED_ACTIVATED_CD4_TCELL_UP	153	Up	0.0110407220424792	0.145725474009977
C2_THILLAINADESAN_ZNF217_TARGETS_UP	43	Up	0.0110529378834461	0.14577300228043
C5_GO_NUCLEASE_ACTIVITY	193	Up	0.0111233917727627	0.146465070507039
C7_GSE13547_CTRL_VS_ANTI_IGM_STIM_BCELL_12H_DN	160	Up	0.0111280204591996	0.146465070507039
C5_GO_PROTEIN_LOCALIZATION_TO_KINETOCHORE	11	Up	0.0111313799818008	0.146465070507039
C2_HUTTMANN_B_CLL_POOR_SURVIVAL_DN	58	Down	0.0111598257729028	0.146725261774116
C7_GSE17721_CTRL_VS_CPG_1H_BMDC_UP	193	Up	0.0112262110364754	0.147460959194962
C2_PEDRIOLI_MIR31_TARGETS_DN	387	Down	0.0112332117724902	0.147460959194962
C2_DELPUECH_FOXO3_TARGETS_DN	39	Up	0.0112564903692753	0.147566204913618
C5_GO_STEROID_HORMONE_RECEPTOR_ACTIVITY	57	Down	0.0112643032794281	0.147566204913618
C5_GO_NUCLEAR_EXPORT	144	Up	0.011267391805945	0.147566204913618
C7_GSE3565_CTRL_VS_LPS_INJECTED_SPLENOCYTES_UP	163	Down	0.0113556162261297	0.148606637403202
C5_GO_BLASTOCYST_GROWTH	16	Up	0.0113862166189537	0.148891940810909
C5_GO_ACROSOMAL_MEMBRANE	18	Up	0.0114055741332944	0.149029899543996
C7_GSE17721_0.5H_VS_12H_LPS_BMDC_UP	188	Up	0.011421962549574	0.149079193445444
C5_GO_NUCLEAR_ENVELOPE_REASSEMBLY	17	Up	0.0114269673127322	0.149079193445444
C7_GSE14769_UNSTIM_VS_360MIN_LPS_BMDM_UP	197	Up	0.0114372848783517	0.149098842393366
C5_GO_FC_EPSILON_RECEPTOR_SIGNALING_PATHWAY	123	Up	0.0114673731028802	0.149375997131513
C2_JI_CARCINOGENESIS_BY_KRAS_AND_STK11_DN	17	Down	0.0115168917793028	0.14990563522891
C5_GO_MATURATION_OF_5_8S_RRNA_FROM_TRICISTRONIC_RRNA_TRANSCRIPT_SSU_RRNA_5_8S_RRNA_LSU_RRNA_	18	Up	0.0115527576885773	0.150256889199397
C2_IVANOVA_HEMATOPOIESIS_EARLY_PROGENITOR	504	Up	0.0115797311402397	0.150479067543884
C2_REACTOME_MEIOSIS	97	Up	0.0115876263228935	0.150479067543884
C7_GSE12845_IGD_NEG_BLOOD_VS_PRE_GC_TONSIL_BCELL_DN	189	Up	0.0116043350113549	0.15048860636315
C5_GO_NON_CANONICAL_WNT_SIGNALING_PATHWAY	135	Up	0.0116061480588565	0.15048860636315
C7_GSE27786_NEUTROPHIL_VS_MONO_MAC_DN	197	Up	0.0116531791206647	0.150880502554836
C2_SASAKI_ADULT_T_CELL_LEUKEMIA	167	Up	0.0116542058293937	0.150880502554836
C7_GSE3039_CD4_TCELL_VS_ALPHAALPHA_CD8_TCELL_DN	188	Up	0.0116727130829074	0.151004570394401
C5_GO_PEPTIDOGLYCAN_BINDING	11	Down	0.0116829525516935	0.151021573817575
C6_STK33_SKM_UP	268	Down	0.0117040062815967	0.151178236863281
C5_GO_DEOXYRIBONUCLEOTIDE_METABOLIC_PROCESS	34	Up	0.0117305289715868	0.151400220225543
C3_E2F_02	225	Up	0.0117390868705108	0.151400220225543
C7_GSE5589_WT_VS_IL10_KO_LPS_STIM_MACROPHAGE_45MIN_UP	197	Up	0.0117589383649757	0.151482380741554
C5_GO_SNRNA_METABOLIC_PROCESS	81	Up	0.0117633619936412	0.151482380741554
C7_GSE46606_DAY1_VS_DAY3_CD40L_IL2_IL5_STIMULATED_IRF4HIGH_BCELL_UP	195	Up	0.0117819377564209	0.151606211997261
C2_CROMER_TUMORIGENESIS_DN	48	Down	0.0118066975013925	0.151716586760156
C2_EPPERT_CE_HSC_LSC	39	Down	0.011808447772775	0.151716586760156
C3_E2F1_Q4_01	221	Up	0.0118702327166672	0.152394694839701
C7_GSE22611_NOD2_TRANSDUCED_VS_CTRL_HEK293T_STIMULATED_WITH_MDP_2H_DN	175	Up	0.0118818920632594	0.152428730555279
C7_GSE19888_ADENOSINE_A3R_INH_PRETREAT_AND_ACT_BY_A3R_VS_A3R_INH_AND_TCELL_MEMBRANES_ACT_MAST_CELL_UP	188	Down	0.0119212467937738	0.152717287340499
C7_GSE19941_IL10_KO_VS_IL10_KO_AND_NFKBP50_KO_LPS_STIM_MACROPHAGE_DN	192	Up	0.0119237968738603	0.152717287340499
C5_GO_NUCLEOSIDE_TRIPHOSPHATE_METABOLIC_PROCESS	221	Up	0.0119314611349294	0.152717287340499
C5_GO_NADH_DEHYDROGENASE_COMPLEX	42	Up	0.0119520628049071	0.152865347484379
C5_GO_NUCLEOTIDE_EXCISION_REPAIR_PREINCISION_COMPLEX_STABILIZATION	21	Up	0.0119656236727923	0.152923201032718
C2_VALK_AML_WITH_T_8_21_TRANSLOCATION	5	Down	0.011983198854816	0.153032232318749
C2_BENPORATH_MYC_TARGETS_WITH_EBOX	217	Up	0.0120035252070635	0.153096151620732
C5_GO_CHROMOSOME_CONDENSATION	26	Up	0.0120085798224616	0.153096151620732
C5_GO_OXIDOREDUCTASE_COMPLEX	90	Up	0.0120153471634261	0.153096151620732
C2_BIOCARTA_G2_PATHWAY	24	Up	0.0120326676706543	0.153201482058045
C3_FREAC4_01	139	Down	0.0120584854652605	0.153414761321559
C2_NIKOLSKY_BREAST_CANCER_16P13_AMPLICON	100	Up	0.0120914114156357	0.153718086073608
C1_chr11p	4	Up	0.0122010467706232	0.154995429734021
C7_GSE36392_TYPE_2_MYELOID_VS_MAC_IL25_TREATED_LUNG_DN	197	Up	0.0122148366725477	0.155054202052648
C7_GSE41867_DAY8_EFFECTOR_VS_DAY30_EXHAUSTED_CD8_TCELL_LCMV_CLONE13_UP	196	Up	0.0122910790379011	0.155891213322564
C5_GO_LOW_DENSITY_LIPOPROTEIN_RECEPTOR_ACTIVITY	13	Down	0.0122992003891982	0.155891213322564
C2_CHIBA_RESPONSE_TO_TSA_DN	23	Down	0.0123562408806674	0.156410542101274
C5_GO_NEGATIVE_REGULATION_OF_TELOMERE_MAINTENANCE_VIA_TELOMERE_LENGTHENING	17	Up	0.0123586605277113	0.156410542101274
C5_GO_GLOBAL_GENOME_NUCLEOTIDE_EXCISION_REPAIR	32	Up	0.0123843561287149	0.156618602431977
C2_BOQUEST_STEM_CELL_CULTURED_VS_FRESH_UP	412	Down	0.0124345926392136	0.157036560144945
C5_GO_COPI_VESICLE_COAT	13	Up	0.0124359665855579	0.157036560144945
C5_GO_PROTEASOME_REGULATORY_PARTICLE_BASE_SUBCOMPLEX	12	Up	0.0124957787464677	0.157674177605503
C2_HOFMANN_MYELODYSPLASTIC_SYNDROM_LOW_RISK_DN	29	Up	0.01251794233775	0.157836141801094
C7_GSE12366_GC_BCELL_VS_PLASMA_CELL_UP	186	Up	0.0125499397134597	0.15803022740137
C7_GSE7852_LN_VS_THYMUS_TCONV_DN	199	Up	0.0125520138069524	0.15803022740137
C7_GSE9239_CTRL_VS_TNF_INHIBITOR_TREATED_DC_DN	194	Up	0.0126488036497113	0.159130413796851
C5_GO_MICROTUBULE_ORGANIZING_CENTER_ORGANIZATION	84	Up	0.0126795429521808	0.159398622803753
C7_GSE33425_CD8_ALPHAALPHA_VS_ALPHABETA_CD161_HIGH_TCELL_DN	192	Up	0.0126988386245136	0.159498755241509
C5_GO_PLATELET_ALPHA_GRANULE_MEMBRANE	13	Down	0.01270636026627	0.159498755241509
C7_GSE4142_PLASMA_CELL_VS_MEMORY_BCELL_DN	191	Up	0.0127270289968561	0.15959377206458
C5_GO_REGULATION_OF_DNA_BIOSYNTHETIC_PROCESS	92	Up	0.0127336569707313	0.15959377206458
C7_GSE11386_NAIVE_VS_MEMORY_BCELL_DN	149	Down	0.0127432643908874	0.15959377206458
C5_GO_REGULATION_OF_PROTEIN_INSERTION_INTO_MITOCHONDRIAL_MEMBRANE_INVOLVED_IN_APOPTOTIC_SIGNALING_PATHWAY	29	Up	0.012751656511513	0.15959377206458
C2_GHANDHI_BYSTANDER_IRRADIATION_UP	81	Down	0.0127916102532527	0.159975489353502
C5_GO_GAMMA_TUBULIN_COMPLEX	19	Up	0.0128138282978625	0.160134998986803
C5_GO_TRNA_MODIFICATION	60	Up	0.0128410181124908	0.160356359764913
C5_GO_SOMATIC_DIVERSIFICATION_OF_IMMUNOGLOBULINS	24	Up	0.0128520838066304	0.160376187383475
C7_GSE40274_CTRL_VS_SATB1_TRANSDUCED_ACTIVATED_CD4_TCELL_DN	165	Up	0.012868351764389	0.160440880563202
C5_GO_EXCRETION	40	Down	0.0128780310384151	0.160440880563202
C2_HORTON_SREBF_TARGETS	25	Down	0.012894044494548	0.160440880563202
C1_chr9q34	203	Up	0.0129038484654348	0.160440880563202
C5_GO_REGULATION_OF_TELOMERE_MAINTENANCE	65	Up	0.01290767336509	0.160440880563202
C2_KYNG_RESPONSE_TO_H2O2_VIA_ERCC6_DN	45	Up	0.01291697641301	0.160440880563202
C5_GO_POSITIVE_REGULATION_OF_CHROMOSOME_ORGANIZATION	148	Up	0.0129236404590535	0.160440880563202
C2_REACTOME_ASSOCIATION_OF_TRIC_CCT_WITH_TARGET_PROTEINS_DURING_BIOSYNTHESIS	26	Up	0.0129720714806851	0.160924062701373
C7_GSE8921_UNSTIM_VS_TLR1_2_STIM_MONOCYTE_3H_UP	187	Up	0.0129975100617309	0.161121514838497
C1_chr16p12	76	Up	0.0130386251817206	0.161366797424522
C5_GO_T_CELL_RECEPTOR_SIGNALING_PATHWAY	137	Up	0.0130445611551281	0.161366797424522
C7_GSE17974_CTRL_VS_ACT_IL4_AND_ANTI_IL12_4H_CD4_TCELL_DN	200	Up	0.0130468395089959	0.161366797424522
C7_GSE15330_MEGAKARYOCYTE_ERYTHROID_VS_GRANULOCYTE_MONOCYTE_PROGENITOR_IKAROS_KO_UP	196	Up	0.013062054253112	0.161366797424522
C5_GO_ORGANELLAR_SMALL_RIBOSOMAL_SUBUNIT	25	Up	0.0130649791662192	0.161366797424522
C7_GSE26488_CTRL_VS_PEPTIDE_INJECTION_HDAC7_DELTAP_TG_OT2_THYMOCYTE_UP	173	Down	0.0131010850734411	0.161694719567977
C2_REACTOME_SYNTHESIS_AND_INTERCONVERSION_OF_NUCLEOTIDE_DI_AND_TRIPHOSPHATES	18	Up	0.0131275589066496	0.161833797051118
C2_REACTOME_RNA_POL_I_TRANSCRIPTION	70	Up	0.0131314817889714	0.161833797051118
C7_GSE25085_FETAL_LIVER_VS_FETAL_BM_SP4_THYMIC_IMPLANT_DN	194	Down	0.0131754033600495	0.162096242372902
C7_GSE41867_DAY8_VS_DAY15_LCMV_CLONE13_EFFECTOR_CD8_TCELL_DN	196	Up	0.0131789511890349	0.162096242372902
C7_GSE27786_LIN_NEG_VS_NKCELL_UP	195	Up	0.0131815158386096	0.162096242372902
C2_ZHANG_BREAST_CANCER_PROGENITORS_UP	423	Up	0.0131931864334272	0.162121937283966
C5_GO_ISOTYPE_SWITCHING	14	Up	0.0132167912659399	0.162245175089505
C7_GSE360_L_MAJOR_VS_B_MALAYI_HIGH_DOSE_MAC_DN	191	Up	0.0132239703298968	0.162245175089505
C5_GO_IMP_METABOLIC_PROCESS	14	Up	0.0132471555483234	0.162245175089505
C7_GSE37532_WT_VS_PPARG_KO_VISCERAL_ADIPOSE_TISSUE_TCONV_DN	198	Up	0.0132534390207015	0.162245175089505
C3_E2F_Q4_01	229	Up	0.0132574392222385	0.162245175089505
C2_SCIBETTA_KDM5B_TARGETS_DN	79	Up	0.0132607456503035	0.162245175089505
C3_GGAMTNNNNNTCCY_UNKNOWN	53	Up	0.0133241587805356	0.162903244743817
C7_GSE17721_LPS_VS_PAM3CSK4_1H_BMDC_UP	191	Up	0.0133628655437443	0.163258518314583
C7_GSE13522_CTRL_VS_T_CRUZI_Y_STRAIN_INF_SKIN_IFNG_KO_UP	151	Up	0.0134026210907928	0.163626083316959
C7_GSE6259_33D1_POS_DC_VS_BCELL_DN	138	Up	0.0134279401832629	0.163815825692742
C5_GO_SPINDLE	285	Up	0.0134375253271985	0.163815825692742
C2_FARMER_BREAST_CANCER_CLUSTER_4	19	Down	0.0134903765236255	0.164156105869846
C2_PROVENZANI_METASTASIS_UP	188	Up	0.0134931038075939	0.164156105869846
C2_PID_MYC_ACTIV_PATHWAY	78	Up	0.0134945418867062	0.164156105869846
C2_FARDIN_HYPOXIA_11	32	Up	0.0135373399344702	0.16455842602814
C2_LEE_NEURAL_CREST_STEM_CELL_UP	133	Down	0.0135857777881395	0.165028676204672
C2_LY_AGING_MIDDLE_DN	16	Up	0.0136238114085729	0.165345268581289
C2_DAZARD_UV_RESPONSE_CLUSTER_G6	152	Down	0.0136395921851885	0.165345268581289
C5_GO_NUCLEAR_ENVELOPE_ORGANIZATION	80	Up	0.0136411556609822	0.165345268581289
C7_GSE20484_MCSG_VS_CXCL4_MONOCYTE_DERIVED_MACROPHAGE_UP	186	Up	0.0136996629737392	0.165935574215205
C7_GSE17721_0.5H_VS_4H_POLYIC_BMDC_UP	191	Up	0.0137115234333716	0.165960434918513
C5_GO_SOMATIC_RECOMBINATION_OF_IMMUNOGLOBULIN_GENE_SEGMENTS	19	Up	0.0137332773505126	0.166104922121533
C2_CHIANG_LIVER_CANCER_SUBCLASS_INTERFERON_DN	51	Down	0.0137612646569392	0.16629923891472
C2_PHONG_TNF_RESPONSE_VIA_P38_PARTIAL	158	Down	0.0137721541759355	0.16629923891472
C3_E2F1_Q3	237	Up	0.0137788270763216	0.16629923891472
C5_GO_CHAPERONE_MEDIATED_PROTEIN_FOLDING	46	Up	0.0137937924414611	0.16636119878971
C5_GO_HISTONE_EXCHANGE	51	Up	0.013818453022525	0.166539917089847
C7_GSE17721_POLYIC_VS_CPG_8H_BMDC_DN	193	Up	0.0138827205071647	0.167154736751707
C2_OUELLET_OVARIAN_CANCER_INVASIVE_VS_LMP_UP	116	Up	0.013889224033621	0.167154736751707
C7_GSE43863_TFH_VS_LY6C_INT_CXCR5POS_EFFECTOR_CD4_TCELL_UP	192	Up	0.013915105406324	0.167347191599438
C5_GO_DNA_POLYMERASE_ACTIVITY	34	Up	0.013929807032458	0.1673989703633
C7_GSE21063_CTRL_VS_ANTI_IGM_STIM_BCELL_NFATC1_KO_3H_DN	184	Down	0.0139410085518719	0.1673989703633
C7_GSE45739_NRAS_KO_VS_WT_ACD3_ACD28_STIM_CD4_TCELL_UP	190	Up	0.0139490897826519	0.1673989703633
C7_GSE3039_NKT_CELL_VS_ALPHABETA_CD8_TCELL_UP	195	Up	0.0139595914250548	0.167406269669279
C7_GSE7460_CD8_TCELL_VS_TREG_ACT_DN	195	Up	0.0139800074604505	0.167487414335405
C5_GO_CELL_CELL_ADHESION_VIA_PLASMA_MEMBRANE_ADHESION_MOLECULES	193	Down	0.0139861542731474	0.167487414335405
C5_GO_BASEMENT_MEMBRANE	89	Down	0.0140124478701699	0.167683614152154
C5_GO_POSTTRANSCRIPTIONAL_REGULATION_OF_GENE_EXPRESSION	436	Up	0.0140261319840925	0.167728748623908
C7_GSE3691_IFN_PRODUCING_KILLER_DC_VS_PLASMACYTOID_DC_SPLEEN_DN	185	Up	0.0140749672529136	0.168080654606908
C2_WANG_MLL_TARGETS	272	Down	0.0140755204312242	0.168080654606908
C2_KEGG_COMPLEMENT_AND_COAGULATION_CASCADES	68	Down	0.0140853595078657	0.168080654606908
C7_GSE13738_RESTING_VS_BYSTANDER_ACTIVATED_CD4_TCELL_UP	174	Down	0.0141923942134222	0.169238550024889
C2_ZHAN_V1_LATE_DIFFERENTIATION_GENES_DN	14	Up	0.0142114665541981	0.169346637720836
C3_E2F4DP1_01	228	Up	0.0142234598704601	0.169370277598913
C5_GO_CAMP_MEDIATED_SIGNALING	33	Down	0.0142353933263818	0.169393171923844
C5_GO_ELECTRON_TRANSPORT_CHAIN	92	Up	0.0142598552623761	0.169565011169828
C7_GSE5589_LPS_VS_LPS_AND_IL6_STIM_MACROPHAGE_45MIN_DN	195	Up	0.014292332655678	0.169831854541241
C7_GSE3982_BASOPHIL_VS_TH2_DN	191	Up	0.0143475090051361	0.17036785956204
C7_GSE43863_TH1_VS_TFH_MEMORY_CD4_TCELL_UP	196	Up	0.014371296253903	0.170530647904834
C7_GSE39820_TGFBETA1_IL6_VS_TGFBETA1_IL6_IL23A_TREATED_CD4_TCELL_DN	191	Up	0.0144123264152539	0.170886367992046
C5_GO_NEGATIVE_REGULATION_OF_GLUCONEOGENESIS	11	Down	0.0144214723416253	0.170886367992046
C2_REACTOME_INTEGRIN_CELL_SURFACE_INTERACTIONS	76	Down	0.014442924233697	0.170907878502437
C2_PETROVA_PROX1_TARGETS_DN	64	Down	0.014443488343389	0.170907878502437
C7_GSE25088_WT_VS_STAT6_KO_MACROPHAGE_DN	187	Up	0.0145225615136796	0.171697788918216
C2_NGO_MALIGNANT_GLIOMA_1P_LOH	15	Up	0.0145305380137631	0.171697788918216
C7_GSE360_CTRL_VS_M_TUBERCULOSIS_DC_UP	197	Up	0.0145796647010166	0.17215806448423
C7_GSE14000_UNSTIM_VS_16H_LPS_DC_UP	189	Up	0.0147214890047827	0.173711517050159
C7_GSE6269_HEALTHY_VS_FLU_INF_PBMC_UP	161	Up	0.0147487372132691	0.17391176472873
C5_GO_REGULATION_OF_PROTEIN_CATABOLIC_PROCESS	386	Up	0.0147679894331084	0.173928586151414
C2_PELLICCIOTTA_HDAC_IN_ANTIGEN_PRESENTATION_DN	49	Up	0.014770721488067	0.173928586151414
C5_GO_POST_EMBRYONIC_DEVELOPMENT	82	Down	0.014809173109943	0.174260096101075
C7_GSE26343_UNSTIM_VS_LPS_STIM_MACROPHAGE_UP	191	Up	0.0148202430702826	0.174269168166958
C5_GO_DNA_DIRECTED_RNA_POLYMERASE_II_HOLOENZYME	94	Up	0.0148333724330959	0.174302427041956
C7_GSE13547_WT_VS_ZFX_KO_BCELL_DN	170	Up	0.0148592017802191	0.174375450976757
C5_GO_NEGATIVE_REGULATION_OF_GENE_EXPRESSION_EPIGENETIC	90	Up	0.014860197406092	0.174375450976757
C7_GSE26669_CTRL_VS_COSTIM_BLOCK_MLR_CD8_TCELL_UP	197	Up	0.0149203923070129	0.174858249455108
C5_GO_REGULATION_OF_TRANSCRIPTION_ELONGATION_FROM_RNA_POLYMERASE_II_PROMOTER	24	Up	0.0149310801679717	0.174858249455108
C2_BHATTACHARYA_EMBRYONIC_STEM_CELL	84	Up	0.0149323426784842	0.174858249455108
H_HALLMARK_IL6_JAK_STAT3_SIGNALING	83	Down	0.0149835998923542	0.17533713262692
C2_BOUDOUKHA_BOUND_BY_IGF2BP2	107	Up	0.0150463667977807	0.175949946499825
C2_REACTOME_PURINE_SALVAGE	13	Up	0.015118368482038	0.17666982947829
C2_IZADPANAH_STEM_CELL_ADIPOSE_VS_BONE_DN	106	Down	0.0151345123777535	0.176736427842627
C5_GO_NUCLEOID	45	Up	0.0153645784957936	0.179299332915395
C5_GO_EXTRACELLULAR_MATRIX_STRUCTURAL_CONSTITUENT	69	Down	0.0154706396139543	0.180412607103874
C7_GSE32533_WT_VS_MIR17_OVEREXPRESS_ACT_CD4_TCELL_UP	187	Up	0.0155637089689234	0.181296341889022
C2_DAZARD_UV_RESPONSE_CLUSTER_G4	20	Up	0.015567849699471	0.181296341889022
C5_GO_RNA_3_END_PROCESSING	96	Up	0.0155857712352317	0.1813727561619
C2_SCHOEN_NFKB_SIGNALING	33	Down	0.0155963629096122	0.1813727561619
C5_GO_CENTRIOLE_ASSEMBLY	20	Up	0.0156078573553706	0.1813727561619
C2_HOLLMANN_APOPTOSIS_VIA_CD40_UP	196	Up	0.0156303664760244	0.1813727561619
C7_GSE19888_CTRL_VS_A3R_INHIBITOR_TREATED_MAST_CELL_DN	186	Down	0.0156354821076403	0.1813727561619
C5_GO_G_PROTEIN_COUPLED_NEUROTRANSMITTER_RECEPTOR_ACTIVITY	8	Down	0.0156387241439756	0.1813727561619
C2_HUI_MAPK14_TARGETS_UP	18	Up	0.0156665066467754	0.181570519842525
C5_GO_REGULATION_OF_PROTEASOMAL_PROTEIN_CATABOLIC_PROCESS	180	Up	0.01571211734453	0.181974495268167
C7_GSE19888_ADENOSINE_A3R_ACT_VS_TCELL_MEMBRANES_ACT_AND_A3R_INH_PRETREAT_IN_MAST_CELL_UP	167	Up	0.0157376434468573	0.182145461535071
C2_REICHERT_MITOSIS_LIN9_TARGETS	28	Up	0.0157815653687751	0.182528959401943
C2_LI_WILMS_TUMOR_VS_FETAL_KIDNEY_2_UP	28	Up	0.0158203200351532	0.1828522099145
C5_GO_MITOCHONDRIAL_TRANSMEMBRANE_TRANSPORT	57	Up	0.0158391154908181	0.182903776700949
C7_GSE13485_DAY1_VS_DAY21_YF17D_VACCINE_PBMC_DN	189	Up	0.0158540072855091	0.182903776700949
C7_GSE17721_PAM3CSK4_VS_GADIQUIMOD_12H_BMDC_UP	195	Up	0.0158636080570394	0.182903776700949
C7_GSE339_CD4POS_VS_CD8POS_DC_IN_CULTURE_DN	193	Up	0.0158680186866611	0.182903776700949
C5_GO_RECOMBINATIONAL_REPAIR	77	Up	0.0158851174948123	0.182976224050184
C5_GO_IMMUNE_RESPONSE_REGULATING_CELL_SURFACE_RECEPTOR_SIGNALING_PATHWAY	276	Up	0.0159344367250119	0.18336537042623
C7_GSE10273_HIGH_IL7_VS_HIGH_IL7_AND_IRF4_IN_IRF4_8_NULL_PRE_BCELL_UP	193	Up	0.0159405744280471	0.18336537042623
C7_GSE3565_DUSP1_VS_WT_SPLENOCYTES_UP	154	Down	0.0159534757780169	0.183389105733576
C2_OHGUCHI_LIVER_HNF4A_TARGETS_DN	142	Down	0.0159720703049108	0.183478208845483
C2_BEGUM_TARGETS_OF_PAX3_FOXO1_FUSION_UP	59	Down	0.0159936296480494	0.1836012261022
C5_GO_RNA_PHOSPHODIESTER_BOND_HYDROLYSIS_ENDONUCLEOLYTIC	55	Up	0.0160863973869158	0.184441213314159
C5_GO_REGULATION_OF_MEMBRANE_PERMEABILITY	70	Up	0.0160886017878198	0.184441213314159
C7_GSE2405_HEAT_KILLED_VS_LIVE_A_PHAGOCYTOPHILUM_STIM_NEUTROPHIL_9H_UP	196	Up	0.0161235774812621	0.184717030846606
C7_GSE17721_POLYIC_VS_CPG_4H_BMDC_UP	188	Up	0.0161833356198386	0.185276198933213
C6_EIF4E_UP	96	Up	0.016203101735887	0.185377068609157
C7_GSE40273_GATA1_KO_VS_WT_TREG_UP	196	Up	0.0162234496225712	0.185484453421302
C7_GSE17721_POLYIC_VS_GARDIQUIMOD_16H_BMDC_DN	194	Up	0.0162509166881719	0.185585068704338
C7_GSE5542_IFNG_VS_IFNA_TREATED_EPITHELIAL_CELLS_24H_UP	194	Up	0.0162541854393847	0.185585068704338
C7_GSE3982_BASOPHIL_VS_TH1_DN	194	Up	0.0162818112746485	0.185775137274665
C7_GSE2826_WT_VS_XID_BCELL_UP	190	Up	0.0162962135717097	0.185814171055863
C7_GSE2826_WT_VS_BTK_KO_BCELL_UP	192	Up	0.0163392522855172	0.18615411886399
C7_GSE35825_UNTREATED_VS_IFNG_STIM_MACROPHAGE_UP	193	Down	0.0163480302956025	0.18615411886399
C5_GO_CENTROMERE_COMPLEX_ASSEMBLY	47	Up	0.0164201581857149	0.18684969513146
C7_GSE557_CIITA_KO_VS_I_AB_KO_DC_DN	195	Up	0.0164833980384983	0.187393072245906
C6_ATF2_UP.V1_DN	174	Down	0.0164921308983785	0.187393072245906
C7_GSE2128_C57BL6_VS_NOD_THYMOCYTE_UP	198	Up	0.0165116106002936	0.187393072245906
C7_GSE15930_STIM_VS_STIM_AND_IFNAB_72H_CD8_T_CELL_DN	199	Up	0.0165122079498047	0.187393072245906
C6_STK33_NOMO_UP	280	Down	0.0165807723824766	0.187856408189627
C5_GO_ELECTRON_CARRIER_ACTIVITY	105	Up	0.0165843789019931	0.187856408189627
C7_GSE17721_POLYIC_VS_GARDIQUIMOD_8H_BMDC_DN	196	Up	0.0165896683565924	0.187856408189627
C2_BIOCARTA_PTC1_PATHWAY	11	Up	0.0165974428369181	0.187856408189627
C2_MORI_SMALL_PRE_BII_LYMPHOCYTE_DN	75	Up	0.0166242456594718	0.188033997863585
C7_GSE46468_LUNG_INNATE_LYMPHOID_CELL_VS_SPLEEN_CD4_TCELL_DN	195	Up	0.0166366229186626	0.188048294192845
C5_GO_EMBRYONIC_CAMERA_TYPE_EYE_FORMATION	11	Down	0.0166479781464114	0.18805102684608
C7_GSE9650_NAIVE_VS_EXHAUSTED_CD8_TCELL_UP	196	Up	0.0166712518823318	0.188188294263467
C7_GSE16266_CTRL_VS_HEATSHOCK_AND_LPS_STIM_MEF_UP	196	Up	0.0167814112325761	0.189305506310947
C2_ALCALAY_AML_BY_NPM1_LOCALIZATION_DN	177	Up	0.0168029628359377	0.189422341203799
C2_KOBAYASHI_EGFR_SIGNALING_24HR_UP	98	Down	0.016825728524377	0.189552697976686
C6_MEK_UP.V1_UP	191	Down	0.0168474993233623	0.189671680672398
C2_SNIJDERS_AMPLIFIED_IN_HEAD_AND_NECK_TUMORS	36	Down	0.0168682095831967	0.189684237626259
C5_GO_HYPOTHALAMUS_DEVELOPMENT	16	Down	0.0168710346686082	0.189684237626259
C7_GSE3920_UNTREATED_VS_IFNG_TREATED_FIBROBLAST_DN	172	Down	0.0169113260663775	0.189940453111342
C5_GO_CHAPERONE_BINDING	80	Up	0.0169162734376687	0.189940453111342
C5_GO_PROTEIN_SUMOYLATION	115	Up	0.0169450708146512	0.190137628152992
C5_GO_REGULATION_OF_DNA_METABOLIC_PROCESS	326	Up	0.016965469922135	0.190240368822032
C5_GO_BONE_MORPHOGENESIS	70	Down	0.0170063201921421	0.190572148325322
C2_MULLIGAN_NTF3_SIGNALING_VIA_INSR_AND_IGF1R_UP	23	Up	0.0170538643530289	0.190978450508009
C2_SCHUETZ_BREAST_CANCER_DUCTAL_INVASIVE_UP	341	Down	0.0170790902650043	0.191134448660144
C2_PID_INTEGRIN1_PATHWAY	65	Down	0.0172191575847035	0.192574597151862
C2_REACTOME_CYTOSOLIC_TRNA_AMINOACYLATION	24	Up	0.0172565313715586	0.192865103922155
C2_REACTOME_TGF_BETA_RECEPTOR_SIGNALING_ACTIVATES_SMADS	24	Up	0.0172896603205014	0.193107816688583
C2_BIOCARTA_MPR_PATHWAY	33	Up	0.0173605384520833	0.193771550888985
C5_GO_POSITIVE_REGULATION_OF_PROTEIN_CATABOLIC_PROCESS	259	Up	0.017375380799104	0.193809372776294
C2_BYSTRYKH_SCP2_QTL	4	Up	0.0174032414523772	0.193992258640102
C5_GO_CYCLIC_NUCLEOTIDE_GATED_ION_CHANNEL_ACTIVITY	10	Up	0.0174736401029722	0.194574122581187
C2_KONDO_EZH2_TARGETS	232	Down	0.0174784390002603	0.194574122581187
C5_GO_CYTOPLASMIC_TRANSLATIONAL_INITIATION	14	Up	0.0175195659677581	0.19490373158477
C2_KEGG_ASTHMA	25	Up	0.0175636329149837	0.195265593005545
C2_LEE_LIVER_CANCER_HEPATOBLAST	15	Down	0.017611426168057	0.195668379638669
C7_GSE1460_INTRATHYMIC_T_PROGENITOR_VS_CD4_THYMOCYTE_UP	197	Up	0.0176276564773112	0.195720193735291
C3_E2F1_Q6_01	230	Up	0.017640234114755	0.195731410790668
C2_REACTOME_INTRINSIC_PATHWAY_FOR_APOPTOSIS	29	Up	0.0176853690756625	0.196001377826921
C2_BIOCARTA_CACAM_PATHWAY	12	Up	0.0176877314545067	0.196001377826921
C7_GSE12845_IGD_NEG_BLOOD_VS_NAIVE_TONSIL_BCELL_UP	196	Up	0.0177126137230775	0.196084391801758
C2_KANG_DOXORUBICIN_RESISTANCE_DN	19	Down	0.0177215701522045	0.196084391801758
C5_GO_DEOXYRIBONUCLEOSIDE_TRIPHOSPHATE_METABOLIC_PROCESS	17	Up	0.0177299875572773	0.196084391801758
C2_PID_BARD1_PATHWAY	29	Up	0.0177723391252522	0.196394970600485
C5_GO_DNA_N_GLYCOSYLASE_ACTIVITY	15	Up	0.0177923630821765	0.196394970600485
C5_GO_OXIDOREDUCTASE_ACTIVITY_ACTING_ON_A_SULFUR_GROUP_OF_DONORS_DISULFIDE_AS_ACCEPTOR	12	Up	0.0177928898960194	0.196394970600485
C7_GSE17721_0.5H_VS_24H_POLYIC_BMDC_UP	192	Up	0.0178406094427386	0.196666435999971
C2_DASU_IL6_SIGNALING_SCAR_DN	16	Down	0.0178407292275844	0.196666435999971
C7_GSE17721_0.5H_VS_12H_CPG_BMDC_UP	195	Up	0.0178935425982208	0.197120204625322
C7_GSE30962_ACUTE_VS_CHRONIC_LCMV_SECONDARY_INF_CD8_TCELL_DN	196	Up	0.0179763850257685	0.197882831295687
C5_GO_RESPONSE_TO_FOLLICLE_STIMULATING_HORMONE	10	Down	0.0179861588873451	0.197882831295687
C7_GSE37534_PIOGLITAZONE_VS_ROSIGLITAZONE_TREATED_CD4_TCELL_PPARG1_FOXP3_TRANSDUCED_UP	171	Up	0.0180152266038579	0.198073846240338
C2_SAMOLS_TARGETS_OF_KHSV_MIRNAS_UP	7	Down	0.0180645162820901	0.198486805200809
C7_GSE45881_CXCR6HI_VS_CXCR1LO_COLONIC_LAMINA_PROPRIA_DN	190	Up	0.0180897735988333	0.198635340081673
C3_CEBPB_02	249	Down	0.0181837630389775	0.199537908159882
C2_BRACHAT_RESPONSE_TO_CAMPTOTHECIN_DN	45	Up	0.0182344524533731	0.199604688256448
C5_GO_ANTIGEN_PROCESSING_AND_PRESENTATION	204	Up	0.018241374049434	0.199604688256448
C7_GSE17974_CTRL_VS_ACT_IL4_AND_ANTI_IL12_12H_CD4_TCELL_UP	178	Down	0.0182585562926808	0.199604688256448
C7_GSE43955_10H_VS_60H_ACT_CD4_TCELL_UP	193	Up	0.0182654248960185	0.199604688256448
C5_GO_MITOCHONDRION	1589	Up	0.0182687581594881	0.199604688256448
C5_GO_RESPIRATORY_CHAIN	77	Up	0.0182702686854329	0.199604688256448
C5_GO_TELOMERE_CAP_COMPLEX	13	Up	0.0182724225583144	0.199604688256448
C5_GO_REGULATION_OF_RHO_PROTEIN_SIGNAL_TRANSDUCTION	108	Down	0.0183032535056748	0.199726696497135
C5_GO_T_TUBULE	45	Down	0.0183071985265088	0.199726696497135
C5_GO_ACIDIC_AMINO_ACID_TRANSMEMBRANE_TRANSPORTER_ACTIVITY	11	Down	0.0183455458664715	0.200009600424909
C1_chryp11	4	Up	0.0183567702535243	0.200009600424909
C2_FARDIN_HYPOXIA_9	7	Up	0.018384654073064	0.20018451195001
C5_GO_CELLULAR_RESPONSE_TO_RADIATION	126	Up	0.0184017012449701	0.200241277663112
C2_KIM_ALL_DISORDERS_CALB1_CORR_UP	534	Up	0.0184313859205926	0.200347731808104
C7_GSE9006_HEALTHY_VS_TYPE_1_DIABETES_PBMC_4MONTH_POST_DX_DN	186	Up	0.0184351644953146	0.200347731808104
C7_GSE28726_ACT_CD4_TCELL_VS_ACT_VA24NEG_NKTCELL_UP	198	Up	0.018473264184003	0.200632928920099
C7_GSE13547_2H_VS_12_H_ANTI_IGM_STIM_BCELL_UP	168	Up	0.0185278495577578	0.201096691704182
C7_GSE17580_UNINFECTED_VS_S_MANSONI_INF_TREG_DN	193	Up	0.0185783776771938	0.201515851715254
C5_GO_SPINDLE_POLE	125	Up	0.0186873854607824	0.20256838525426
C2_REACTOME_MRNA_3_END_PROCESSING	34	Up	0.0187049434028028	0.20262890353318
C5_GO_ANTIGEN_RECEPTOR_MEDIATED_SIGNALING_PATHWAY	166	Up	0.0187218029006164	0.202681783033481
C2_KEGG_ABC_TRANSPORTERS	43	Down	0.0187397847519124	0.202746737715544
C2_LEE_METASTASIS_AND_RNA_PROCESSING_UP	17	Up	0.0187923731196486	0.203185779908993
C5_GO_MONOSACCHARIDE_TRANSMEMBRANE_TRANSPORTER_ACTIVITY	20	Down	0.0188400388316733	0.203571070926401
C7_GSE30083_SP2_VS_SP4_THYMOCYTE_DN	194	Down	0.0188960530954594	0.204046020694492
C6_PRC2_EED_UP.V1_DN	187	Up	0.0189300916586983	0.20428321489594
C1_chr2q23	23	Down	0.0189475225679414	0.20434100023718
C7_GSE41176_WT_VS_TAK1_KO_ANTI_IGM_STIM_BCELL_3H_DN	193	Up	0.0189715900182582	0.20447023866175
C2_CHNG_MULTIPLE_MYELOMA_HYPERPLOID_DN	28	Up	0.0190525405909017	0.205211991940578
C7_GSE32901_TH1_VS_TH17_ENRICHED_CD4_TCELL_DN	142	Up	0.0191141461846686	0.205744572258764
C5_GO_ORGANIC_ACID_SODIUM_SYMPORTER_ACTIVITY	27	Down	0.0191560234551265	0.206036787506534
C7_GSE45365_CD8A_DC_VS_CD11B_DC_DN	189	Up	0.0191656464473308	0.206036787506534
C5_GO_BLOC_COMPLEX	20	Up	0.0192000711288915	0.206275811791728
C5_GO_APOLIPOPROTEIN_BINDING	15	Down	0.0192420461124032	0.206595597885771
C3_ATGCTGC_MIR103_MIR107	214	Down	0.019269486196204	0.206759020878864
C7_GSE25123_WT_VS_PPARG_KO_MACROPHAGE_ROSIGLITAZONE_STIM_UP	195	Down	0.0193417249258877	0.207337960970636
C3_CTAWWWATA_RSRFC4_Q2	123	Up	0.0193538886231853	0.207337960970636
C7_GSE37301_COMMON_LYMPHOID_PROGENITOR_VS_PRO_BCELL_DN	197	Up	0.0193602020172334	0.207337960970636
C2_KREPPEL_CD99_TARGETS_DN	8	Down	0.0194136044377324	0.207778368558424
C2_VALK_AML_CLUSTER_6	33	Up	0.0194672620534053	0.207982829856475
C2_KEGG_CIRCADIAN_RHYTHM_MAMMAL	13	Down	0.0194746826379463	0.207982829856475
C5_GO_NCRNA_TRANSCRIPTION	87	Up	0.0194757492822843	0.207982829856475
C5_GO_RESPONSE_TO_UV_B	13	Up	0.0194818737262876	0.207982829856475
C7_GSE39864_WT_VS_GATA3_KO_TREG_DN	199	Up	0.0195192310607387	0.208250257741967
C2_ZHANG_GATA6_TARGETS_DN	63	Down	0.0195548101590297	0.208498388595426
C2_JIANG_AGING_HYPOTHALAMUS_UP	45	Up	0.0196588777531479	0.209339301264844
C7_GSE2770_IL12_VS_IL4_TREATED_ACT_CD4_TCELL_6H_UP	193	Up	0.0196769181407381	0.209339301264844
C1_chr5q31	186	Down	0.0196815056146028	0.209339301264844
C5_GO_PURINE_NTP_DEPENDENT_HELICASE_ACTIVITY	96	Up	0.0197109673564736	0.209339301264844
C7_GSE360_L_MAJOR_VS_T_GONDII_MAC_DN	192	Up	0.0197307648216526	0.209339301264844
C7_GSE32986_UNSTIM_VS_CURDLAN_HIGHDOSE_STIM_DC_UP	198	Up	0.0197382950412049	0.209339301264844
C7_GSE7509_DC_VS_MONOCYTE_UP	193	Up	0.0197664717947244	0.209339301264844
C7_GSE1925_CTRL_VS_IFNG_PRIMED_MACROPHAGE_DN	194	Up	0.0197675006765754	0.209339301264844
C5_GO_RIBOSOMAL_LARGE_SUBUNIT_ASSEMBLY	22	Up	0.0197736172750221	0.209339301264844
C7_GOLDRATH_NAIVE_VS_EFF_CD8_TCELL_DN	191	Up	0.0197853991063112	0.209339301264844
C7_GSE14308_TH1_VS_NATURAL_TREG_UP	190	Up	0.0197899609643174	0.209339301264844
C2_SA_G2_AND_M_PHASES	8	Up	0.0197973439220975	0.209339301264844
C2_RODRIGUES_NTN1_TARGETS_UP	16	Down	0.0198056115335071	0.209339301264844
C5_GO_MULTICELLULAR_ORGANISM_AGING	28	Up	0.019816411654708	0.209339301264844
C2_CAFFAREL_RESPONSE_TO_THC_24HR_5_UP	32	Up	0.0198192518542805	0.209339301264844
C7_GSE43863_NAIVE_VS_MEMORY_LY6C_INT_CXCR5POS_CD4_TCELL_D150_LCMV_DN	196	Up	0.0198657749821949	0.209699799422158
C7_GSE32034_LY6C_HIGH_VS_LOW_MONOCYTE_DN	196	Up	0.0199563408419314	0.210524465951572
C5_GO_CATION_AMINO_ACID_SYMPORTER_ACTIVITY	15	Down	0.0199739888933204	0.210576879837078
C3_GTATGAT_MIR154_MIR487	69	Down	0.0199861987482033	0.210576879837078
C2_REACTOME_RECRUITMENT_OF_MITOTIC_CENTROSOME_PROTEINS_AND_COMPLEXES	62	Up	0.019999157488233	0.210582292382321
C7_GSE25123_ROSIGLITAZONE_VS_IL4_AND_ROSIGLITAZONE_STIM_PPARG_KO_MACROPHAGE_DAY10_UP	195	Up	0.0200347489393758	0.210788486281456
C5_GO_REFLEX	18	Down	0.0200436543009788	0.210788486281456
C7_GSE12845_IGD_POS_VS_NEG_BLOOD_BCELL_DN	181	Up	0.0200930305004404	0.210978740496526
C2_REACTOME_RNA_POL_I_RNA_POL_III_AND_MITOCHONDRIAL_TRANSCRIPTION	102	Up	0.02009521313806	0.210978740496526
C2_BIOCARTA_CDC42RAC_PATHWAY	16	Up	0.0200991507405236	0.210978740496526
C7_GSE23321_CD8_STEM_CELL_MEMORY_VS_NAIVE_CD8_TCELL_UP	188	Up	0.0201583380049095	0.211468839045923
C5_GO_QUINONE_METABOLIC_PROCESS	29	Up	0.020196910204771	0.211612121705922
C7_GSE21670_IL6_VS_TGFB_AND_IL6_TREATED_CD4_TCELL_DN	186	Up	0.0201970082474478	0.211612121705922
C2_MIYAGAWA_TARGETS_OF_EWSR1_ETS_FUSIONS_DN	216	Down	0.0202401921655999	0.211933348783488
C7_GSE21033_CTRL_VS_POLYIC_STIM_DC_3H_UP	192	Up	0.0202582010094709	0.211990735486244
C5_GO_NUCLEAR_TRANSCRIBED_MRNA_CATABOLIC_PROCESS_DEADENYLATION_DEPENDENT_DECAY	57	Up	0.0202901262264114	0.212193588304764
C2_TAKEDA_TARGETS_OF_NUP98_HOXA9_FUSION_3D_UP	168	Down	0.020371245273861	0.212910340505869
C5_GO_GLYCOSYL_COMPOUND_METABOLIC_PROCESS	357	Up	0.0205466726446119	0.214611264086097
C2_STEARMAN_TUMOR_FIELD_EFFECT_UP	34	Down	0.0205960247298364	0.214994037293992
C2_GENTILE_UV_RESPONSE_CLUSTER_D8	40	Down	0.0206588446889455	0.215516837843185
C7_GSE30971_CTRL_VS_LPS_STIM_MACROPHAGE_WBP7_HET_2H_UP	182	Down	0.0206989317282465	0.215801986305397
C2_SHEDDEN_LUNG_CANCER_GOOD_SURVIVAL_A4	190	Down	0.0208015782816009	0.216652450064933
C2_FLECHNER_PBL_KIDNEY_TRANSPLANT_REJECTED_VS_OK_UP	62	Up	0.0208061126030091	0.216652450064933
C5_GO_REGULATION_OF_TRANSCRIPTION_INVOLVED_IN_CELL_FATE_COMMITMENT	16	Down	0.0208373193403856	0.216705963801679
C2_MEINHOLD_OVARIAN_CANCER_LOW_GRADE_DN	20	Up	0.0208461550434716	0.216705963801679
C5_GO_CARTILAGE_DEVELOPMENT	130	Down	0.0208496725411698	0.216705963801679
C2_NABA_PROTEOGLYCANS	31	Down	0.0208639207062315	0.216720934481365
C2_REACTOME_MICRORNA_MIRNA_BIOGENESIS	21	Up	0.0208882927442061	0.216729770638907
C7_GSE6259_33D1_POS_VS_DEC205_POS_FLT3L_INDUCED_SPLENIC_DC_UP	164	Down	0.0208903880333347	0.216729770638907
C3_AAAGGGA_MIR204_MIR211	217	Down	0.0209810941905465	0.217537435538136
C7_GSE44649_NAIVE_VS_ACTIVATED_CD8_TCELL_UP	186	Up	0.020997638237146	0.217575650098437
C7_GSE15330_WT_VS_IKAROS_KO_LYMPHOID_MULTIPOTENT_PROGENITOR_DN	192	Up	0.021014897006848	0.217621219249006
C5_GO_RNA_METHYLATION	56	Up	0.0210653137292269	0.218009892117583
C2_KOINUMA_COLON_CANCER_MSI_UP	16	Up	0.0211210225163126	0.218452825182473
C2_REACTOME_PACKAGING_OF_TELOMERE_ENDS	42	Up	0.0211486861914663	0.218605326234454
C7_GSE17721_LPS_VS_PAM3CSK4_12H_BMDC_DN	193	Up	0.0212282118457215	0.21917714103345
C2_BASAKI_YBX1_TARGETS_DN	372	Down	0.0212374956637862	0.21917714103345
C5_GO_PEPTIDYL_PROLINE_MODIFICATION	51	Up	0.0212455945815301	0.21917714103345
C2_NIELSEN_SYNOVIAL_SARCOMA_UP	16	Up	0.0212650740679441	0.21917714103345
C5_GO_PROSTANOID_BIOSYNTHETIC_PROCESS	19	Up	0.0212687704968338	0.21917714103345
C5_GO_PROTEIN_ACTIVATION_CASCADE	65	Down	0.0213545664383325	0.219758167766872
C1_chrxq22	68	Up	0.0213909267452484	0.219758167766872
C5_GO_DNA_DIRECTED_RNA_POLYMERASE_II_CORE_COMPLEX	16	Up	0.0213935568737651	0.219758167766872
C2_ONDER_CDH1_TARGETS_2_UP	253	Down	0.0214110295039347	0.219758167766872
C2_KEGG_PURINE_METABOLISM	154	Up	0.0214158983400527	0.219758167766872
C7_GSE22886_NEUTROPHIL_VS_DC_DN	199	Up	0.0214159830170857	0.219758167766872
C7_GSE12001_MIR223_KO_VS_WT_NEUTROPHIL_UP	170	Up	0.0214160639824816	0.219758167766872
C2_SEMENZA_HIF1_TARGETS	36	Up	0.0214615387565692	0.220091331696914
C5_GO_NEGATIVE_REGULATION_OF_BLOOD_CIRCULATION	31	Down	0.0215253797650453	0.22061232647143
C7_GSE5542_IFNA_VS_IFNA_AND_IFNG_TREATED_EPITHELIAL_CELLS_24H_DN	190	Up	0.0215436359170841	0.220665776848051
C7_GSE40666_UNTREATED_VS_IFNA_STIM_CD8_TCELL_90MIN_DN	195	Up	0.0215725552699937	0.220828316832162
C7_GSE27786_LIN_NEG_VS_CD8_TCELL_UP	196	Up	0.0216064888933871	0.221041958019954
C7_GSE32164_ALTERNATIVELY_ACT_M2_VS_CMYC_INHIBITED_MACROPHAGE_DN	189	Up	0.0216670115623944	0.221454405633474
C2_REACTOME_HOMOLOGOUS_RECOMBINATION_REPAIR_OF_REPLICATION_INDEPENDENT_DOUBLE_STRAND_BREAKS	16	Up	0.0216729800679057	0.221454405633474
C2_BAKKER_FOXO3_TARGETS_DN	178	Up	0.0216890072820645	0.22148442499687
C5_GO_CULLIN_FAMILY_PROTEIN_BINDING	12	Up	0.0217359725294552	0.221721797436712
C2_HOWLIN_PUBERTAL_MAMMARY_GLAND	65	Down	0.0217461653805873	0.221721797436712
C7_GSE14908_ATOPIC_VS_NONATOPIC_PATIENT_RESTING_CD4_TCELL_DN	197	Up	0.0217515621857421	0.221721797436712
C5_GO_RESPONSE_TO_TOPOLOGICALLY_INCORRECT_PROTEIN	158	Up	0.0217994189666867	0.222038207220361
C7_GSE14350_TREG_VS_TEFF_DN	182	Up	0.0218102611868193	0.222038207220361
C7_GSE36891_UNSTIM_VS_PAM_TLR2_STIM_PERITONEAL_MACROPHAGE_DN	150	Up	0.0218219690684628	0.222038207220361
C5_GO_ANAPHASE_PROMOTING_COMPLEX	22	Up	0.021932803214033	0.222823616863193
C2_IVANOVA_HEMATOPOIESIS_INTERMEDIATE_PROGENITOR	143	Up	0.0219472915343011	0.222823616863193
C2_PUJANA_ATM_PCC_NETWORK	1362	Up	0.0219517181079937	0.222823616863193
C5_GO_NUCLEOTIDE_PHOSPHORYLATION	59	Up	0.0219518331842647	0.222823616863193
C2_WESTON_VEGFA_TARGETS_12HR	34	Down	0.0219662306963698	0.222830960342957
C5_GO_NEGATIVE_REGULATION_OF_CELL_CYCLE_G2_M_PHASE_TRANSITION	25	Up	0.0219788944395955	0.222830960342957
C5_GO_ERROR_PRONE_TRANSLESION_SYNTHESIS	19	Up	0.022013356121042	0.223046705942606
C2_BIOCARTA_NUCLEARRS_PATHWAY	14	Down	0.0220439938104808	0.223223470536892
H_HALLMARK_PI3K_AKT_MTOR_SIGNALING	104	Up	0.02223785044782	0.224954980558293
C7_GSE21063_3H_VS_16H_ANTI_IGM_STIM_NFATC1_KOBCELL_DN	197	Up	0.0222469366550713	0.224954980558293
C7_GSE22886_NAIVE_BCELL_VS_BLOOD_PLASMA_CELL_DN	190	Up	0.0222650565471606	0.224954980558293
C7_GSE17322_CD103_POS_VS_CD11B_HIGH_LUNG_DC_DN	194	Up	0.0222681633730359	0.224954980558293
H_HALLMARK_OXIDATIVE_PHOSPHORYLATION	199	Up	0.0222921336645589	0.225062764760144
C2_LIANG_HEMATOPOIESIS_STEM_CELL_NUMBER_LARGE_VS_TINY_UP	43	Up	0.0223219150860599	0.225229054961968
C7_GSE9316_CD4_TCELL_BALBC_VS_TH17_ENRI_CD4_TCELL_SKG_PMA_IONO_STIM_FR4NEG_UP	185	Up	0.0223386780166545	0.225263868128612
C7_GSE43955_1H_VS_42H_ACT_CD4_TCELL_WITH_TGFB_IL6_UP	192	Up	0.022388451783191	0.225631323778067
C2_REICHERT_G1S_REGULATORS_AS_PI3K_TARGETS	8	Up	0.0225167073070949	0.226788812109138
C1_chr20p13	58	Up	0.0226357652196726	0.227852339846567
C5_GO_NEGATIVE_REGULATION_OF_MITOTIC_CELL_CYCLE	192	Up	0.0226595791610069	0.22795644410428
C2_BUYTAERT_PHOTODYNAMIC_THERAPY_STRESS_DN	626	Up	0.0227594136211841	0.228689409673666
C7_GSE22313_HEALTHY_VS_SLE_MOUSE_CD4_TCELL_DN	196	Up	0.0227594684646565	0.228689409673666
C7_GSE29614_CTRL_VS_TIV_FLU_VACCINE_PBMC_2007_DN	154	Up	0.0227854254280082	0.228693541789831
C5_GO_REGULATION_OF_ATTACHMENT_OF_SPINDLE_MICROTUBULES_TO_KINETOCHORE	11	Up	0.0227869104342329	0.228693541789831
C2_REACTOME_ACTIVATION_OF_CHAPERONE_GENES_BY_XBP1S	43	Up	0.0228732147378337	0.229423631641306
C7_GSE39110_UNTREATED_VS_IL2_TREATED_CD8_TCELL_DAY3_POST_IMMUNIZATION_DN	196	Up	0.0229036690232787	0.229588538844654
C2_PID_HDAC_CLASSII_PATHWAY	33	Up	0.0229167922763796	0.229588538844654
C2_MOHANKUMAR_TLX1_TARGETS_UP	406	Up	0.0229909566478719	0.230166789538938
C7_GSE27241_WT_CTRL_VS_DIGOXIN_TREATED_RORGT_KO_CD4_TCELL_IN_TH17_POLARIZING_CONDITIONS_DN	158	Up	0.0230093584079148	0.230166789538938
C5_GO_POSITIVE_REGULATION_OF_CANONICAL_WNT_SIGNALING_PATHWAY	115	Up	0.0230153187104712	0.230166789538938
C7_GSE23505_IL6_IL1_VS_IL6_IL1_IL23_TREATED_CD4_TCELL_UP	188	Up	0.0230755353380562	0.230632683671146
C7_GSE42088_2H_VS_24H_LEISHMANIA_INF_DC_DN	179	Up	0.0231524893927377	0.231265214294283
C2_SCHLOSSER_MYC_TARGETS_AND_SERUM_RESPONSE_UP	45	Up	0.0232350263624917	0.231921507848525
C5_GO_PROTEIN_DISULFIDE_OXIDOREDUCTASE_ACTIVITY	22	Up	0.0232456047107794	0.231921507848525
C2_LIM_MAMMARY_LUMINAL_PROGENITOR_UP	53	Down	0.0233186905564924	0.23251359039859
C5_GO_ATP_DEPENDENT_CHROMATIN_REMODELING	72	Up	0.0233759369697124	0.232947131604537
C3_ELK1_01	262	Up	0.0234649247236602	0.233696286785789
C5_GO_COMPLEMENT_ACTIVATION	44	Down	0.0234894366649896	0.233802798710758
C2_REACTOME_ACTIVATION_OF_BH3_ONLY_PROTEINS	16	Up	0.0235047178881537	0.233817361190741
C5_GO_METHYLTRANSFERASE_COMPLEX	89	Up	0.0235243380102278	0.233875043167488
C2_TONKS_TARGETS_OF_RUNX1_RUNX1T1_FUSION_HSC_UP	178	Down	0.0236118781132854	0.234607510014623
C2_BHAT_ESR1_TARGETS_NOT_VIA_AKT1_DN	88	Down	0.0236490805128377	0.234839255491623
C2_REACTOME_ANTIGEN_PROCESSING_UBIQUITINATION_PROTEASOME_DEGRADATION	195	Up	0.0236717865095273	0.234887309416272
C2_REACTOME_MITOCHONDRIAL_PROTEIN_IMPORT	49	Up	0.0236868278895511	0.234887309416272
C5_GO_REGULATION_OF_CELL_CYCLE_G2_M_PHASE_TRANSITION	59	Up	0.0236955639249203	0.234887309416272
C5_GO_REGULATION_OF_MITOCHONDRIAL_MEMBRANE_PERMEABILITY_INVOLVED_IN_APOPTOTIC_PROCESS	22	Up	0.0237260828687739	0.235052135961665
C2_REACTOME_RNA_POL_III_TRANSCRIPTION_INITIATION_FROM_TYPE_2_PROMOTER	22	Up	0.0238864103821418	0.236502018769
C5_GO_SPINDLE_MICROTUBULE	56	Up	0.023917093134402	0.236667329197203
C5_GO_REGULATION_OF_ESTABLISHMENT_OF_PROTEIN_LOCALIZATION_TO_MITOCHONDRION	121	Up	0.0239498422094947	0.236672968680672
C2_COLLIS_PRKDC_REGULATORS	15	Up	0.0239546428858195	0.236672968680672
C5_GO_MHC_PROTEIN_COMPLEX_BINDING	19	Up	0.0239596238608824	0.236672968680672
C2_REACTOME_INHIBITION_OF_REPLICATION_INITIATION_OF_DAMAGED_DNA_BY_RB1_E2F1	12	Up	0.023992720289798	0.2368616219508
C5_GO_POSITIVE_REGULATION_OF_TELOMERE_MAINTENANCE_VIA_TELOMERE_LENGTHENING	33	Up	0.0240293269191397	0.237084688512398
C5_GO_SECRETORY_GRANULE_LUMEN	78	Down	0.0240551131751456	0.237200798389649
C7_GSE27786_LSK_VS_CD4_TCELL_UP	195	Up	0.0240861278932933	0.237368299407347
C2_MILICIC_FAMILIAL_ADENOMATOUS_POLYPOSIS_UP	8	Down	0.0241160182249203	0.237461213337752
C2_GOZGIT_ESR1_TARGETS_DN	727	Down	0.0241236230558238	0.237461213337752
C5_GO_CELLULAR_RESPONSE_TO_LIGHT_STIMULUS	81	Up	0.0241454850070428	0.237538227793123
C2_CAIRO_HEPATOBLASTOMA_DN	261	Down	0.0241799804083945	0.237650485599996
C2_TOMLINS_PROSTATE_CANCER_DN	39	Down	0.024184985296566	0.237650485599996
C2_SMITH_LIVER_CANCER	45	Up	0.0242104278127287	0.237659395903331
C2_CHANG_CORE_SERUM_RESPONSE_DN	206	Down	0.0242139825387	0.237659395903331
C7_GSE46606_UNSTIM_VS_CD40L_IL2_IL5_DAY3_STIMULATED_BCELL_DN	194	Up	0.0243176246357121	0.238538276209209
C7_GSE339_CD8POS_VS_CD4CD8DN_DC_IN_CULTURE_UP	191	Up	0.024369543587126	0.23890906549117
C7_GSE4984_GALECTIN1_VS_VEHICLE_CTRL_TREATED_DC_DN	189	Up	0.0244036527104156	0.239094831288974
C7_GSE6674_ANTI_IGM_VS_PL2_3_STIM_BCELL_UP	194	Up	0.0244411629218502	0.239094831288974
C5_GO_REGULATION_OF_NUCLEASE_ACTIVITY	22	Up	0.024443765165986	0.239094831288974
C5_GO_NUCLEOSIDE_MONOPHOSPHATE_BIOSYNTHETIC_PROCESS	82	Up	0.0244450125955869	0.239094831288974
C7_GSE5589_WT_VS_IL6_KO_LPS_STIM_MACROPHAGE_180MIN_UP	121	Up	0.024536922815122	0.239825917160735
C7_GSE27291_0H_VS_6H_STIM_GAMMADELTA_TCELL_DN	173	Up	0.0245481052256009	0.239825917160735
C7_GSE22935_UNSTIM_VS_12H_MBOVIS_BCG_STIM_MACROPHAGE_DN	199	Up	0.0245790949293963	0.239977865184688
C5_GO_PYRIMIDINE_NUCLEOSIDE_TRIPHOSPHATE_BIOSYNTHETIC_PROCESS	19	Up	0.0245920228254979	0.239977865184688
C7_GSE4142_PLASMA_CELL_VS_GC_BCELL_DN	189	Up	0.0246646342342912	0.240547709440024
C5_GO_STRUCTURAL_MOLECULE_ACTIVITY	639	Up	0.024680147709035	0.240560356788353
C2_HOLLEMAN_ASPARAGINASE_RESISTANCE_B_ALL_UP	24	Up	0.0246997297321811	0.240612623372617
C2_SESTO_RESPONSE_TO_UV_C0	105	Up	0.0247563016512511	0.240899436536135
C5_GO_U2_TYPE_SPLICEOSOMAL_COMPLEX	31	Up	0.024767541561877	0.240899436536135
C2_CAFFAREL_RESPONSE_TO_THC_24HR_3_UP	8	Up	0.0247718822512189	0.240899436536135
C3_ATGTAGC_MIR221_MIR222	135	Down	0.0248623164753785	0.241640009810384
C5_GO_TELOMERIC_DNA_BINDING	30	Up	0.0248958782344314	0.241827299428711
C2_KEGG_PROTEIN_EXPORT	23	Up	0.0249610810760836	0.24212978551856
C5_GO_TRANSCRIPTION_FACTOR_ACTIVITY_DIRECT_LIGAND_REGULATED_SEQUENCE_SPECIFIC_DNA_BINDING	46	Down	0.0249752910904126	0.24212978551856
C5_GO_NUCLEOBASE_CONTAINING_COMPOUND_TRANSPORT	190	Up	0.0249797868552342	0.24212978551856
C5_GO_RESPONSE_TO_ACIDIC_PH	19	Down	0.024984256575581	0.24212978551856
C7_GSE27786_LIN_NEG_VS_MONO_MAC_UP	195	Up	0.0250541429387532	0.242668089677529
C2_REACTOME_GLUCONEOGENESIS	30	Up	0.0251695154916803	0.243637658941961
C7_GSE360_DC_VS_MAC_B_MALAYI_LOW_DOSE_UP	191	Up	0.025183042697801	0.243637658941961
C2_CAIRO_LIVER_DEVELOPMENT_DN	214	Down	0.0252181553610267	0.24383794677939
C7_GSE16450_IMMATURE_VS_MATURE_NEURON_CELL_LINE_12H_IFNA_STIM_UP	196	Down	0.0253073569332581	0.244560700552633
C2_WHITFIELD_CELL_CYCLE_G2	175	Up	0.0253542136035689	0.244752038509782
C2_HEDENFALK_BREAST_CANCER_BRCA1_VS_BRCA2	162	Up	0.0253560855450416	0.244752038509782
C5_GO_DEOXYRIBONUCLEASE_ACTIVITY	64	Up	0.0254116817049048	0.245148840438252
C7_GSE33162_HDAC3_KO_VS_HDAC3_KO_MACROPHAGE_UP	193	Up	0.0254580678684925	0.245456391112685
C5_GO_RRNA_3_END_PROCESSING	12	Up	0.0255107997974215	0.245824739961372
C7_GSE9650_GP33_VS_GP276_LCMV_SPECIFIC_EXHAUSTED_CD8_TCELL_DN	199	Up	0.0256079617175789	0.246620557895932
C7_GSE4984_UNTREATED_VS_GALECTIN1_TREATED_DC_UP	182	Down	0.0256252622910366	0.246646793644272
C5_GO_WATER_TRANSPORT	17	Up	0.0256701887643074	0.246938751609349
C5_GO_DNA_HELICASE_COMPLEX	14	Up	0.0257636207719301	0.247696719932857
C2_SMID_BREAST_CANCER_RELAPSE_IN_BRAIN_DN	79	Down	0.0258181354835964	0.248079881043688
C6_E2F3_UP.V1_UP	175	Up	0.0258860392661792	0.248591186392179
C5_GO_DNA_REPLICATION_INDEPENDENT_NUCLEOSOME_ORGANIZATION	52	Up	0.0259222843260385	0.248798056200169
C7_GSE37605_NOD_VS_C57BL6_IRES_GFP_TREG_UP	141	Down	0.0259412318776918	0.248820913440653
C7_GSE17721_CTRL_VS_CPG_4H_BMDC_UP	198	Up	0.0259540755406154	0.248820913440653
C2_ZHANG_RESPONSE_TO_IKK_INHIBITOR_AND_TNF_UP	221	Down	0.0260175602196336	0.249226246589743
C2_KUMAR_PATHOGEN_LOAD_BY_MACROPHAGES	243	Up	0.026025812760716	0.249226246589743
C2_YAMASHITA_LIVER_CANCER_STEM_CELL_DN	75	Down	0.0262879448483799	0.251594069445383
C2_REACTOME_RNA_POL_III_CHAIN_ELONGATION	16	Up	0.0263339956086224	0.251851580110947
C5_GO_CALCIUM_DEPENDENT_PROTEIN_KINASE_ACTIVITY	12	Up	0.0263484639701776	0.251851580110947
C2_KEGG_FRUCTOSE_AND_MANNOSE_METABOLISM	34	Up	0.0263726604980475	0.251851580110947
C5_GO_ION_CHANNEL_BINDING	110	Up	0.0263743868540038	0.251851580110947
C7_GSE3982_MAC_VS_NEUTROPHIL_UP	193	Up	0.026390586569289	0.251864137247004
C7_GSE17721_CTRL_VS_CPG_24H_BMDC_DN	188	Up	0.0264423169523627	0.252215583512362
C5_GO_PROTEIN_CHANNEL_ACTIVITY	11	Up	0.0264757706626633	0.252377101691473
C2_REACTOME_MRNA_DECAY_BY_3_TO_5_EXORIBONUCLEASE	11	Up	0.0264926218503523	0.252377101691473
C5_GO_POSITIVE_REGULATION_OF_VIRAL_TRANSCRIPTION	38	Up	0.0265039956093462	0.252377101691473
C5_GO_NEGATIVE_REGULATION_OF_CELLULAR_PROTEIN_CATABOLIC_PROCESS	63	Up	0.026542547136008	0.252602047293809
C5_GO_XY_BODY	14	Up	0.0265645081881515	0.252668939320805
C7_GSE10239_MEMORY_VS_DAY4.5_EFF_CD8_TCELL_DN	197	Up	0.0265979122824569	0.252844535804187
C5_GO_DNA_DEPENDENT_DNA_REPLICATION_MAINTENANCE_OF_FIDELITY	24	Up	0.0266248483639162	0.252880720848463
C3_RNGTGGGC_UNKNOWN	79	Up	0.0266316083300018	0.252880720848463
C7_GSE18791_CTRL_VS_NEWCASTLE_VIRUS_DC_14H_UP	194	Up	0.0266489520597141	0.252903487270007
C5_GO_EMBRYONIC_DIGESTIVE_TRACT_DEVELOPMENT	31	Down	0.0267696597738957	0.25390662165588
C2_MARIADASON_RESPONSE_TO_BUTYRATE_CURCUMIN_SULINDAC_TSA_2	8	Down	0.0268217435985935	0.254258108365155
C5_GO_POSITIVE_REGULATION_OF_FATTY_ACID_OXIDATION	14	Down	0.0268384171343374	0.254273715750349
C7_GSE5099_MONOCYTE_VS_CLASSICAL_M1_MACROPHAGE_DN	197	Up	0.0268648947998394	0.254382140407433
C7_GSE13411_PLASMA_CELL_VS_MEMORY_BCELL_UP	186	Up	0.0269095160734252	0.254662148477868
C2_FLECHNER_PBL_KIDNEY_TRANSPLANT_REJECTED_VS_OK_DN	50	Up	0.0269410738722864	0.254818284512554
C7_GSE40277_EOS_AND_LEF1_TRANSDUCED_VS_GATA1_AND_SATB1_TRANSDUCED_CD4_TCELL_DN	193	Up	0.0270350704486347	0.255336987444221
C2_FERNANDEZ_BOUND_BY_MYC	173	Up	0.0270537468605522	0.255336987444221
C7_GSE40274_CTRL_VS_LEF1_TRANSDUCED_ACTIVATED_CD4_TCELL_DN	163	Up	0.0270554504153719	0.255336987444221
C2_KERLEY_RESPONSE_TO_CISPLATIN_UP	42	Up	0.0270562743624778	0.255336987444221
C1_chr6q26	10	Down	0.0270806394713897	0.255424470733214
C5_GO_RNA_PHOSPHODIESTER_BOND_HYDROLYSIS	113	Up	0.0271275763313898	0.255617395740096
C5_GO_NUCLEAR_PORE	75	Up	0.0271313068228363	0.255617395740096
C7_GSE17721_PAM3CSK4_VS_CPG_1H_BMDC_UP	190	Up	0.0271600118678449	0.255714998082958
C7_GSE18791_UNSTIM_VS_NEWCATSLE_VIRUS_DC_10H_UP	193	Up	0.0271718909374835	0.255714998082958
C2_PLASARI_NFIC_TARGETS_BASAL_UP	25	Down	0.0272084079475326	0.255916326225791
C7_GSE26669_CTRL_VS_COSTIM_BLOCK_MLR_CD4_TCELL_UP	192	Up	0.0272372159796452	0.25604496199532
C5_GO_DNA_POLYMERASE_BINDING	12	Up	0.0272701404270425	0.256212130019982
C5_GO_PURINE_NUCLEOSIDE_MONOPHOSPHATE_BIOSYNTHETIC_PROCESS	61	Up	0.0273529405264662	0.256801338069794
C7_GSE12392_CD8A_POS_VS_NEG_SPLEEN_DC_DN	192	Up	0.0273796902550772	0.256801338069794
C5_GO_REGULATION_OF_MACROPHAGE_DERIVED_FOAM_CELL_DIFFERENTIATION	24	Down	0.0273836505748668	0.256801338069794
C2_KANG_FLUOROURACIL_RESISTANCE_DN	16	Down	0.0274049630385261	0.256801338069794
C5_GO_ARP2_3_PROTEIN_COMPLEX	11	Up	0.0274087356866643	0.256801338069794
C7_GSE1460_DP_THYMOCYTE_VS_NAIVE_CD4_TCELL_ADULT_BLOOD_UP	196	Up	0.0274569198729237	0.257050488233784
C2_LOPEZ_MBD_TARGETS	918	Up	0.0274657102255588	0.257050488233784
C2_BIOCARTA_VDR_PATHWAY	12	Down	0.0274924148941917	0.257057291868124
C7_GSE18791_CTRL_VS_NEWCASTLE_VIRUS_DC_12H_UP	197	Up	0.0274968204173101	0.257057291868124
C5_GO_ENVELOPE	1057	Up	0.0275148008592941	0.257083349166271
C7_GSE22589_HEALTHY_VS_HIV_INFECTED_DC_UP	198	Up	0.0275304906688499	0.257087987090292
C5_GO_REGULATION_OF_RAS_PROTEIN_SIGNAL_TRANSDUCTION	181	Down	0.0275592799432813	0.257201508956003
C5_GO_INTRINSIC_COMPONENT_OF_MITOCHONDRIAL_INNER_MEMBRANE	23	Up	0.0275791614572115	0.257201508956003
C2_BIOCARTA_MYOSIN_PATHWAY	28	Down	0.0275931732629033	0.257201508956003
C2_REACTOME_MITOCHONDRIAL_TRNA_AMINOACYLATION	21	Up	0.0276034478023817	0.257201508956003
C5_GO_PROTEIN_REFOLDING	19	Up	0.0276857383886078	0.257826295692698
C2_KYNG_RESPONSE_TO_H2O2	68	Up	0.0277022108147834	0.257837793837706
C2_REACTOME_APC_CDC20_MEDIATED_DEGRADATION_OF_NEK2A	21	Up	0.0277343891245571	0.257995381185613
C2_KINSEY_TARGETS_OF_EWSR1_FLII_FUSION_DN	318	Down	0.0277766757447673	0.258246774877587
C7_GSE6259_33D1_POS_DC_VS_CD4_TCELL_UP	177	Up	0.0279123708263421	0.259189740889392
C7_GSE13411_NAIVE_VS_MEMORY_BCELL_DN	191	Up	0.0279195318289439	0.259189740889392
C5_GO_ENDORIBONUCLEASE_ACTIVITY	48	Up	0.027937855196925	0.259189740889392
C5_GO_RESPONSE_TO_TUMOR_NECROSIS_FACTOR	218	Up	0.02793937044987	0.259189740889392
C5_GO_MEMBRANE_DISASSEMBLY	47	Up	0.0279839586520783	0.259439313834159
C2_TURASHVILI_BREAST_DUCTAL_CARCINOMA_VS_DUCTAL_NORMAL_DN	184	Down	0.0279969379505451	0.259439313834159
C5_GO_ORGANONITROGEN_COMPOUND_BIOSYNTHETIC_PROCESS	975	Up	0.0281493721815714	0.260709100538791
C5_GO_MRNA_3_END_PROCESSING	71	Up	0.0282730862915666	0.261596582844759
C5_GO_CELL_CYCLE_DNA_REPLICATION	12	Up	0.0282761154791717	0.261596582844759
C5_GO_SALIVARY_GLAND_DEVELOPMENT	30	Down	0.0283192942126511	0.261852883809984
C2_REACTOME_KINESINS	24	Up	0.0284307462486862	0.262732934075674
C2_BURTON_ADIPOGENESIS_PEAK_AT_0HR	63	Down	0.0284455253960543	0.262732934075674
C2_REACTOME_YAP1_AND_WWTR1_TAZ_STIMULATED_GENE_EXPRESSION	24	Down	0.0284818833056942	0.262925230450437
C5_GO_FATTY_ACYL_COA_BINDING	30	Up	0.0285068109522078	0.263011858300059
C2_ROY_WOUND_BLOOD_VESSEL_UP	47	Down	0.0285675715915062	0.263240484341453
C7_GSE40655_FOXO1_KO_VS_WT_NTREG_DN	191	Up	0.0285773990643504	0.263240484341453
C2_ZHONG_RESPONSE_TO_AZACITIDINE_AND_TSA_DN	69	Up	0.0285842124732684	0.263240484341453
C2_CHIANG_LIVER_CANCER_SUBCLASS_CTNNB1_UP	174	Down	0.0285938189362089	0.263240484341453
C5_GO_NEGATIVE_REGULATION_OF_TOLL_LIKE_RECEPTOR_SIGNALING_PATHWAY	27	Down	0.0286380396453547	0.263504224491053
C7_GSE34515_CD16_NEG_MONOCYTE_VS_DC_DN	197	Up	0.0286611377340303	0.263573430216047
C7_GSE16450_CTRL_VS_IFNA_6H_STIM_MATURE_NEURON_CELL_LINE_DN	197	Up	0.0287922871603038	0.26463568225937
C7_GSE11924_TFH_VS_TH1_CD4_TCELL_DN	190	Up	0.0289210803828588	0.265675136350898
C2_WATANABE_ULCERATIVE_COLITIS_WITH_CANCER_UP	18	Down	0.028955824240285	0.265839414948907
C2_ST_G_ALPHA_I_PATHWAY	35	Down	0.028980063600894	0.265839414948907
C5_GO_MESODERMAL_CELL_DIFFERENTIATION	23	Down	0.0289860954187538	0.265839414948907
C2_ACOSTA_PROLIFERATION_INDEPENDENT_MYC_TARGETS_UP	82	Up	0.0290116460212803	0.265929611227565
C3_GTACTGT_MIR101	253	Down	0.029161820116321	0.267018156860325
C7_GSE6674_CPG_VS_PL2_3_STIM_BCELL_UP	194	Up	0.0291747801382662	0.267018156860325
C6_TBK1.DN.48HRS_DN	49	Up	0.0291855636076378	0.267018156860325
C7_GSE22935_24H_VS_48H_MBOVIS_BCG_STIM_MACROPHAGE_DN	199	Up	0.0291935222617813	0.267018156860325
C2_STARK_PREFRONTAL_CORTEX_22Q11_DELETION_UP	193	Down	0.0292132408277732	0.26705415885832
C5_GO_TRNA_TRANSPORT	34	Up	0.0292459773789873	0.267209062219138
C5_GO_GUANOSINE_CONTAINING_COMPOUND_BIOSYNTHETIC_PROCESS	15	Up	0.0292779876932285	0.267357166625537
C7_GSE41867_NAIVE_VS_EFFECTOR_CD8_TCELL_UP	199	Up	0.0292958063578663	0.267375587584388
C7_GSE12845_IGD_POS_BLOOD_VS_DARKZONE_GC_TONSIL_BCELL_DN	195	Up	0.0293378557889043	0.267615017684124
C5_GO_TISSUE_REMODELING	82	Down	0.0294598216676216	0.268582781485897
C5_GO_APPENDAGE_DEVELOPMENT	152	Down	0.0295044826145684	0.268723564703781
C7_GSE40274_CTRL_VS_XBP1_TRANSDUCED_ACTIVATED_CD4_TCELL_UP	163	Down	0.0295090418809265	0.268723564703781
C7_GSE2770_UNTREATED_VS_ACT_CD4_TCELL_2H_DN	195	Up	0.0295229068485508	0.268723564703781
C3_TCCAGAT_MIR5165P	106	Down	0.029551260261233	0.268814554139043
C2_WAKASUGI_HAVE_ZNF143_BINDING_SITES	57	Up	0.0295646761570096	0.268814554139043
C2_GOLDRATH_ANTIGEN_RESPONSE	334	Up	0.0296288918909978	0.269165512479832
C7_GSE14000_TRANSLATED_RNA_VS_MRNA_4H_LPS_DC_UP	195	Up	0.0296350895189366	0.269165512479832
C2_JOHNSTONE_PARVB_TARGETS_3_DN	889	Up	0.0297401753003894	0.269975057005305
C7_GSE17974_0H_VS_4H_IN_VITRO_ACT_CD4_TCELL_DN	195	Up	0.0297655397054615	0.27006042753679
C5_GO_MHC_CLASS_II_PROTEIN_COMPLEX	13	Up	0.0297852679987274	0.270094597967024
C3_GGARNTKYCCA_UNKNOWN	74	Up	0.0298043080818249	0.270122494404156
C7_GSE45739_NRAS_KO_VS_WT_UNSTIM_CD4_TCELL_UP	190	Up	0.0298966873976373	0.270746081559788
C2_MCBRYAN_PUBERTAL_TGFB1_TARGETS_DN	58	Down	0.0299051135532914	0.270746081559788
C7_GSE34515_CD16_NEG_VS_POS_MONOCYTE_DN	191	Up	0.0299396819083898	0.270914094958216
C5_GO_POSITIVE_REGULATION_OF_RNA_SPLICING	23	Up	0.0299760530791704	0.271053366912424
C2_MOOTHA_PGC	412	Up	0.0299871108598817	0.271053366912424
C2_ZHAN_V2_LATE_DIFFERENTIATION_GENES	44	Up	0.030046235947057	0.271442796828698
C2_OLSSON_E2F3_TARGETS_DN	44	Up	0.0301873333354005	0.272427537743709
C5_GO_NEGATIVE_REGULATION_OF_TELOMERE_MAINTENANCE_VIA_TELOMERASE	12	Up	0.0301899442049893	0.272427537743709
C7_GSE17721_LPS_VS_GARDIQUIMOD_2H_BMDC_DN	196	Up	0.030203537663684	0.272427537743709
C7_GSE15930_STIM_VS_STIM_AND_IL-12_24H_CD8_T_CELL_UP	199	Up	0.0302292522033285	0.272514212324199
C7_GSE18791_CTRL_VS_NEWCASTLE_VIRUS_DC_16H_UP	197	Up	0.0302730625839804	0.272539593132655
C7_GSE5589_WT_VS_IL10_KO_LPS_STIM_MACROPHAGE_180MIN_UP	148	Up	0.0302788505735018	0.272539593132655
C2_BIOCARTA_COMP_PATHWAY	18	Down	0.0302803873937351	0.272539593132655
C7_GSE411_UNSTIM_VS_400MIN_IL6_STIM_MACROPHAGE_DN	194	Up	0.0304248896654104	0.273694608202238
C3_PAX4_02	218	Down	0.0305981023432695	0.274980430948042
C2_WENG_POR_TARGETS_GLOBAL_UP	20	Down	0.0306014000508072	0.274980430948042
C5_GO_REGULATION_OF_CYTOKINESIS	56	Up	0.0306165789200467	0.274980430948042
C2_HENDRICKS_SMARCA4_TARGETS_DN	46	Down	0.0306536582302447	0.275167401015369
C5_GO_DNA_REPLICATION_CHECKPOINT	15	Up	0.0306907899513077	0.275354643036096
C6_JAK2_DN.V1_DN	130	Down	0.0307236629138494	0.275503497702833
C7_GSE17721_POLYIC_VS_GARDIQUIMOD_24H_BMDC_DN	192	Up	0.0307663339109383	0.27573299797763
C7_GSE2585_THYMIC_MACROPHAGE_VS_MTEC_UP	180	Up	0.030781847005481	0.27573299797763
C2_KEGG_INTESTINAL_IMMUNE_NETWORK_FOR_IGA_PRODUCTION	42	Up	0.0308810616396529	0.276475367198183
C2_YAMAZAKI_TCEB3_TARGETS_DN	203	Up	0.0309072755092418	0.276563727600148
C5_GO_CHROMATIN_SILENCING	73	Up	0.0309343654704664	0.276659829876196
C5_GO_CIRCADIAN_REGULATION_OF_GENE_EXPRESSION	55	Down	0.0309725497616855	0.276854999745103
C2_REACTOME_LOSS_OF_NLP_FROM_MITOTIC_CENTROSOMES	55	Up	0.0309986495420111	0.27694200047538
C2_RASHI_RESPONSE_TO_IONIZING_RADIATION_1	43	Up	0.0310935455888729	0.277587806402602
C2_CHIANG_LIVER_CANCER_SUBCLASS_POLYSOMY7_DN	23	Down	0.0311037456970234	0.277587806402602
C5_GO_DNA_DIRECTED_RNA_POLYMERASE_III_COMPLEX	17	Up	0.0311321168518895	0.277694543621941
C2_AMIT_EGF_RESPONSE_40_HELA	42	Down	0.0312804004205714	0.278813064414147
C7_GSE19888_NO_PRETREAT_VS_ADENOSINE_A3R_INHIBITOR_PRETREATED_MAST_CELL_TCELL_MEMBRANES_ACT_UP	192	Up	0.0312904680174024	0.278813064414147
C2_RUIZ_TNC_TARGETS_UP	154	Down	0.0313374549179251	0.279063170759473
C5_GO_SINGLE_ORGANISM_MEMBRANE_FUSION	124	Up	0.0313515210456686	0.279063170759473
C2_TERAO_AOX4_TARGETS_SKIN_DN	27	Down	0.0313855180102894	0.279213888820358
C2_MALIK_REPRESSED_BY_ESTROGEN	11	Down	0.0314014556128563	0.279213888820358
C1_chr12q15	20	Down	0.0314287170103015	0.279309517085773
C7_GSE27241_WT_VS_RORGT_KO_TH17_POLARIZED_CD4_TCELL_TREATED_WITH_DIGOXIN_UP	164	Down	0.0315136200274233	0.279754895916625
C5_GO_PURINE_CONTAINING_COMPOUND_SALVAGE	16	Up	0.0315223214177605	0.279754895916625
C5_GO_SNRNA_PROCESSING	22	Up	0.0315284313287042	0.279754895916625
C7_GSE17721_0.5H_VS_24H_LPS_BMDC_UP	192	Up	0.0315779740507739	0.280013058065691
C2_BLALOCK_ALZHEIMERS_DISEASE_DN	1209	Up	0.0315909057553369	0.280013058065691
C7_GSE33424_CD161_HIGH_VS_INT_CD8_TCELL_DN	191	Up	0.0316071710244944	0.280013058065691
C2_LE_NEURONAL_DIFFERENTIATION_DN	19	Up	0.0316241864644361	0.280017194748678
C7_GSE22033_UNTREATED_VS_ROSIGLITAZONE_TREATED_MEF_UP	199	Up	0.0316759457643586	0.280328806631126
C7_GSE2405_0H_VS_6H_A_PHAGOCYTOPHILUM_STIM_NEUTROPHIL_UP	187	Up	0.0317114631676681	0.280354660288146
C5_GO_NEGATIVE_REGULATION_OF_RHO_PROTEIN_SIGNAL_TRANSDUCTION	14	Down	0.0317120040063538	0.280354660288146
C2_ZHANG_TLX_TARGETS_36HR_DN	183	Up	0.0318143509019495	0.28111260136391
C2_REACTOME_RNA_POL_I_PROMOTER_OPENING	47	Up	0.0318311416360161	0.281114168905548
C7_GSE11973_MIR223_KOVS_WT_BONE_MARROW_NEUTROPHIL_DN	171	Up	0.0319021095071802	0.281210149161464
C7_GSE9650_EFFECTOR_VS_EXHAUSTED_CD8_TCELL_UP	196	Up	0.0319175323843042	0.281210149161464
C2_ZHU_CMV_24_HR_UP	89	Up	0.0319181004913433	0.281210149161464
C2_BENPORATH_ES_CORE_NINE_CORRELATED	97	Up	0.0319218901485476	0.281210149161464
C5_GO_CELL_SEPARATION_AFTER_CYTOKINESIS	17	Up	0.0319409694986387	0.281210149161464
C7_GSE17721_0.5H_VS_8H_PAM3CSK4_BMDC_UP	191	Up	0.0319417236976736	0.281210149161464
C2_WENG_POR_TARGETS_LIVER_DN	20	Down	0.0320428176077059	0.281953466843469
C3_TATTATA_MIR374	276	Down	0.0321717731317968	0.282941046342585
C2_REACTOME_RNA_POL_I_TRANSCRIPTION_TERMINATION	20	Up	0.0322434537044293	0.283424145523454
C2_RIZ_ERYTHROID_DIFFERENTIATION_CCNE1	37	Up	0.0322824739538193	0.283619803620237
C5_GO_PRESPLICEOSOME	21	Up	0.0323431168545618	0.284005127294261
C7_GSE19772_CTRL_VS_HCMV_INF_MONOCYTES_AND_PI3K_INHIBITION_DN	185	Up	0.0323778308393256	0.284162487361114
C5_GO_EXODEOXYRIBONUCLEASE_ACTIVITY	16	Up	0.032478262612971	0.284896154315232
C7_GSE18791_UNSTIM_VS_NEWCATSLE_VIRUS_DC_2H_DN	150	Down	0.0325322976076504	0.285222283844068
C2_REACTOME_LIPOPROTEIN_METABOLISM	28	Down	0.0325841188956045	0.285528677282509
C5_GO_PEROXISOME_PROLIFERATOR_ACTIVATED_RECEPTOR_BINDING	15	Down	0.0326096451032731	0.28559271794225
C7_GSE42021_CD24INT_TREG_VS_CD24INT_TCONV_THYMUS_UP	197	Up	0.0326251831323426	0.28559271794225
C5_GO_OXIDATIVE_DEMETHYLATION	11	Up	0.0326851947506244	0.285970103606678
C2_REACTOME_RNA_POL_I_TRANSCRIPTION_INITIATION	22	Up	0.0327885269536439	0.286725924848894
C6_IL15_UP.V1_DN	165	Down	0.0328230303337365	0.28678413223691
C7_GSE45365_WT_VS_IFNAR_KO_CD8A_DC_UP	192	Up	0.0328290800864544	0.28678413223691
C2_VERNELL_RETINOBLASTOMA_PATHWAY_DN	21	Down	0.0328560071384697	0.286871257373605
C5_GO_EXTRACELLULAR_MATRIX_DISASSEMBLY	66	Down	0.0329215580410673	0.287227423311269
C7_GSE41867_DAY6_VS_DAY15_LCMV_ARMSTRONG_EFFECTOR_CD8_TCELL_UP	177	Down	0.032969200479222	0.287227423311269
C2_PID_TELOMERASE_PATHWAY	66	Up	0.0329735574111982	0.287227423311269
C2_KONDO_HYPOXIA	8	Down	0.0329799395068967	0.287227423311269
C5_GO_EXOGENOUS_DRUG_CATABOLIC_PROCESS	10	Up	0.032981919635491	0.287227423311269
C2_OSADA_ASCL1_TARGETS_DN	23	Down	0.0329990924389803	0.287227423311269
C5_GO_RETROGRADE_TRANSPORT_ENDOSOME_TO_PLASMA_MEMBRANE	14	Up	0.0330173144289931	0.287227423311269
C7_GSE360_CTRL_VS_L_MAJOR_MAC_UP	193	Up	0.0330335021395072	0.287227423311269
C5_GO_INTERMEDIATE_FILAMENT_CYTOSKELETON	149	Up	0.0330495711356917	0.287227423311269
C7_GSE9650_EXHAUSTED_VS_MEMORY_CD8_TCELL_DN	197	Up	0.0331349289796382	0.287821423647053
C5_GO_HORMONE_MEDIATED_SIGNALING_PATHWAY	146	Down	0.0331851882271579	0.288110092350816
C2_REACTOME_PPARA_ACTIVATES_GENE_EXPRESSION	104	Down	0.0332204651734895	0.288268457025957
C5_GO_ORGANIC_ACID_TRANSMEMBRANE_TRANSPORTER_ACTIVITY	130	Down	0.033270671035912	0.288556137672305
C5_GO_REGULATION_OF_DNA_METHYLATION	16	Up	0.0333096323180061	0.288746049412388
C7_GSE7764_IL15_TREATED_VS_CTRL_NK_CELL_24H_DN	189	Down	0.0333583393324181	0.288878777638822
C5_GO_REGULATION_OF_CHROMOSOME_ORGANIZATION	271	Up	0.0333590882043766	0.288878777638822
C2_YAO_TEMPORAL_RESPONSE_TO_PROGESTERONE_CLUSTER_11	102	Up	0.0333934124164609	0.288973315920388
C7_GSE20198_IL12_VS_IL12_IL18_TREATED_ACT_CD4_TCELL_UP	195	Up	0.0334041608616677	0.288973315920388
C7_GSE41867_NAIVE_VS_DAY6_LCMV_EFFECTOR_CD8_TCELL_DN	199	Down	0.0334458486023335	0.289186103321454
C5_GO_SYNAPTIC_VESICLE_CYTOSKELETAL_TRANSPORT	15	Up	0.0335330830121572	0.289545287290607
C7_GSE360_HIGH_DOSE_B_MALAYI_VS_M_TUBERCULOSIS_DC_UP	195	Up	0.0335378622921692	0.289545287290607
C7_GSE23502_WT_VS_HDC_KO_MYELOID_DERIVED_SUPPRESSOR_CELL_BM_DN	197	Down	0.0335529668776678	0.289545287290607
C7_GSE17721_CTRL_VS_POLYIC_4H_BMDC_UP	196	Up	0.0335558364385604	0.289545287290607
C2_KANNAN_TP53_TARGETS_UP	56	Up	0.0335906864374866	0.289698269729211
C2_RODRIGUES_THYROID_CARCINOMA_POORLY_DIFFERENTIATED_DN	769	Down	0.0337387337574752	0.290640839773451
C5_GO_PSEUDOURIDINE_SYNTHESIS	17	Up	0.03373919439216	0.290640839773451
C7_GSE17186_NAIVE_VS_CD21HIGH_TRANSITIONAL_BCELL_CORD_BLOOD_UP	195	Up	0.0337711506752138	0.290640839773451
C5_GO_AXIS_ELONGATION	26	Down	0.0337827791509029	0.290640839773451
C7_GSE19888_ADENOSINE_A3R_INH_VS_ACT_IN_MAST_CELL_UP	190	Up	0.0337858596911754	0.290640839773451
C7_GSE21380_TFH_VS_GERMINAL_CENTER_TFH_CD4_TCELL_DN	191	Up	0.0338627651149835	0.290695977727915
C5_GO_O_GLYCAN_PROCESSING	52	Down	0.0338643443862403	0.290695977727915
C5_GO_CENTROSOME	480	Up	0.033872894682407	0.290695977727915
C5_GO_N_ACETYLGLUCOSAMINE_METABOLIC_PROCESS	15	Up	0.0338763278940273	0.290695977727915
C2_REACTOME_RECRUITMENT_OF_NUMA_TO_MITOTIC_CENTROSOMES	10	Up	0.0338953174827135	0.290695977727915
C7_GSE40666_NAIVE_VS_EFFECTOR_CD8_TCELL_WITH_IFNA_STIM_90MIN_DN	199	Up	0.0338953468504921	0.290695977727915
C5_GO_SODIUM_INDEPENDENT_ORGANIC_ANION_TRANSMEMBRANE_TRANSPORTER_ACTIVITY	20	Down	0.0339852840638167	0.291111952411241
C5_GO_POSITIVE_REGULATION_OF_HISTONE_METHYLATION	33	Up	0.0340157055517365	0.291111952411241
C5_GO_RIBONUCLEASE_ACTIVITY	92	Up	0.0340198516663194	0.291111952411241
C7_GSE18893_CTRL_VS_TNF_TREATED_TCONV_2H_DN	199	Up	0.0340237552528741	0.291111952411241
C5_GO_INNER_CELL_MASS_CELL_PROLIFERATION	11	Up	0.0340298706855053	0.291111952411241
C7_GSE13411_NAIVE_VS_IGM_MEMORY_BCELL_DN	192	Up	0.0340682302088438	0.291255998866083
C7_GSE37605_FOXP3_FUSION_GFP_VS_IRES_GFP_TREG_C57BL6_DN	166	Down	0.0340890048116826	0.291255998866083
C7_GSE11924_TFH_VS_TH17_CD4_TCELL_DN	192	Up	0.0340983472462449	0.291255998866083
C5_GO_KERATAN_SULFATE_CATABOLIC_PROCESS	12	Down	0.0341562789557017	0.29160363078175
C5_GO_NEGATIVE_REGULATION_OF_CHROMOSOME_ORGANIZATION	92	Up	0.0341842839952429	0.291695546890321
C5_GO_MACROMOLECULE_CATABOLIC_PROCESS	886	Up	0.0342544140420061	0.292000966533011
C5_GO_REGULATION_OF_ENDOTHELIAL_CELL_MIGRATION	110	Down	0.0342545900696193	0.292000966533011
C5_GO_POSITIVE_REGULATION_OF_TELOMERE_MAINTENANCE	45	Up	0.0343691980052359	0.292621674802364
C2_GERY_CEBP_TARGETS	121	Down	0.0343725047074961	0.292621674802364
C3_NRF1_Q6	250	Up	0.0343792854740913	0.292621674802364
C5_GO_REGULATION_OF_ESTABLISHMENT_OF_PLANAR_POLARITY	108	Up	0.0344054516903698	0.292648391582711
C7_GSE17721_PAM3CSK4_VS_CPG_24H_BMDC_DN	190	Up	0.0344170143165058	0.292648391582711
C5_GO_RNA_STABILIZATION	30	Up	0.0344637306047809	0.292898435742591
C7_GSE27291_6H_VS_7D_STIM_GAMMADELTA_TCELL_UP	179	Up	0.0345019273860371	0.293075860089927
C7_GSE17721_CTRL_VS_LPS_2H_BMDC_UP	190	Up	0.0345438074891626	0.293138818968196
C2_YAMASHITA_METHYLATED_IN_PROSTATE_CANCER	48	Down	0.0345439870588372	0.293138818968196
C5_GO_PYRIMIDINE_NUCLEOSIDE_TRIPHOSPHATE_METABOLIC_PROCESS	21	Up	0.0346047802611289	0.293302632413302
C7_GSE39152_BRAIN_VS_SPLEEN_CD103_NEG_MEMORY_CD8_TCELL_DN	190	Up	0.0346099330710284	0.293302632413302
C7_GSE17721_LPS_VS_PAM3CSK4_6H_BMDC_DN	195	Up	0.0346292729392143	0.293302632413302
C5_GO_MONOCYTE_CHEMOTAXIS	34	Up	0.0346326257054416	0.293302632413302
C2_SUMI_HNF4A_TARGETS	32	Down	0.0346643345665208	0.293424314757428
[truncated: 14,922 more rows]
